# Supplementary material for: A hidden human proteome encoded by ‘non-coding’ genes
Source: Nucleic Acids Res. 2019 Jul 24;47(15):8111–25. doi: 10.1093/nar/gkz646 (PMC6735797; doi:10.1093/nar/gkz646)
Supplement: gkz646_Supplemental_Files [file gkz646_supplemental_files.zip]

Archive with 12 entries (12 files):
- Supplementary Fig S2.pdf
- Supplementary Fig S3_Peptide spectra information for the PRM MS.pdf
- Supplementary Fig S4_Peptide spectra information for the Heavy-MRM MS.pdf
- Supplementary Fig S5_Raw images of the western blotting analysis.pdf
- Supplementary Information-review.pdf
- Supplementary Table S1.xlsx
- Supplementary Table S10. Detailed results of the PRM analysis on unique peptides of the new proteins.xlsx
- Supplementary Table S11. Detailed results of the Heavy-MRM analysis on unique peptides of the new proteins.xlsx
- Supplementary Table S13. Detailed sequences of all MS-detected new proteins..fasta
- Supplementary Table S2-review.xlsx
- Supplementary Table S6 .xlsx
- Supplementary Table S7. MRM analysis .xlsx
