# Supplementary material for: A hidden human proteome encoded by ‘non-coding’ genes
Source: Nucleic Acids Res. 2019 Jul 24;47(15):8111–25. doi: 10.1093/nar/gkz646 (PMC6735797; doi:10.1093/nar/gkz646)
Supplement: gkz646_Supplemental_Files [file gkz646_supplemental_files.zip › Supplementary Table S1.xlsx]

## Sheet: Sheet1
	chromosome	strand	begin	end	A549	HBE	Caco-2	H1299	HeLa	Hep3B	MHCCLM6	MHCCLM3	MHCC97H
NR_106781	chr1	-	567704	567793	3332.27	2829.56	19587.8	9044.09	12932.4	1821.32	1451.25	1673.77	1593.2
NR_106780	chr9	-	139641344	139641422	1575.23	1221.02	14855.8	6454.11	5248.31	566.669	504.869	539.893	481.766
NR_003038	chr6	-	86386724	86388451	617.115	42.441	32.3955	263.66	20.183	22.1925	50.5332	61.4373	58.774
NR_027158	chr17	+	16342300	16345340	554.455	399.145	369.583	310.424	549.315	371.734	273.347	257.288	263.224
NR_002599	chr8	-	67834164	67837777	246.805	169.919	28.2183	90.7006	63.2553	93.8523	266.125	246.926	256.45
NR_002578	chr1	-	173833038	173837125	181.855	295.198	89.8606	132.544	183.45	311.499	86.8989	108.152	115.079
NR_003604	chr20	+	47894714	47905795	170.213	152.621	149.269	97.8786	85.7396	78.9724	84.7419	95.124	120.326
NR_015432	chr20	+	18548072	18550203	116.266	31.7135	51.0522	45.3423	24.9424	57.5697	85.75	91.5874	86.0259
NR_027159	chr17	+	16342300	16345340	79.8511	58.3396	22.7841	15.8729	28.5237	45.5569	36.7611	37.5227	40.1031
NR_003098	chr11	-	62619459	62623360	61.1648	78.1334	68.4751	119.34	79.7029	40.6383	31.281	40.1351	36.4221
NR_038108	chr17	+	74553845	74561430	59.309	49.0419	68.0505	98.194	68.0826	70.9963	70.5151	82.5082	82.5104
NR_003584	chr4	+	119199916	119200978	56.2102	73.0869	42.3931	59.1949	25.415	72.0849	50.9215	56.5954	55.8402
NR_046251	chr3	-	14984285	14989948	55.2075	55.7566	21.8718	31.0882	40.7513	29.5789	27.332	30.3093	22.1893
NR_015367	chrX	+	56755717	56844004	55.1345	39.7004	23.8731	33.7346	70.3105	0.951169	9.399	9.16156	9.38128
NR_015442	chr7	-	112756772	112758637	53.7394	142.94	11.882	22.3775	50.354	9.0512	21.0707	26.0194	22.1046
NR_015366	chr20	-	37049266	37063962	51.9449	36.2122	91.8008	21.8757	37.0564	80.4754	35.69	34.3294	33.8208
NR_003136	chr15	-	76225023	76225471	46.9279	43.022	7.57823	5.56658	13.2562	12.2341	8.26227	9.02729	13.9137
NR_024031	chr4	+	53578620	53580305	45.8526	53.425	95.0959	51.1404	192.963	110.797	60.3768	55.1517	54.8543
NR_027451	chr20	-	34633539	34638882	43.3537	112.543	92.8311	63.5126	36.4712	19.0059	44.7934	46.7068	53.4787
NR_027160	chr17	+	16342300	16345340	42.8881	30.8151	53.9361	20.0053	35.6907	47.1077	31.4759	31.8338	35.2467
NR_037600	chr15	+	93426072	93441977	40.1876	23.1345	18.6346	18.2119	39.7827	9.96049	12.853	12.6192	15.8191
NR_038340	chr18	+	70992175	71017124	39.397		1.54793	0.915036	2.20431	0.9027	0.574604	0.520463	0.636603
NR_024204	chr2	+	87754973	87821030	37.462	12.3636	3.57462	27.408	11.7903	8.73636	50.5073	55.6257	47.8188
NR_003662	chr19	+	23945815	24010919	37.3145	44.2705	5.98213	1.19009	12.8115	0.964443	17.3745	26.9844	14.017
NR_024542	chr9	-	139619045	139622636	35.726	28.1971	56.531	14.6149	46.0504	43.5962	38.0627	38.1327	35.077
NR_028272	chr11	+	65190268	65194003	35.4194	231.237	22.4352	30.365	50.9864	62.5049	54.3187	71.8699	77.1317
NR_015395	chr2	-	112124590	112252692	32.058	10.734	6.24109	43.0537	19.0058	6.83147	29.0368	35.4164	36.7846
NR_024373	chr2	-	112186885	112252692	31.4022	20.7871	5.62637	32.6839	18.8412	8.39569	31.0489	38.2599	34.6771
NR_002315	chr1	+	226250427	226259703	31.1617	5.93335			7.06749	0.370562	0.252437	0.191275	0.264614
NR_028514	chr17	+	1420212	1421390	30.9883	16.3495	17.7159	14.2921	15.8424	14.2053	13.12	13.2467	13.178
NR_003697	chr7	-	45022626	45026259	29.1326	42.0059	23.9212	31.6818	29.9363	28.6544	36.3778	35.5167	30.5157
NR_110526	chr14	+	19650031	19692916	28.5652	6.47709	17.8243	21.4579	7.42964	5.3458	25.3232	26.0373	26.943
NR_034105	chr16	-	54952776	54963101	27.5818	5.53335	4.68554	3.21835	9.21846	1.8034	8.24626	7.32782	6.82189
NR_038269	chr12	-	58325231	58329947	26.9031	4.26978		22.6818	7.55175	2.80567	10.9713	13.3508	9.41107
NR_037631	chr2	-	36581891	36582713	26.5658	2.21529	6.65067	7.14466	3.32959	0.517523	1.15023	1.05773	1.07231
NR_027238	chr2	-	91824708	91847975	25.8628	19.2337	22.1536	59.125	8.09548	85.655	28.4584	31.2666	16.5239
NR_027161	chr17	+	16342300	16345340	25.5129	18.3116	26.4942	10.2819	18.1733	15.7235	18.0563	15.8965	15.7651
NR_001588	chr7	+	72299951	72304586	25.4492	36.3677	12.6366	32.1784	18.37	13.9314	18.8917	16.9833	17.9896
NR_038131	chr17	+	73780919	73790279	25.4094	11.8972	13.6402	29.3066	8.41789	4.56331	7.16873	7.98121	9.3808
NR_023918	chr1	+	22351683	22357717	23.7769	6.57766	5.2525	12.613	6.85761	6.26766	5.94838	5.78249	5.63401
NR_033805	chr10	-	28808845	28821283	23.48	40.3299	19.4799	40.3113	29.4027	20.5252	17.4859	19.641	25.9127
NR_038429	chr2	+	3605975	3609340	23.2749	4.14358	9.17031	17.0133	11.3857	2.4016	2.65107	2.63837	2.08798
NR_003277	chr10	-	47133294	47133836	22.256	80.4999	7.2276		6.0039	0.349949	0.20235	0.425277	0.353089
NR_037879	chr2	+	37423634	37431886	22.1155	17.2108	11.5374	13.5846	16.7828	4.33217	13.8798	14.0891	13.106
NR_028052	chr15	+	90808894	90815443	21.5285	6.99248	13.7168	16.56	35.5719	19.4777	12.606	14.5279	19.839
NR_024110	chr7	+	72299951	72307978	20.1245	36.603	4.26728	15.7722	11.5414	3.27021	3.64078	3.69383	4.81274
NR_024322	chr2	-	234774089	234777055	20.0629	5.72721	8.97987	15.1519	9.20669	1.79477	7.48276	7.45353	6.77662
NR_046310	chr10	+	92980358	92987717	19.8159	17.1389	12.1607	11.3291	9.07771	3.76046	1.62316	1.5112	1.43216
NR_038903	chr11	+	82783107	82784754	19.7163	12.5885	11.3828	3.82905	7.49462	3.51803	11.7842	12.8903	12.2173
NR_000029	chr2	-	114368815	114384715	19.4583	8.9469	5.37448	21.6766	10.0452	8.72942	7.41146	6.68979	7.59545
NR_110025	chr12	-	114182381	114211488	19.4361		3.96072	14.2925		0.410343	0.164143	0.194024	0.202949
NR_033796	chr12	+	6993845	6994950	19.1984	2.32817	4.26728	12.5951	9.93347	3.43926	13.2144	12.1394	11.7873
NR_026757	chr15	+	41576200	41591795	19.1523	24.9747	6.89433	14.352	42.051	10.2008	6.6049	6.74145	10.6095
NR_110115	chr7	+	100951620	100964425	19.0955	28.1447	4.70554	10.8964	7.47567	2.41289	21.6106	23.5314	21.5758
NR_045680	chr5	-	180256953	180258618	18.8625	5.92185	22.3716	14.687	10.2115	0.906555	5.92491	5.36433	5.15151
NR_002822	chr7	-	97595907	97601638	18.3451	16.1954	12.9144	23.294	13.6333	9.47822	85.3156	80.7479	67.4373
NR_036496	chr2	-	61368726	61372110	18.2973	4.63858		22.0091	7.41307	5.23592	4.13904	3.94178	4.22597
NR_046240	chr9	+	131486740	131495522	17.9506	5.88335	5.44078	6.49434	7.06188	1.88491	3.92713	4.65656	2.43252
NR_015381	chr7	-	86954663	86974808	17.0949	17.7676	4.86845	8.74444	2.0582	10.3027	9.04518	7.01275	5.52426
NR_038854	chr12	-	120928140	120933749	16.7147	8.44821	8.71901	9.07085	9.64913	2.11348	7.57369	7.70653	8.50296
NR_027063	chr2	-	110969105	110980517	16.4293	7.22242	10.4336	5.93768	4.62904	4.39459	29.3396	26.5145	21.6587
NR_003613	chr7	-	99918262	99933930	16.12	8.88317	6.53754	28.8592	7.87805	6.97128	13.5377	13.0632	12.5935
NR_036488	chr17	-	70399462	70588943	15.8691	9.93059	3.3673	0.657712	2.18133	5.43933	36.0749	37.8471	35.1234
NR_046228	chr1	-	142697420	142713605	15.5132	5.91034		1.23929	0.606415	0.15376	0.10219	0.0760964	0.0862188
NR_036592	chr9	+	37079892	37090398	15.4157	19.9782	8.1053	13.4878	21.3872	2.54632	18.3833	19.1948	17.9683
NR_034137	chr11	+	10879763	10900823	15.3281	15.3506	3.285	4.40658	5.04344	1.72178	5.03165	4.57498	3.6661
NR_015370	chr5	+	111496222	111498198	14.9377	15.9649	16.7689	10.7913	11.7873	16.0114	12.1248	11.8286	11.1509
NR_038291	chr10	+	6821559	6884868	14.2628	1.66952		0.45778	18.8954
NR_047679	chr4	+	39529458	39596327	14.1136	30.8147	31.7461	53.9615	25.8564	4.59174	20.721	20.0835	18.4726
NR_027032	chr12	+	58120022	58122139	13.7464	2.43294	2.16659	6.7372	4.88014	0.634425
NR_045277	chr12	-	57106210	57119066	13.6046	10.3786	10.4273	18.104	6.86554	10.2795	14.3375	13.6591	12.5346
NR_024206	chr2	+	87754973	87821030	13.4733	3.67994		10.1101	2.35578	1.22475	5.54457	6.66122	6.05632
NR_015433	chr4	+	6675820	6677774	13.3736	5.73	9.9017	18.9598	11.5186	6.23432	11.0535	10.9904	10.1267
NR_038322	chr3	+	185000728	185010867	13.3613	20.564	8.67445	13.1847	20.2423	3.91808	6.59192	6.26	7.93498
NR_003930	chr10	+	29698462	29711301	13.2526	9.8168	10.4048	6.05643	5.6947	7.6741	9.6487	9.76548	8.80713
NR_024397	chr10	-	88998423	89102315	13.0549	8.2153	10.4463	18.0362	10.1568	8.26075	8.28371	8.03469	8.87281
NR_003579	chr20	+	29611878	29634007	13.0389	13.427	8.278	9.17973	5.07416	5.18285	9.75627	9.23457	10.6575
NR_110801	chr17	+	63096929	63107212	12.906		5.58825	6.40355		1.55813	45.4204	46.4627	30.4592
NR_002453	chr16	-	30278913	30346695	12.8613	17.8922	4.63497	10.9007	8.58736	4.47383	5.89042	6.522	6.24206
NR_026052	chr19	+	59086765	59095762	12.7743	10.0888	10.3406	14.6506	14.0472	6.34571	19.5272	18.1951	18.5978
NR_102705	chr20	-	33864135	33865960	12.1555	6.92002	22.8359	54.2095	20.4189	13.9591	25.7252	19.7475	24.8531
NR_002909	chr1	+	28832454	28837404	11.935	7.03479	9.80215	44.6467	28.4263	2.72371	6.48096	7.03478	8.72216
NR_037177	chr6	+	4094054	4103637	11.8386	10.2169	2.64224	8.40286	6.06289	1.78488	2.63411	1.98188	3.77303
NR_026845	chr21	+	33765441	33766266	11.6549	2.38745	6.83383	17.8704	2.65281	5.57674	4.14754	4.53003	3.83838
NR_033957	chr10	-	47096453	47151400	11.6104	5.62934	4.2435		1.7279		0.0644411		0.085673
NR_026761	chr1	+	211556096	211605877	11.5676	3.63188	1.20148	4.06772	6.43066	9.79832	4.11105	4.80263	2.86427
NR_015404	chr12	-	112277572	112280706	11.5009	4.38741	6.05748	6.36644	4.80641	6.30571	9.0805	8.92593	8.13296
NR_027263	chr14	-	32544624	32545905	11.3673	1.87386	3.26192	2.72549	1.90522	0.479937	9.53012	8.81148	9.28914
NR_003615	chr5	+	177302261	177311269	11.3657	17.5052	3.76417	3.95845	5.12074	1.88301	4.24334	4.25131	4.15625
NR_034084	chr7	+	7680341	7918851	11.0059	13.9286	11.348	10.4364	11.8862	5.50471	7.96707	7.12845	6.22188
NR_110096	chr15	+	83419315	83425958	10.8501	2.35334		2.36041	4.11786	1.16274	2.53029	2.44901	3.18113
NR_002323	chr22	+	31365196	31375380	10.5333	34.3453	30.9566	30.145	13.5372	17.5235	8.80322	9.79935	9.38856
NR_026915	chr3	+	151488243	151502682	10.4278	0.602485				0.537847	0.818939	0.742377	1.26727
NR_036658	chr20	+	47894714	47905795	10.1526	15.0182		1.04018	6.27749	1.62317	1.28658	1.39114	2.42318
NR_024388	chr3	+	196669493	196670884	10.0967	10.2018	17.6483	39.9203	13.1007	47.5274	29.02	29.0742	26.3909
NR_034006	chr9	+	68726540	68748372	9.97532	5.65021	2.77323	11.5616	8.53352	1.94637	4.91594	4.65656	4.64681
NR_034075	chr4	-	83814604	83822069	9.96186	21.442	13.4822	17.4647	17.7587	3.60034	2.52243	3.27547	3.33189
NR_036480	chr16	+	89778263	89784573	9.87946	6.00082	11.5706	34.9012	19.4913	6.1524	0.148588	0.0876592	0.175451
NR_036659	chr20	+	47895178	47905795	9.85193	6.02018	3.37413	2.0943		4.68984	4.1048	4.99498	5.64268
NR_002605	chr13	+	50656304	50681354	9.82088	5.44575	4.88621	4.2079	8.23614	0.713951	0.991371	0.909185	1.27329
NR_038464	chr10	+	81967465	81979413	9.80294	7.28441	12.1096	12.6357	4.6466	2.8379	3.00896	3.25917	3.34342
NR_024158	chr5	-	470624	473080	9.6933	15.1229	15.6299	20.9708	32.7723	6.27658	8.7747	9.01283	10.3027
NR_026778	chr1	-	245003939	245010243	9.55101	7.13092	3.92499	4.10809	9.08193	2.63858	2.46302	2.4328	2.29441
NR_046734	chr3	+	9989087	9996471	9.54244		2.41025	4.06161	6.49233	1.38478	25.2527	27.6095	19.1352
NR_003367	chr8	+	128902873	129113499	9.48994	13.1655	3.80474	10.1729	16.5456	2.24494	12.2672	14.3686	13.7612
NR_036502	chr10	+	6622386	6627323	9.1402	3.729	0.965962	1.40206		0.127731	0.538512	0.545643	0.612796
NR_002803	chr12	+	6993144	6993768	9.10552	1.11357	7.82648	12.1938	7.69901	3.68286	16.0446	13.0443	14.4134
NR_027783	chrX	+	23801274	23804327	9.05462	15.8394		1.17862		1.41282	2.70983	3.33222	3.34614
NR_073609	chr5	+	271735	277055	8.99461	11.8739	2.23581	9.43535	16.5806	2.41676	3.51534	3.84253	4.47348
NR_040515	chr19	+	39390569	39399534	8.97765	4.51966	5.18856	9.87254	3.51991	6.59529	10.8948	9.15894	10.2869
NR_015341	chr17	+	28903482	28964484	8.8089	5.91528	10.6761	5.6116	4.90908	1.96482	3.17363	2.82305	3.18522
NR_026581	chr12	-	6857157	6862636	8.71667	6.02047	9.22166	11.6238	10.126	24.6028	40.1801	38.1133	32.2734
NR_027034	chr22	+	46449725	46454402	8.66323	7.78271			3.3507	0.233728	3.07233	3.00801	3.07173
NR_104029	chr2	-	74185094	74208566	8.58666	5.58009				0.146092		0.132016
NR_015449	chr7	+	5013615	5037800	8.54035	6.93562	14.7261	17.9072	8.99541	13.078	10.3786	8.96645	9.65001
NR_102759	chr5	+	180688212	180691567	8.51562	1.26865	8.2125	15.5351	5.92056	4.35441	3.72601	3.42025	3.49416
NR_040001	chr2	-	177494308	177502302	8.38823			2.90711	9.84232		17.8816	18.9872	13.1076
NR_024530	chr2	-	114379302	114384715	8.33125	4.58093	1.99357	6.13409	6.62416	1.27314	1.74418	1.95505	1.84348
NR_023921	chr14	-	24407939	24423406	8.3283	5.82938	3.47982	1.96107	13.3811	1.24937	5.37005	5.70322	4.28183
NR_003500	chr7	-	32956426	32982782	8.21765	3.71845	3.28383	5.50239	3.87946	5.53492	10.7918	8.69004	8.62498
NR_033743	chr4	-	666224	668127	8.12855			5.22815		0.678723	6.42351	7.512	3.37441
NR_028383	chr11	-	111955538	111957522	7.83297	5.56244	13.1898	7.91691	8.9453	3.45991	5.2285	5.56369	5.21338
NR_034011	chr4	+	119199916	119200978	7.83297	12.6072		19.4324	2.64133	7.55971	6.16471	6.66735	6.56851
NR_024249	chr11	-	67559237	67572807	7.64757	2.92427	5.29152	4.24804	6.03911	4.17616	2.28979	2.11537	1.75374
NR_024127	chr1	-	28905049	28908366	7.61596	7.26493	7.12039	12.6117	15.0256	8.73207	15.8977	17.6648	15.3197
NR_015454	chr17	+	79885704	79888629	7.60788		3.41115	5.8198	7.73575	5.13597	15.4032	13.0355	13.7124
NR_024565	chr18	+	32870235	32890730	7.56077	7.18201	1.67311	6.81029	6.41221	1.94143	3.2603	3.77244	3.80419
NR_038842	chr1	-	37920479	37940044	7.52356	11.4487			9.02042	1.26457	2.36088	2.15886	1.77619
NR_024101	chr18	+	3594111	3597377	7.49607	10.835	1.95719	12.9201	13.9167	3.26062	4.41564	5.03209	3.7548
NR_003142	chr16	+	2014996	2015505	7.4924	3.06958		11.8065	17.9212	7.05228	20.842	25.2872	21.0195
NR_027183	chr5	+	180257956	180262726	7.32428	3.42937	7.49184	7.50518	2.66308	0.628488	1.43679	1.28338	1.25942
NR_038835	chr7	+	156803550	156809118	7.29603	3.34497	15.0938	1.34077		9.56009	0.476783	0.232359	0.378945
NR_026860	chr6	-	166352947	166401527	7.24293	22.6214			57.5954
NR_027293	chr22	+	22652462	22677324	7.19807	8.03951	4.19895	5.66309	4.00494	5.14518	5.85591	6.53679	5.46852
NR_033907	chr9	-	68427782	68454375	7.16011	4.2848	1.46307	5.04509	5.01334	1.03816	5.21617	5.58266	5.42444
NR_026962	chr22	+	28315363	28320951	7.15785	4.25214	1.08477	7.59629	2.61884	1.46701	0.88263	1.07348	1.12139
NR_027122	chr3	-	54666150	54673884	7.10507	3.6722	4.08619	19.2725	21.338	0.416944	1.48919	1.39786	1.69949
NR_029434	chr14	-	58732082	58764855	7.07099	10.7398	2.82276	5.69048	4.85252	3.14192	2.2556	2.35438	3.13011
NR_003239	chr20	+	37075296	37079564	7.04327	6.22	22.2968	8.75821	7.16733	10.4849	6.53088	5.86194	6.16435
NR_026981	chr22	+	51195513	51238065	7.02906	6.59555	2.63448	7.10959	4.87047	3.23148	3.36418	3.59811	3.44888
NR_110439	chr8	-	92080142	92082417	6.99898	9.29889	1.51812	7.21024	3.88284	1.99604	3.10172	3.37542	3.56953
NR_003148	chr19	+	53935226	53947925	6.9941	3.66004	12.5888	3.26046	3.57931	1.80241	1.69028	1.80577	1.61779
NR_003614	chr7	+	72476643	72491707	6.87683	6.8501	7.08408	18.9931	4.83789	3.86898	8.24915	7.01764	7.76536
NR_002819	chr11	+	65265232	65273939	6.78773	26.5116	86.2627	169.224	102.887	21.6522	30.575	37.771	46.9339
NR_024333	chr19	-	10762537	10764548	6.69965	3.99559	5.26942	21.7228	5.84524	3.77877	2.60084	2.31682	2.70096
NR_001459	chr14	-	95999248	96001209	6.68226	1.21089	2.27206	8.86446	2.36597	0.951068	2.45356	2.6408	2.64524
NR_036536	chr5	+	138609440	138618873	6.66588	4.24815	2.82692	6.98684	8.85791	0.849568	1.59745	1.74788	1.66464
NR_015363	chr9	-	41952398	41955076	6.57654	3.80218	0.74202	18.3261	3.27807	0.985751	1.68378	1.66435	1.37967
NR_110375	chr12	-	125509988	125511969	6.56767	9.87192	4.5262	4.02839	4.43519	6.45788	9.71619	9.83026	9.75365
NR_024241	chr3	-	75470702	75484266	6.47839	3.52023	4.30612	3.28957	5.66605	1.34846	5.77503	7.90252	4.4222
NR_103848	chr8	-	76135351	76190716	6.44316	7.34319		0.904174		2.11196	4.79497	4.47296	4.73464
NR_038924	chr12	+	120639093	120650631	6.42344	1.99641	2.68542	9.08206	7.31967	6.23778	6.69603	5.90749	5.97386
NR_026811	chr15	-	83140198	83182977	6.39164	5.94003	7.60381	7.95504	10.8418	12.0874	18.3802	16.2531	21.2967
NR_002166	chr19	+	57874878	57876721	6.39087	15.7097	2.99783	2.31216	3.34032	2.7721	3.70422	3.53405	2.64339
NR_024162	chr19	-	58336666	58338830	6.27297		1.99037	1.35045		1.04678	3.09737	2.91666	2.36463
NR_024547	chr17	-	21101262	21117908	6.22739	1.96577	2.166	3.93969	3.08447	1.05778	3.75217	3.12001	3.45384
NR_015434	chr1	+	1334909	1337426	6.09871	5.1571	10.5488	8.80229	9.02898	26.6061	10.3634	9.06923	8.6538
NR_038301	chr3	+	183165438	183173800	6.02719	11.0796	6.566	0.859591	0.94021	0.700191	3.76504	3.37346	2.69817
NR_104165	chr7	+	75677336	75678365	6.0201	2.67192	2.02742	3.87202	4.26303	2.88464	8.6905	7.33053	8.8345
NR_026680	chr17	+	43697711	43715329	5.92113	4.98552	6.18856	4.57004	3.04591	1.80404	3.95684	4.6047	4.02314
NR_027418	chr17	+	66097695	66132070	5.87997	5.284	5.07094	6.229	3.6431	3.61211	3.66701	3.26749	3.62958
NR_027054	chr9	-	21454266	21559697	5.72826	0.945248	0.522476	1.57351	19.9063		0.674069	0.670752	0.757318
NR_037665	chr5	-	40825364	40829244	5.61689	11.7515	3.6113	11.909	18.9914	6.53705	1.62314	1.81055	1.64662
NR_001568	chrX	-	70430034	70948962	5.60057			20.3662	48.405	2.19104	16.6225	17.3224	18.8299
NR_027775	chr7	+	74306886	74322330	5.50663	4.40588	3.59991	13.3754	2.63021	1.92279	2.62331	2.14272	2.41017
NR_037656	chr12	+	56110075	56113491	5.45461	1.82087		2.92359	1.23985	2.65297	5.34387	5.56822	4.03838
NR_047469	chr3	+	87138429	87147852	5.45029	14.0544	21.7024	37.1947	17.3111	2.81086	16.2263	16.4777	14.3388
NR_027241	chr20	-	37049238	37064018	5.44873	3.3931	12.6248	4.06526	5.21317	6.81064	10.1895	10.1887	10.1773
NR_002211	chr17	+	15690163	15693019	5.43017	2.6303		3.2128	7.59143
NR_002160	chrY	-	19687040	19691332	5.40848						1.11276	0.967598	0.784079
NR_105014	chr5	-	77654587	77656365	5.39211	3.41614	3.36977	6.70383	2.36186	1.94525	2.52515	2.40639	2.45171
NR_109885	chr20	-	32580293	32582173	5.38517	2.94168	6.99529	2.59774	1.81591	1.03167	3.34571	3.7107	3.14279
NR_002163	chr13	+	42016699	42017902	5.37174	4.04939	4.19704	8.77572	5.27475	2.37586	21.7205	19.5901	16.6467
NR_038361	chr7	-	77313167	77326662	5.35794	2.60557	5.9414	6.9343	3.12579	5.84604	6.55659	6.17619	6.65857
NR_110133	chr3	+	79460876	79484377	5.31349	10.1797	10.5436	21.7223	10.7556	3.72868	8.72793	9.2966	7.53223
NR_034031	chrX	-	3735575	3761935	5.24385	15.0582	4.86055	16.8947	9.94768	8.08514	3.06181	3.52557	2.34314
NR_026562	chr20	+	35234136	35240960	5.2345	4.90985	1.11338		0.715333	2.19583	4.49852	4.98599	5.27771
NR_015360	chr5	-	127357243	127418766	5.2097	1.51778	1.60829	2.56894	2.04954	2.09153	1.86044	1.79255	1.60711
NR_040585	chr7	+	66767624	66786513	5.20315	5.02697	9.14071	7.41742	5.24266	5.49702	4.8004	4.25575	4.49082
NR_028502	chr17	-	1614797	1619566	5.11986	8.28405	7.56266	4.4393	3.8856	3.48544	6.13797	6.74317	8.18685
NR_046287	chr16	-	28890277	28891242	5.10269	1.19459	2.65134	18.0039	12.2511	0.376268	0.220369	0.768215	0.416333
NR_026752	chr1	-	16944750	16957401	5.07701	2.20001	3.55115	3.81492	3.22646	10.5166	7.01385	6.86612	5.64597
NR_026903	chr17	-	62962667	62971703	5.05661	3.03569	1.77039	1.59396	1.34722	0.575755	0.957895	0.967976	1.07228
NR_104194	chr17	+	36908965	36920484	5.05233	1.56641	1.65551	1.44913	2.57854	0.269494	0.869049	1.1955	1.01818
NR_002786	chr3	-	10059236	10067820	5.04314	2.37386	11.2745	11.9049	6.58523	10.1161	8.32286	9.42041	8.61372
NR_037167	chr1	-	177975274	178007142	4.92685	0.305121		3.45444	0.405683	3.00929	3.90358	3.61317	4.60122
NR_022007	chr7	-	66757422	66767429	4.86402	4.21324	6.73955	9.92167	3.41157	2.2153	5.41736	4.60775	5.72139
NR_026550	chr1	-	167885912	167905439	4.86286	2.24315	15.5763	4.86532	5.47568	58.049	16.0132	13.8909	14.6897
NR_026858	chr15	+	30864757	30892911	4.8196	0.886533		5.97835	1.02155	0.126926			0.0858251
NR_027027	chr5	+	21459588	21474565	4.76094	5.63954	3.18931	8.78705	10.8959	1.97195	3.53229	3.6833	2.93506
NR_037856	chr2	+	122407564	122409114	4.76037	2.95329	1.58027	3.54293	1.99048	1.99775	1.53106	1.21284	1.14902
NR_037716	chr17	+	6915735	6917852	4.69409	1.88039		2.71724	1.87131	0.966019	2.43148	2.29164	2.3417
NR_033874	chr4	+	102268933	102270040	4.68044	2.96347	5.91097	4.92608	6.12658	2.13169	8.37787	7.39014	5.29064
NR_109925	chr21	-	19933582	20132130	4.59534	2.51023	3.61107	9.60585	3.85673	1.87977	4.3768	4.48065	4.43502
NR_024582	chrX	+	73164158	73290217	4.57231	4.70391	2.36109	8.28334	2.87805	1.69295	5.60576	6.23529	7.47959
NR_027406	chr9	+	127115751	127121463	4.47853	3.91674	9.08003	9.74719	8.00146	6.50723	9.4566	7.39069	11.044
NR_015427	chr9	+	136890560	136896719	4.47793	3.65683	3.71954	9.26378	14.3297	0.458537	5.71657	5.40735	4.7691
NR_003672	chr9	-	139619683	139622636	4.47444	3.73117	7.12102	2.97976	5.42104	21.9236	20.5607	18.9226	16.8043
NR_110130	chr12	+	73552969	73602097	4.45905	9.44335	8.87159	17.3403	8.03166	2.53598	10.2928	11.1446	9.13665
NR_003572	chr8	-	158344	182318	4.44825	1.79811	1.69281	5.00682	3.09396	1.22457	1.74226	1.8018	1.95599
NR_003606	chr20	+	47894714	47905795	4.44647	2.26698	2.39594	1.42995	1.11954	1.11007	0.644586	1.07336	1.10517
NR_026762	chr10	+	102133332	102148111	4.38115	2.81556	7.6377	30.9967	29.2806	4.94281	2.96601	2.80647	1.97616
NR_003226	chr16	+	90038987	90063028	4.38115	4.49838	6.85818	17.4291	2.70666	3.75879	8.18854	7.60967	7.98037
NR_027301	chr19	-	28281400	28284848	4.38045	1.89622	1.2108	8.81112	3.12145	1.25476	3.51443	3.6616	3.6944
NR_003045	chr20	-	17943352	17943589	4.36267		11.7539	9.47022		0.303564	4.65652	4.98076	6.17151
NR_103548	chr5	-	90598802	90610219	4.35654		1.07593		9.415	0.0734879	5.76867	8.69574	5.88253
NR_034072	chr1	+	109756514	109760113	4.34592	6.193	1.71814	5.57309	7.08525	2.81123	2.64135	2.87315	3.42168
NR_027244	chr2	-	111132685	111142113	4.30031	6.72688	7.62302	3.99797	3.32203	0.189922	4.33546	3.93928	2.78788
NR_027356	chr1	+	148928312	148951595	4.27001	2.99895		2.64831		8.83246	3.84587	4.05492	1.97181
NR_109990	chr20	-	300330	305896	4.26487	0.96227	1.6861	4.11463	0.992109	0.661549	1.19489	1.14243	1.12279
NR_028370	chr20	+	5100231	5100615	4.26326					3.81525	4.90891	5.85708	7.15518
NR_110065	chr7	+	1200009	1205594	4.2545	2.10922	1.55322	4.10464	3.07183	3.11552	2.46596	2.10705	2.16388
NR_034133	chr18	-	70821292	70931733	4.25335			8.51793		0.114959	3.2248	2.3039	0.720798
NR_046110	chr2	-	111133764	111142102	4.20723	4.59644	11.1623	17.6881	5.55486	0.0986646	4.56068	3.90974	2.36057
NR_036623	chr17	+	42785975	42827917	4.1785	2.61941	8.18898	15.9795	8.19946	2.35593	5.95549	5.65236	4.95787
NR_104578	chr8	+	54793431	54826482	4.15242	1.27591		2.50384		0.14775	0.784565	0.746874	0.648482
NR_036515	chr19	-	13945329	13947103	4.12842	9.9493	1.12864	7.966	10.685	0.689436	3.62824	4.70906	4.70807
NR_015451	chr11	+	33097695	33101000	4.12398	11.71	5.58163	6.58114	5.8529	2.26021	2.90733	2.77333	3.55525
NR_033417	chr5	+	69711196	69746189	4.11705	3.26046	2.70671	6.46167	5.02178	1.62987	2.28801	2.18456	2.52359
NR_109780	chr7	+	130598222	130606705	4.11576	0.806441		13.2072		9.10769	4.09996	3.96751	2.7396
NR_026846	chr2	-	87257797	87303536	4.0661	2.44324	8.05969	4.1844	3.03474	3.41278	1.63279	1.69206	1.64957
NR_002771	chr1	+	64014650	64016307	4.05594	5.58155	0.998188	1.80603	2.25844	0.118414	0.248206	0.295075	0.210365
NR_103768	chrX	-	153652722	153656825	4.03019		6.45873	4.29045	1.31214	3.98755	9.67386	8.0889	5.73241
NR_033733	chr22	+	25844053	25857645	3.97849	6.14725	9.64698	5.64785	11.0009	8.2273	5.39417	5.42754	4.76993
NR_024163	chr1	+	154947117	154951725	3.93311	1.2741	1.57101	1.76492	1.20907	1.37474	4.48243	5.56118	4.58555
NR_003110	chr7	+	65216091	65228662	3.91429	4.87035	3.32	5.40818	3.78704	4.06071	6.20491	6.13867	6.26747
NR_046442	chr4	-	61659	115073	3.91379		1.13833	0.743743	1.0638	0.216063	0.301924	0.264395	0.221084
NR_111943	chr15	-	82821157	82824865	3.8968	2.30604	3.93705	18.6933	18.0898	8.79177	7.62964	7.05505	10.5871
NR_015439	chr4	+	68566995	68588222	3.89436	4.90919	1.85379	2.09535	2.33346	7.60065	1.00391	1.22333	1.08121
NR_110868	chr17	-	41300383	41322420	3.88886		4.42015		3.09807	0.894811	1.54688	1.42849	1.33997
NR_033928	chr8	+	23082733	23088439	3.84889	2.11442	1.41405	4.09308	2.56035	0.949523	4.86783	4.97094	5.31865
NR_002556	chr16	-	29476288	29478899	3.84499	1.90941				0.190154	7.13733	7.41461	3.69236
NR_034170	chr15	-	44826702	44829121	3.83458	2.38489	4.76105	4.14523	5.53985	2.58461	1.1798	1.17226	1.66014
NR_027007	chr3	-	9430536	9439174	3.82945	4.93081	1.4739	2.33109	2.23828	1.88946	2.12892	2.83829	2.2855
NR_033752	chr3	+	185677757	185698665	3.81708	0.651594			1.12625	0.389347	19.21	22.3792	18.8138
NR_003659	chr15	+	102501015	102516808	3.75922	4.66125	15.7636	18.0377	9.20324	25.1718	17.9014	17.6266	17.7098
NR_030732	chr17	-	58160926	58165828	3.7462	3.18326			9.95623				0.110061
NR_027001	chr15	-	84867599	84898920	3.72276	3.15555	3.65745	4.13656	5.30879	5.15477	11.1643	9.51571	12.0077
NR_037630	chr4	+	120375937	120420747	3.69973	1.4147	3.98714	2.61757	4.3471	3.96919	3.21801	3.66571	3.7761
NR_024611	chr5	-	130494975	130501041	3.68928		2.64524	5.3964	2.02259		1.27814	1.42784	1.71814
NR_110388	chrX	-	46185358	46187109	3.68329	3.12581					2.96162	3.73236	3.16175
NR_024250	chr3	+	125635443	125648867	3.67394	1.86356	1.36986	0.928328	2.9733	0.826683	1.2909	1.13814	0.829196
NR_015431	chr7	-	130628918	130794675	3.67233	0.718578		1.53352	0.802144		1.31031	1.35965	1.36087
NR_024109	chr7	+	72299951	72304586	3.66439	3.73289		3.82196	2.15071	0.526241	0.882434	0.859056	1.17841
NR_026865	chr7	-	156431059	156433348	3.6354	0.644891	10.7159	12.583		0.506392	2.04237	1.77735	2.04539
NR_002824	chr15	-	23282264	23378259	3.63089	2.56834	5.14434	10.1942	4.76735	5.7588	3.59261	3.9644	5.94824
NR_040037	chr19	-	50341902	50354933	3.62832	1.73152	3.42409	3.88518	4.63045	1.25603	4.11721	4.47017	3.82698
NR_038366	chr7	+	27135712	27139877	3.60376	12.4154		1.58037	4.79456	1.9957	0.931759	1.23496	0.994034
NR_033339	chr4	+	1243227	1246795	3.59864	4.96239	7.30117	21.1982	5.2762	11.0066	5.61171	4.43994	4.77856
NR_110438	chr8	-	92072133	92082417	3.59587	2.59024	0.898271	3.43108	1.84681	1.27479	3.43753	3.86321	3.40721
NR_036485	chr11	+	9779839	9832866	3.59541	2.6071	2.79674	3.0697	2.13296	1.37185	1.75669	1.74879	1.50679
NR_040582	chr7	-	72467817	72476466	3.57851	6.51594	11.931	24.8193	9.31035	5.22449	12.8931	12.4548	11.0517
NR_038109	chr17	+	74553845	74561430	3.57028	2.28462	4.67211	7.38109	4.07728	5.10019	4.79066	5.93188	5.69387
NR_045839	chr16	-	89353065	89556969	3.53747	0.655623	3.31872	1.99084	2.22667	0.565814	1.253	1.30753	1.28612
NR_003932	chr12	+	13028410	13029070	3.52484	1.60455		4.66018		2.68554	1.92137	2.28595	2.40254
NR_038937	chr10	+	104209573	104216050	3.506	6.13726	6.60139	2.46	5.31653	3.35086	0.608548	0.581353	0.766913
NR_102432	chr13	-	51658150	51746358	3.5018			4.00079	4.26341	0.0979315	0.388551	0.268935	0.285088
NR_046201	chr19	-	32880955	32896445	3.47143	1.02108	0.899302	2.74802		0.513504	2.09604	1.89053	1.60279
NR_015419	chr15	-	57178367	57210697	3.42709	0.397814	1.93322	2.89307	1.42914	0.531125	1.65174	1.55347	1.62658
NR_034096	chr2	-	200625258	200715896	3.38942					0.75831	0.624438	0.296458	0.205185
NR_038848	chr5	+	27472398	27496508	3.38496				2.83282	0.782515	0.153005	0.0623647
NR_119377	chr18	+	3603734	3610087	3.36062	1.60629	1.41472	15.4907	2.64419	0.779465	2.10169	2.31567	2.73244
NR_027355	chr1	+	148928312	148951595	3.35002		1.35385	7.11044		14.1896	7.11047	6.94139	4.08175
NR_033839	chr11	-	126211611	126225482	3.31835	8.81331			8.53503	0.286632	4.33307	4.86991	2.92272
NR_024271	chr7	-	45763385	45808617	3.30956	3.80275	2.76723	1.90845	4.48968	6.5693	3.89488	3.47238	3.43098
NR_038263	chr12	-	93959403	93965174	3.3024	4.42789					1.3972	1.66711	1.2979
NR_027700	chr20	+	2633177	2639039	3.30066	0.660403	2.05514	2.36978	0.905934	1.53241	3.15099	3.07084	2.7187
NR_110687	chr19	+	28284802	28297688	3.25053	1.73702	1.47547	13.4077	7.11671	1.1157	6.70471	6.80154	5.24288
NR_038448	chr15	+	74753605	74773633	3.21198	1.25326	3.81176	9.88677	2.59944	1.52094	1.7238	1.65322	1.6541
NR_109976	chr16	-	684426	686366	3.21103	1.57864	1.94651	1.75549	3.2339	1.08872	3.66999	3.76574	2.89524
NR_003545	chr5	+	64920557	64926532	3.20307	2.93074	1.88775	3.03874	1.96578	0.425492	0.535119	0.597217	0.554745
NR_040094	chr15	+	21145766	21198633	3.20242
NR_075079	chr3	+	47844398	47858462	3.16731	2.1627	1.12593	0.961993	1.16298	0.405159	1.18521	1.59287	1.11665
NR_120459	chr12	-	70636085	70637140	3.1593	0.862892	1.25742	3.69456	0.994313	0.377891	0.495056	0.395808	0.410088
NR_024077	chr2	+	114341229	114356613	3.09749	2.82401	11.0634	9.68067	3.87199	9.79904	7.65635	7.15107	7.20509
NR_038955	chr9	+	132250938	132275965	3.08448	3.52502	5.12556	24.7072	23.4517	18.9651	8.83707	8.91942	7.37888
NR_024528	chr2	-	114368815	114384715	3.08139	1.19096	0.881098	2.18757	1.59193	1.12979	1.44308	1.38566	1.3605
NR_023392	chr8	-	146198974	146228285	3.08062	6.26522	4.18184	4.22192	5.8919	2.36002	5.83912	5.97823	5.8661
NR_049718	chr17	-	13932608	13972775	3.05824	2.46956	1.88076	3.72021	3.64079	2.52331	3.57893	4.36194	3.90962
NR_036501	chr7	+	32797897	32802536	3.04606	2.84593	1.16345	5.59081	3.59503	0.664052	2.98033	2.32778	2.37502
NR_034172	chr17	+	44270938	44274089	3.04292		2.75073	2.62671	1.96578	13.9318	0.840902	0.714064	0.711429
NR_104676	chr7	+	66147077	66150679	3.02916	1.5168	2.04029	5.8449	2.86006	1.41794	5.60954	5.02036	4.3385
NR_036650	chr15	-	32812048	32825942	3.02422	1.93734	0.722197	1.53842	1.19408	1.04764	0.699898	0.775599	1.09915
NR_040055	chr15	-	67807259	67813311	3.02325	2.32238		2.73446		0.186459	0.465994	0.459529	0.359726
NR_110227	chr2	-	105713509	105719402	3.00742	3.32671	8.50775	5.0776	2.98152	3.69825	3.36152	3.83984	3.29215
NR_027447	chr9	-	139979397	139981269	2.99176	1.3577	2.27862	3.01959	5.12801	1.87967	1.80154	1.70517	1.62838
NR_036625	chr5	-	133307565	133340657	2.99118	2.04244	1.8888	1.8838	2.00048	3.92615	5.63837	5.31441	5.15411
NR_015353	chrX	-	62646438	62780873	2.98554	5.1617	5.88192	11.8671	7.78011	2.22773	11.7308	11.0872	10.4203
NR_046452	chr2	+	209119956	209120918	2.98323					4.10275	1.46586	1.50793	1.03009
NR_034107	chr5	+	52405671	52410956	2.98115	1.19157	1.91001	3.57764	0.61787	1.21426	1.03832	1.07867	0.853629
NR_002940	chr17	+	1481376	1489848	2.97605	3.99919	3.3676	9.91145	1.84331	1.66176	2.89508	3.02728	3.02646
NR_027294	chr9	+	38621084	38623277	2.96942	5.1906		5.34766	2.71021	0.849015	11.7564	8.90658	10.317
NR_026984	chr2	-	86247338	86250991	2.92477	1.12095	4.98055	5.07458	2.73923	2.5997	3.22184	3.62149	3.94222
NR_104228	chrX	+	139791923	139854841	2.90939						1.54006	2.22245	0.230785
NR_117100	chr8	-	128301920	128494384	2.87025	1.94479			1.71982		0.654285	0.111865	0.11384
NR_026551	chrX	+	15693038	15721474	2.86053	5.54006	5.60499	8.78108	12.5221	5.52054	8.69585	8.20755	6.43599
NR_001434	chr6	+	1149831	1153134	2.85875	1.82708	4.33241	4.35771	19.434	11.8483	12.7722	10.5862	19.6381
NR_104131	chr1	-	95123088	95285837	2.84835	10.6616	4.83988	28.8542	47.0025	2.18669	3.14664	3.05948	3.25564
NR_026790	chr6	+	26521933	26527612	2.84785	2.34589	5.75452	8.08184	4.69124	0.777308	1.39912	1.55956	2.12686
NR_024278	chr7	-	29685537	29724754	2.84527	4.65054	6.87811	7.4878	2.88336	0.412734	4.81506	3.27626	3.82744
NR_028090	chr7	+	154795142	154797413	2.84053	3.35157	2.41068	2.37507	0.822469	2.65929	6.92693	5.45279	5.53994
NR_036531	chr13	-	99848627	99853011	2.83897	0.969251	3.25072		0.670123	0.524383	0.33125	0.264665	0.191419
NR_034032	chr3	-	142719686	142720309	2.82721	1.10313		2.85751		1.14457	0.771145	0.88402	0.918426
NR_038396	chr19	-	36031639	36036931	2.81816	1.83877	2.16181	7.65317	1.7739	0.831913	1.98871	2.04342	1.52344
NR_003266	chr3	-	197340897	197354752	2.81686	5.47605	4.52003	5.00897	2.81606	2.34784	2.27609	2.70439	2.64629
NR_033465	chr17	-	39981333	39992523	2.81305	1.70738	2.68421	3.31706	4.47589	2.16696	7.90727	6.56255	4.69428
NR_024052	chr6	-	1548085	1587827	2.74154	3.97515	3.89311	6.35036	4.843	7.10911	3.35897	3.48525	5.41973
NR_028301	chr3	+	106959538	106967719	2.73365	3.63985	1.32783	1.85122	0.992714	0.131686	0.445404	0.502875	0.450371
NR_028038	chr7	-	99806558	99869855	2.72827	0.98778	2.54277	3.89724	0.858659	0.390114	6.62916	5.26521	4.11866
NR_002217	chr7	+	6774935	6791232	2.72667	3.89967	2.00351	3.06108	2.34042	1.86278	1.45138	1.75224	1.52977
NR_105045	chr5	+	133842242	133844921	2.72174		2.59272		0.734232	3.34105	4.78215	3.23396	4.95955
NR_029407	chr10	+	81585657	81587358	2.71775	2.06192	10.3731	14.4211	4.79944	7.49551	5.98578	4.64704	5.15005
NR_110026	chr12	-	114182381	114211488	2.67562			2.73101			0.0370187	0.0565829	0.0738232
NR_036750	chr17	-	36351795	36413256	2.65998	2.64965	2.26589	0.905748	1.57584	0.791819	2.12029	2.28741	2.83818
NR_046205	chr8	-	30239634	30242917	2.65538		1.48017		0.864537	0.375327	0.852275	0.846198	0.857074
NR_110428	chr18	+	3466247	3478976	2.64844						0.182603	0.343517	0.448183
NR_038942	chr2	-	85764589	85766009	2.64746	1.03534	1.21582	3.1347	1.30665	0.876928	1.26849	1.31698	1.71347
NR_024408	chr9	+	123605319	123616651	2.62608	2.67116	3.95693	2.70831	4.57423	5.99911	4.1315	4.1531	4.6547
NR_037701	chr2	+	217081611	217084915	2.62111	1.15807	8.4638	4.66089	3.03284	0.337457	0.521303	0.458296	0.479027
NR_026857	chr17	-	79002932	79008519	2.61158	2.71478	7.40369	1.56064	2.15297	5.72379	10.1091	9.01663	10.539
NR_002451	chr4	-	419223	467998	2.5917	3.91189	1.51595	2.93907	1.07326	3.87593	2.32225	2.49906	2.49227
NR_103446	chr6	+	52441999	52448791	2.57952	1.72932	3.92616	4.65411	2.02433	1.25875	0.682264	0.657206	0.977918
NR_026844	chr1	-	168214818	168216668	2.56791	2.51741	2.08481	2.7429	4.1564	2.82641	8.17156	8.01454	8.02061
NR_002814	chr12	+	9800642	9811010	2.55734	4.37894	1.7225	3.03662	1.42399	1.18215	1.76582	1.79405	2.31728
NR_036500	chr14	+	89883697	89886137	2.53886	2.92542	2.08413	2.52597	2.32223	3.40873	1.39491	0.97119	0.899978
NR_003272	chr13	-	20248891	20357159	2.53276	2.67395	3.64154	2.30257	1.24168	2.18877	1.9258	1.94265	1.92023
NR_109894	chr5	-	167656587	167659377	2.49506
NR_003264	chr3	-	195686791	195717150	2.49506	4.27963	12.2344	6.70797	3.76925	8.72225	11.7084	11.6342	11.0518
NR_027165	chr17	+	16342300	16345340	2.48546	2.41368	2.32512	2.13148	2.60747	3.25624	2.92933	2.31336	2.57035
NR_110546	chr14	+	105560483	105565833	2.48087	2.89281		1.74908		0.181075	1.3436	1.2763	1.13535
NR_028058	chr7	+	76668796	76682355	2.47551	2.05867	3.35966	16.0053	5.44213	1.78375	2.04287	2.08767	1.95196
NR_024254	chr12	-	8383644	8395542	2.4526	1.18601	1.82798	1.31887	0.759243	0.421175	0.48299	0.466091	0.443321
NR_002206	chr7	+	72569016	72621336	2.44686	4.55486	3.8162	5.38599	1.0542	3.48931	5.14238	4.10386	3.89133
NR_040092	chr8	+	12294521	12424354	2.43927	1.26072	4.43604	3.33089	0.885811	1.11666	1.33749	1.43287	1.39316
NR_024469	chr11	+	67085309	67159158	2.43283	0.91365		1.07577	1.43564	1.01569	1.54834	1.52845	1.19006
NR_027055	chr1	-	803450	812182	2.42166	1.03182	0.782934	1.028	1.46335	0.323528	0.331365	0.325881	0.33809
NR_045104	chr15	-	65871095	65903627	2.41088	3.23513	2.18867	2.46079	1.68248	1.35795	1.18413	1.32276	1.74889
NR_037601	chr15	+	93426072	93441977	2.41082	1.18523		0.604733	1.04707	0.72834	0.437284	0.496405	0.829967
NR_110171	chr19	-	36233427	36236343	2.39785		3.3109	6.94015	0.981065	1.46219	1.51972	1.47731	1.42022
NR_046097	chr1	+	205831206	205865215	2.39156	0.326601	0.436269	3.2687	0.407705	0.315171	0.245752	0.266577	0.245041
NR_023919	chr1	+	22351996	22357717	2.38238	0.780832		1.30246	0.974735	1.56126	1.56677	1.75748	1.77642
NR_036461	chr1	-	149821758	149822340	2.36873	2.18351	12.7138	15.4257	5.3117	6.60785	23.1667	20.0184	19.4475
NR_024187	chr17	+	29036625	29097068	2.36711	1.93957	4.42437	3.53977	3.35246	2.06634	2.31626	2.56175	2.60999
NR_033998	chr1	+	95393583	95428826	2.34825		2.7375	5.8381		1.68652	0.495775	0.49055	0.522998
NR_033708	chr1	-	3652547	3663937	2.34586	1.93947		9.0325	5.12821	5.74152	3.02296	2.8611	3.59594
NR_029408	chr10	+	89102167	89103331	2.3386	1.07787	4.50399	6.69815	1.38003	2.86802	2.93022	2.35198	2.25508
NR_037144	chr12	-	45566816	45609789	2.32995	0.898413	1.75397	3.21756	0.776433	0.790677	2.86033	3.41465	2.65637
NR_045600	chr8	+	145582240	145584948	2.32321	1.13548	2.47074	5.19056	5.34913	6.7044	18.9491	16.8443	15.2506
NR_003654	chr15	+	85174690	85185694	2.31163	2.19788	3.30495	2.88243	4.50931	2.47314	2.8227	3.21929	3.95453
NR_045002	chr11	+	17073432	17074591	2.30461	4.14221	2.55374			2.35884	1.22425	1.24148	1.17353
NR_038227	chr12	-	26107587	26110518	2.29297	0.867147	4.09868	6.63659	3.83033	0.836799	0.912079	1.17963	0.804505
NR_026970	chr6	-	6346697	6623059	2.28413	0.727838	0.897448	1.50993	0.918565	0.889395	0.676377	0.757806	1.14417
NR_024434	chr17	+	43325291	43345997	2.25507	1.00088	1.04425		1.33075	1.32663	0.78488	1.00545	0.752797
NR_109849	chr1	+	101491401	101552935	2.24549	2.26047		2.10449	3.02878	1.59249	2.30699	2.05957	1.80667
NR_031766	chr12	-	117476727	117537251	2.22834				1.09094	2.9695	0.0853545		0.0851076
NR_024407	chr3	+	101395273	101398057	2.22515	1.79793	0.905496	1.8486	1.4298	1.37236	1.64727	1.80383	1.40716
NR_027442	chr9	+	123555774	123561009	2.21688	2.78526		3.13689	2.37221	2.18762	2.24568	2.64777	1.52405
NR_038934	chr1	+	6845383	6948261	2.21585	1.25698	0.861053	1.48002	2.65544	0.692211	0.813605	1.02251	1.06815
NR_033991	chr9	+	32551141	32553015	2.21148	1.74236	1.71871	4.26716	2.48958	3.64792	3.57279	3.8889	3.38029
NR_027157	chr12	-	98906750	98910004	2.2079	2.68017	3.19459	5.25957	3.01116	1.28905	2.45257	2.18097	3.65849
NR_028408	chr12	-	46119502	46121704	2.19124	2.18021	3.47894	20.8008	1.51475	2.43855	2.31912	2.32194	3.08218
NR_024458	chr13	+	45915479	45965618	2.17995		2.31259	4.73212	0.977676	1.33208	0.6937	0.640609	0.579293
NR_015389	chr18	+	5238098	5246505	2.16543	4.02771	6.27898	8.50287	3.55753	0.381347	5.49197	4.79056	5.12223
NR_003504	chr6	-	26839265	26924333	2.15407	3.29468	21.4004	16.487	11.2538	16.1712	10.8417	10.4423	10.1098
NR_026693	chr10	+	43932573	43978007	2.13817	1.23112	1.92671	2.67614	0.600189	0.302675	0.55168	0.618377	0.724278
NR_037599	chr15	+	29034979	29101720	2.13355			4.67098		1.92164	0.117508	0.109762	0.113913
NR_026911	chr13	+	27825692	27830699	2.13123	2.74418			12.5048	0.43911	0.230102	0.357881	0.434722
NR_002933	chr7	-	66018552	66043498	2.09387	2.78798	4.25743	4.19173	3.36087	1.88345	3.69383	3.86585	3.92606
NR_047701	chr7	-	43670750	43769140	2.09256	4.79628	2.39987	3.54663	2.16265	3.07166	2.54883	2.35426	2.83082
NR_037652	chr15	-	80191181	80216096	2.09196			1.76599	2.34553	6.4511	9.61103	8.37334	10.2159
NR_110175	chr3	-	136560817	136580905	2.08782	1.90811	3.00181	1.23955	1.74382	0.755836	2.16563	2.05705	1.85361
NR_109943	chr20	+	48789106	48793208	2.07768					0.213375	1.08896	1.3078	0.969475
NR_026887	chr19	+	33793762	33795963	2.07757		4.92318			8.79703	1.80005	1.9843	1.60308
NR_038920	chr12	+	13132770	13137576	2.07621	1.53919		4.95999	0.746785	2.37151	0.935972	0.961769	0.960715
NR_034085	chr5	-	43016149	43018913	2.07434	1.47137	2.43985	7.46744	6.72338	0.672138	0.110837	0.102903	0.0859569
NR_110163	chr2	+	162101249	162105561	2.05321	5.16515	1.20097		2.34672	0.615215	2.03174	2.48499	1.42868
NR_024539	chr6	-	105605774	105624130	2.04706	1.37236		3.53098		0.051796	0.35038	0.427438	0.413336
NR_033436	chr7	+	11013498	11209250	2.02046	2.34978	0.526793	0.440161	0.430764	0.653053	0.839976	0.940471	0.971968
NR_111972	chr7	-	66018454	66057394	2.02012	0.75566	1.06486	2.49976	1.20246	1.46343	4.47891	4.2258	4.18727
NR_026922	chr2	+	132250385	132279149	2.01908	1.67299	3.6673	6.8288	3.23441	4.08819	3.96514	4.18944	4.18582
NR_002733	chr22	+	18958010	18982142	2.0158	0.402341	0.391658	0.373999		0.0765076	1.77225	1.01609	1.84298
NR_103720	chr7	+	99933701	99938951	2.00928	3.00221			1.78552	0.30504	1.83354	1.44679	1.51884
NR_103482	chr17	+	4607524	4608824	2.00803			1.76118		0.360277	0.421153	0.221976
NR_034124	chr20	+	48909256	48931456	2.00466	1.64259			2.92842	1.04796	1.33602	1.20502	0.927108
NR_033251	chrX	-	52541053	52545988	1.99832			19.3926
NR_104172	chr12	+	129594234	129597843	1.99664						0.183279	0.136958
NR_033934	chr17	-	45527592	45569986	1.97507	1.11261		1.0123		0.740248	0.446827	0.410285	0.445535
NR_073516	chr16	+	89724454	89727916	1.96256	0.985602	2.17471	1.77127	2.0921	0.273919	1.05262	0.826275	0.733197
NR_040245	chr12	+	30948614	30955645	1.95514	5.96097	0.964698	20.1348	6.01024	0.528066	14.1288	16.6088	14.4919
NR_109781	chr1	-	24865763	24882515	1.94818	1.30607		0.854343		0.658748	0.464959	0.567115	0.730544
NR_036447	chr16	+	16411465	16444465	1.94362	2.2767	4.71563	7.87037	5.37614	11.725	17.3483	15.2413	13.1984
NR_034160	chr11	+	119252487	119369944	1.93791	1.16038	0.828354	3.66739	1.47786	0.164076	0.409143	0.447127	0.33701
NR_023353	chr3	+	45017740	45054158	1.93624	1.4732		1.86803	2.15461	1.00258	2.49209	3.01593	2.18319
NR_029466	chr6	-	75947390	75953644	1.92479						0.117096	0.137678	0.260459
NR_038988	chrX	+	102024094	102140338	1.91292	2.30109	0.822413	1.68847	0.845425	0.423258	2.11111	2.57354	2.218
NR_024437	chr2	+	243030843	243102469	1.90963	2.69132	1.54348	1.03172	1.51455	3.12525	1.82911	1.62237	2.28433
NR_045129	chrY	+	21729243	21752309	1.89698						0.28594	0.331841	0.522708
NR_033669	chrX	-	100870107	100872991	1.89666	1.48009		1.2199	1.19386	0.452482	2.09806	2.42346	1.92721
NR_104147	chr3	-	158263008	158288855	1.89138	1.80806	1.3801	1.67269	2.13303	1.93421	1.94354	1.63548	1.63785
NR_034010	chr4	+	119199916	119200978	1.88803	1.68766				3.08781	3.79599	3.75679	3.32209
NR_047504	chr12	-	54392805	54393794	1.88677			4.0957			0.938133	0.866733	0.798225
NR_033908	chr1	-	700244	714068	1.8854	1.49337	2.09535	6.42707	1.42412	1.6029	1.49492	1.66597	1.58531
NR_024253	chr4	-	3943668	3957148	1.88512	1.02976	1.59986	2.71595	1.92228	1.14286	1.70566	1.60562	1.34383
NR_004846	chr20	+	25990434	26002430	1.86832		1.66554		0.985781	1.48911	0.118032	0.0668193	0.0828196
NR_045115	chr20	-	29637583	29638138	1.86298					0.25926	0.308767	0.276877	0.135464
NR_002830	chr1	-	90458823	90460525	1.8589	0.576329	1.8781	0.920946	1.94488	0.934346	1.05917	1.00598	0.992341
NR_038360	chr11	+	18621350	18631802	1.85876	3.48825	1.69622	0.752024	1.64178	0.942148	1.29746	1.59918	1.66946
NR_033896	chr6	+	139012804	139018425	1.85477	2.07241	2.72571	1.78944	4.05969	1.51031	1.78408	1.74963	1.45791
NR_073488	chr5	-	130494975	130501041	1.85383			1.16643		0.269204	0.20519	0.280962	0.313288
NR_027068	chr7	-	105205579	105221976	1.85179	0.892544					0.199313	0.114795	0.12097
NR_104643	chr5	-	42985500	42993435	1.84188	0.383697			1.53274	0.244081	0.0248356	0.0430226	0.0371456
NR_024484	chr18	-	72259009	72265071	1.83536	3.23127	1.47844	2.41678	2.64619	1.44025	1.35751	1.34912	1.37326
NR_027285	chr1	-	213029945	213031480	1.82936	3.67241	1.75584	0.970704	3.97265	1.38862	1.04784	1.20863	0.623984
NR_048545	chr12	+	16500576	16517344	1.82677				1.53315	0.0770368	0.710491	0.600582	0.98215
NR_110613	chr1	+	222763261	222765975	1.82493					1.43474	0.788126	0.792532	0.765167
NR_110204	chr2	+	179278385	179304970	1.82239	1.64256		1.89885	1.34212	0.276668	0.756792	0.794807	0.682323
NR_015368	chr1	+	762970	794826	1.82109	0.642613	1.86675	3.71907	1.61903	1.05745	0.884058	0.874992	0.997488
NR_026891	chr15	-	50641134	50647076	1.81197	0.890817	0.732272	1.81807	1.28654	0.820854	0.60889	0.613407	0.919892
NR_024872	chr9	-	37877571	37904350	1.80518	1.82047	1.30941	1.9872	1.94478	1.13311	2.04368	1.95118	1.86704
NR_026943	chr21	+	46707966	46717269	1.7998	2.20226	4.49749	5.12818	1.23485	2.97193	2.26992	1.79071	1.9702
NR_103856	chr17	-	45975751	46018770	1.77696	0.905961	2.31395	3.12395	0.932091	0.875254	0.772794	0.957135	0.59828
NR_002184	chr22	-	42969265	42978017	1.7735	5.44942	2.98636	1.24763	3.06992	4.42853	2.61604	2.96527	2.79312
NR_033884	chr6	-	3020389	3025005	1.75461		4.54498	16.2617	0.669716	0.27913	1.68396	1.53891	2.20917
NR_027141	chr10	+	120863628	120897376	1.75211	2.3083	0.347099		0.421686	0.315547	0.120257	0.0974759	0.166237
NR_110032	chr14	+	24912158	24971403	1.75094	2.10199	1.60446	1.21784	0.961164	1.40638	0.443801	0.481941	0.410217
NR_038435	chr2	-	176999568	177001826	1.74317		1.76118		1.52831
NR_037893	chr3	+	129612713	129627755	1.72473	0.282643	0.423189	4.15994	0.930545	0.437649	0.905586	0.826916	0.494482
NR_110098	chr15	+	83419315	83425958	1.71411							0.111165	0.17223
NR_002775	chr11	+	61382507	61406921	1.71103	1.64233	0.592698	0.377316	0.369261	0.391498	0.392804	0.311098	0.33156
NR_046321	chr14	-	65405869	65409623	1.7101						2.98255	2.2874	2.16
NR_046173	chr8	+	22941867	22961070	1.70687			2.89827	0.709098	1.86055	3.81838	3.45368	3.39574
NR_037702	chr3	+	141457050	141465645	1.70507	0.434654	0.382816	0.438668		0.117923	0.452152	0.522174	0.553036
NR_046268	chr1	-	218517537	218519020	1.7016						0.504559	0.601926	0.220873
NR_033416	chr7	+	64498731	64535091	1.68946	2.64279	1.51294	2.40788	1.84893	1.52726	2.1077	2.00768	2.04069
NR_026861	chr6	-	166337535	166401527	1.68796	7.79558			12.605
NR_003521	chr15	-	23187728	23208357	1.68052	1.82943	0.533618	3.19632	0.816023	1.73306	1.11156	1.24945	1.55778
NR_038956	chr22	-	45529638	45559662	1.67431	3.69359	2.2121	1.9881	5.53297	4.13054	2.75619	2.55798	1.8032
NR_024279	chr1	-	16160709	16174642	1.67153		1.52947	3.68171	1.54844	0.675109	0.810411	0.7082	0.878116
NR_109927	chr1	+	222885894	222887247	1.66843	1.17179		1.37971		0.578959	0.597291	0.656943	0.727911
NR_015378	chrX	+	46404924	46407910	1.64463	1.18324	0.972653	3.3669	1.74219	0.627247	1.84768	1.91205	2.22417
NR_037669	chr7	-	30536236	30544457	1.63963	3.02285			1.31589	0.808996	1.53267	1.11651	1.18357
NR_033787	chr15	+	85045805	85050249	1.63954	1.34341	3.89758	3.36827	4.17054	1.34557	5.35081	4.71129	5.89075
NR_110953	chr9	+	74920351	74930384	1.6352						0.940634	1.02988	1.01774
NR_038430	chr2	+	3605976	3609340	1.63282					0.0619719	0.0749412		0.0498163
NR_049729	chr17	-	42253341	42264085	1.62857	1.92405	4.66831	4.09243	3.50443	2.88066	2.19348	2.25664	2.03091
NR_003698	chr2	+	96676298	96688884	1.61808	2.56879	2.04349	1.65865	1.14582	3.07062	1.51252	1.50027	1.33166
NR_120386	chr22	+	31742744	31747141	1.60685	1.47719	2.0986	2.47662	2.07221	2.01404	0.540949	0.525809	0.508296
NR_110695	chr1	+	160902254	160919712	1.60228	1.41135	4.89695	13.1396	3.74428	2.08284	4.49008	4.13376	4.13392
NR_027123	chr14	-	56042874	56046810	1.5956	1.16733	1.43936	2.96884	0.860877	0.791599	0.802426	0.914682	0.628331
NR_023383	chr7	+	76610138	76653076	1.5956	3.4072	1.85634	1.86594	1.18697	1.13778	4.95441	3.7276	4.04258
NR_026545	chrX	-	23851464	23926057	1.58744	1.80656		0.850845		0.16736	0.224512	0.214478	0.314806
NR_003611	chr10	-	46737612	46762892	1.58694	2.18386	3.90554	2.84616	2.5933	1.54592	1.40815	1.57345	1.8834
NR_015453	chr4	+	2937277	2952794	1.58486	4.6823	2.36801	5.19009	1.55962	2.91947	1.58935	1.7625	1.40591
NR_036504	chr19	+	36980528	36981942	1.58432	0.89873	6.0949	30.4527	4.37258	3.16383	5.16763	4.60881	4.76599
NR_027499	chr12	+	50222325	50234937	1.57969	1.13542	1.40001	0.748656	0.75884	0.542756	1.09797	1.00201	0.982681
NR_024610	chr5	-	130494975	130501041	1.57016	1.20615	1.18978		1.20454	0.446954	0.304476	0.461414	0.404794
NR_027354	chr1	+	148930404	148953054	1.56092	0.895293		2.78598		13.1105	6.74286	7.07975	3.53503
NR_002612	chr13	-	50556687	50699677	1.55641	1.75991	0.691891	0.900949	2.08673	0.193755	0.312024	0.285147	0.197538
NR_024374	chr12	+	9436252	9466684	1.54475	1.22556	3.36913	3.14626	2.98649	2.43637	3.80574	3.94562	4.09038
NR_024490	chr15	+	50646370	50650503	1.54048	0.938153	0.757161	2.59083	2.24069	1.37319	1.03672	1.00579	1.47132
NR_037875	chr2	+	39664556	39828484	1.54045	0.86953	0.760888	1.02382	0.678749	3.1182	2.26853	2.37546	2.27012
NR_103873	chr17	+	56769933	56772741	1.53042					0.151022	0.35308	0.434227	0.461319
NR_073156	chrX	-	152713122	152760983	1.52429			1.0836	0.719602	0.191828	0.609512	0.442244	0.560021
NR_040584	chr7	-	74298091	74306731	1.51727	1.65764	0.929055	4.65763	2.17057	0.869032	3.49315	2.81779	2.77914
NR_033266	chr19	-	60950	70966	1.51561	4.7812	8.88134	10.3818	3.79218	5.3727	3.37607	3.6245	4.68277
NR_027154	chr16	+	22448328	22503541	1.51344	3.31159	4.1528	3.06958	2.76048	1.71539	4.23454	5.01208	4.88395
NR_038253	chr15	+	30938317	31065209	1.51031	1.23753	2.56837	5.45335	2.82377	1.81388	1.63574	1.60014	2.62028
NR_003108	chr17	+	41277599	41297125	1.50832	1.85384	5.33363	2.60721	2.07684	5.33347	1.24493	1.35519	1.33107
NR_045513	chr17	-	73126319	73127890	1.50429				1.02579	0.735877	1.85494	1.76145	2.17441
NR_047573	chr3	+	194304996	194311561	1.50319	1.47802	1.15422	3.01649	1.13542	1.0315	1.11453	1.13083	0.915758
NR_120378	chr15	+	83002903	83004442	1.49848	1.59618	2.87652	2.02397	2.5467	0.614231	1.76432	1.63992	1.99695
NR_103455	chr6	-	28089572	28105094	1.4978	0.83971	0.398227	4.06891	2.23293	2.58804	2.00371	2.12485	3.36425
NR_104159	chr10	-	32634039	32636146	1.48858					0.119642	0.306507	0.241346	0.312567
NR_024337	chr1	-	210404803	210407466	1.47647			5.49435				0.247932
NR_105019	chr5	+	87564832	87732491	1.4643	1.51557		1.56143	2.11023	0.783915	0.386262	0.531048	0.489073
NR_110153	chr2	-	8819938	8821991	1.46038						0.0829857		0.115844
NR_104606	chr5	-	10493638	10502840	1.45627						0.624318	0.193477	0.240662
NR_027322	chr10	+	12875132	12877545	1.45557			1.43855	10.9275
NR_002196	chr11	-	2016405	2019065	1.44718	244	93.8382		1.71675	8876.66	859.659	349.387	418.068
NR_038452	chr19	+	47987538	48004854	1.4448	1.61434	3.18485	1.26719		1.50549	2.54959	2.10823	1.1044
NR_029390	chr19	-	37756840	37759912	1.44191	0.864493		15.5398	4.34989	1.85534	3.68191	3.57795	3.34487
NR_036680	chr7	-	32620552	32758780	1.4413	1.07026	1.50169	1.47744	0.978106	1.30261	2.08541	2.01549	2.10439
NR_003700	chr22	-	21827286	21871780	1.4411	0.963296	7.31823	2.48797	1.28904	4.97728	10.8914	9.03542	6.6182
NR_027387	chr7	+	152161208	152162630	1.43804	2.99486	2.42149	3.52627		3.47034	3.90876	3.26899	4.51534
NR_036608	chr17	-	74730196	74733493	1.42788	0.802276	0.494616	0.905271	1.34818	0.5791	0.597183	0.830112	0.886712
NR_038329	chr21	-	9915249	9968594	1.42418		1.19907	1.71751	0.728366	0.463956	0.283249	0.327114	0.258894
NR_037776	chr7	+	73097897	73112551	1.42418	0.486228		0.744255	0.61631	0.684672	3.36594	2.93441	2.88078
NR_033827	chr1	-	44165408	44173012	1.42327	0.583102		2.53502	0.56854	0.506945	0.775173	0.980719	0.599239
NR_104599	chr9	-	140286253	140317714	1.41915	3.82072	4.81349	11.4912	4.68976	4.22819	7.29816	6.56576	5.56031
NR_026921	chr5	-	177045500	177099278	1.41745	1.70508	7.8917	8.08871	1.9363	1.59104	1.00768	1.07328	1.07893
NR_102684	chr8	-	64080283	64081001	1.40483			3.04952		0.559846	3.73465	2.17327	2.22874
NR_024391	chr18	-	36786887	37331959	1.40461	0.624781			1.36409	0.417344	0.127706	0.123626	0.136887
NR_110861	chr17	-	38497118	38499388	1.39593	0.591622	0.72949		2.45422	2.82444	2.05256	2.33739	2.59264
NR_111908	chr5	-	66297445	66299982	1.39159		1.40596			0.404925
NR_110205	chr2	+	179278385	179298818	1.37525	1.76378		1.26912	2.08887	0.118009	0.451901	0.489569	0.441108
NR_021491	chr5	-	92745061	92917026	1.37375			1.17124	2.38297	0.613543	0.338029	0.152802	0.501776
NR_104010	chr17	+	34842470	34851665	1.37202					0.180521	0.996904	0.941694	0.769096
NR_046650	chr3	+	149095564	149104370	1.37129			2.97672			0.400004	0.287175	0.407912
NR_045147	chr1	-	63906440	63988944	1.37022					0.0611826	0.243663	0.365904	0.236565
NR_110920	chr10	+	29698462	29774636	1.36398	0.506095	0.910047	0.24829	0.413082	0.593873	0.544603	0.479843	0.528737
NR_037927	chrX	+	153059903	153063967	1.36333			1.49068	1.1156	1.75239	1.87273	1.67253	2.16291
NR_027282	chr10	+	124639148	124658230	1.34629	0.668563	1.44263	4.01468	0.385194	0.343744
NR_037898	chr5	-	131646968	131705608	1.33956	0.823212	0.77337		0.45171	0.156157	0.110374	0.151254	0.13662
NR_038337	chr20	+	42839725	42854667	1.33471	1.33667	4.34513	4.53076	1.12018	5.11076	1.34104	1.11004	1.01561
NR_045492	chr8	-	38020838	38034248	1.31924						0.11807	0.113629	0.189674
NR_038431	chr2	+	3605976	3609340	1.31798					0.0625279	0.170383	0.160264	0.12415
NR_038970	chr14	-	21668237	21673662	1.31486	1.06439	2.72089	4.03487	1.89958	0.327081	0.339013	0.322338	0.4172
NR_026712	chr19	+	49990864	49995096	1.30946	1.18025				0.964166	0.90631	0.743069	0.78943
NR_002836	chr9	-	69080243	69147854	1.30814	3.78726	4.14116	7.61441	2.75842	0.920161	7.92999	8.15134	5.66915
NR_104656	chr16	-	67551608	67562648	1.30666					1.45861	0.642048	0.660476	0.743841
NR_033322	chr7	+	75039604	75046071	1.30257	1.50213	1.9984	3.58389	2.55082	1.75412	3.07038	3.02703	2.47216
NR_024349	chr17	-	7816639	7819265	1.29671	0.754933	1.58591	1.61317	3.02858	0.68124	2.68755	2.30431	1.80818
NR_003682	chr17	+	116622	119732	1.29547	0.767885			1.56148	2.22826	0.0679761	0.0670331	0.0918303
NR_039980	chrX	-	103366999	103369317	1.2954	1.24339	1.94447	3.64219	3.73916	1.46373	2.47921	2.67032	2.8449
NR_110900	chr16	-	3175529	3184883	1.29511		1.53939	1.76398	1.87018	1.60185	1.33941	1.13635	1.1482
NR_034111	chr6	+	111804674	111824811	1.28601	1.72429		1.57908		0.390473	0.204616	0.189548	0.352405
NR_110172	chr19	-	36233427	36236343	1.28473			1.57		0.130028	0.524658	0.590171	0.4552
NR_001562	chr4	-	154228620	154229963	1.28314				0.666331	0.10227	0.990169	0.598107	0.793916
NR_036434	chr12	-	122989189	123011560	1.27648	1.16214		0.684177	0.602614	0.863982	1.18193	1.44009	1.49916
NR_024284	chr10	-	31605456	31608024	1.27391	1.70807		2.83051	0.765417	0.817553	0.666422	0.760447	0.664494
NR_026776	chr6	-	26987144	26988085	1.26444			2.61407			0.366442	0.234293	0.501505
NR_033854	chr12	-	53436972	53448222	1.264	2.56459	1.0034	0.377456	0.824043	1.49404	3.87383	3.5156	3.41859
NR_027058	chr17	+	75084724	75091068	1.26303	1.81109	1.51534	3.92219	3.42852	3.24774	2.45862	2.69411	2.71138
NR_045634	chr2	+	74375107	74379516	1.2544	1.60072	2.59703	5.89233	0.737807	0.30907	0.412259	0.418424	0.339293
NR_028352	chr21	-	38437663	38445458	1.24358	1.74681		1.37118		0.404562	0.317998	0.532865	0.401632
NR_110007	chr20	+	49547520	49561671	1.23916	1.08303		0.876705		0.608266	1.57071	1.35947	1.16644
NR_002807	chr8	+	146220250	146224283	1.23914	0.735237	0.582796	0.700802	0.706013	0.223798	0.304234	0.379291	0.303355
NR_033381	chrX	+	2527305	2556370	1.23864	1.01492	1.48607		0.730934	0.123404	0.782154	0.872321	0.822878
NR_047470	chr5	+	131520568	131528498	1.23678	0.928951				0.0860582	0.368969	0.518015	0.678574
NR_073024	chr19	+	49990810	49995564	1.23505	1.25009	1.5414	0.841088		6.53491	4.5081	4.43473	4.14929
NR_109993	chr3	+	67705120	67797534	1.23467	1.1562	1.24743			0.374886	0.512167	0.69348	0.335794
NR_037715	chr17	+	6915735	6917852	1.23442	2.09036		2.06429	2.25333	0.837074	0.602316	0.913967	0.691966
NR_040091	chr8	+	12294521	12408558	1.23358	0.373546	3.0887	2.22501	0.405119	0.13435	1.0091	0.926095	0.791331
NR_038260	chr1	-	42312859	42384496	1.22894	1.19345		1.31739			2.00968	2.3209	1.89555
NR_034121	chr5	-	80533383	80597388	1.2264	1.46869	2.76407	2.30573	1.3064	1.51575	1.24834	1.1293	0.86308
NR_039978	chr4	-	110351118	110354973	1.22589					0.571622	0.445829	0.596267	0.541783
NR_109973	chr13	+	50656304	50681354	1.22382	0.76402			0.27512	0.0331777	0.0788154	0.068502	0.0716533
NR_003505	chr20	-	56807832	56884495	1.22166	1.53095	0.50823	2.25325	2.273	0.0709137	2.42399	2.15837	1.72723
NR_109950	chr20	-	48927247	48937879	1.21677	0.560814			1.43606	0.594584	0.571723	0.659646	0.518793
NR_037657	chr12	+	56110075	56113491	1.21511					0.234784	0.536067	0.501476	0.297927
NR_036549	chr2	-	135624202	135676176	1.21185		1.10193	1.34454		0.611727	0.342249	0.284895	0.336453
NR_028049	chr2	-	242026508	242041747	1.2056	1.00328	1.65579	3.32583	1.1383	2.06908	1.37572	1.42171	1.63772
NR_103493	chr2	+	233562014	233601358	1.19753	1.32467				0.240891	0.733573	0.791195	0.869193
NR_110761	chr1	-	143134602	143202239	1.1863	1.63711		1.38546	0.707417	0.222754	0.278159	0.339119	0.232779
NR_024525	chr16	-	66965957	66968326	1.18572	1.05253	1.19797	2.5739	1.21283	0.727547	2.03595	2.01055	1.99087
NR_033959	chr16	-	70253483	70259936	1.18468	1.75474	3.17643	14.5067	2.75335	3.54864	5.91941	5.45195	5.09989
NR_033979	chr2	-	177037916	177053686	1.17536		0.251201	1.26479		0.753212	3.0443	2.1878	2.53526
NR_021490	chr5	-	92877577	92917026	1.16353			1.29979	2.05261	0.971534	0.616283	0.382255	0.845242
NR_039989	chr5	+	8457799	8463209	1.16293	2.20897	0.66758		5.66476	0.519622	1.16487	1.28341	1.21391
NR_103810	chr13	+	22784423	22850659	1.15896			1.2338
NR_073459	chr14	+	19894368	19904572	1.155		4.78439	5.23726	1.30863	0.876732	2.24199	3.06172	2.79439
NR_003265	chr3	+	195384909	195415735	1.15181	1.3091	4.01665	1.54139	0.736702	3.47751	4.68207	4.5391	4.6479
NR_027139	chrX	-	57002802	57021988	1.15151	0.615342		1.64226	1.32358	0.171016	0.493883	0.661551	0.667197
NR_033464	chr17	-	39981333	39992488	1.15037	0.612686	2.26639	3.16306	3.25846	2.43629	5.85251	5.85645	4.34361
NR_073562	chr1	+	76251878	76260775	1.14817	3.1087	0.605232	1.10772	1.83822	1.14438	1.21127	1.3395	1.44537
NR_027171	chr17	+	16342300	16373962	1.14756			1.38392		0.994493	0.798818	0.782985	0.95581
NR_104219	chr12	-	57057124	57081781	1.13756	0.477998	0.795673	2.16683	0.936357	0.92549	3.06068	3.08099	2.32763
NR_024495	chr10	-	47225570	47243511	1.13565	1.11063	1.33244	1.20167	0.795543	0.589528	0.4357	0.512281	0.555037
NR_046242	chr16	+	66442426	66444803	1.13248	2.08785				0.257892	0.322835	0.367221	0.269499
NR_026722	chr12	-	56146246	56211540	1.12582					0.712154	0.57918	0.620605	0.660856
NR_073113	chr5	-	43573286	43603332	1.12137	6.17539	1.68625	2.8682	8.05157	2.31607	1.31947	1.36568	1.1481
NR_027128	chr21	-	46353198	46359828	1.11779	1.67914	1.59988	0.898676	0.527695	0.728285	0.937416	0.807977	0.539395
NR_024529	chr2	-	114368815	114384715	1.11738			0.898352		0.174348	0.158032	0.161034	0.206817
NR_037676	chr14	-	52116235	52118462	1.11252	0.408639	0.852696	0.555171		0.294115	0.134285	0.124396	0.136939
NR_046252	chr3	-	14984285	14989012	1.11251	1.0604	0.848733	1.00761	1.15759	4.41543	3.86893	3.89274	2.56643
NR_045128	chrY	+	21729243	21769056	1.11225						1.18422	1.41711	1.43372
NR_024124	chr1	-	116947335	116961197	1.11034	1.3647	0.729177			0.657414	0.450497	0.441053	0.334694
NR_027053	chr15	-	21932513	21940739	1.11029	2.27438	1.72496	4.16345	2.13618	0.52476	1.24993	1.36793	1.36762
NR_109909	chr5	+	180673540	180684587	1.10574	0.696942	2.23432	5.25189	3.69421	2.35016	1.36686	1.54453	1.68677
NR_047507	chr12	-	54329111	54333427	1.10151	3.91109	1.29837		0.924465
NR_003587	chr17	+	73584138	73622927	1.09715		2.82662		0.233078	0.705816	8.49045	7.16718	8.90685
NR_003563	chr22	-	20383730	20398695	1.09529	0.83763	10.0332	4.22682	2.10277	4.23742	9.8085	8.39957	6.71895
NR_102431	chr13	-	51658150	51746524	1.09444				0.93941		0.0791527
NR_047516	chr17	+	4613788	4624795	1.08551					0.566493	0.370617	0.351992	0.308553
NR_036471	chr8	+	110346551	110358189	1.08215	0.55119				0.111005	0.572382	0.488418	0.473285
NR_001545	chrY	+	14774297	14804153	1.08072					0.0285879	1.51239	1.91147	1.80807
NR_015441	chr16	+	2653384	2680495	1.07941	2.26316	5.09998	1.83775	4.49629	3.16418	5.09172	5.52302	5.59325
NR_110952	chr9	+	74920351	74958126	1.07807						0.514591	0.574788	0.361804
NR_024004	chr2	-	114356604	114361294	1.07803		0.68577	5.58549	0.490078	0.463709	0.165172	0.165073	0.129855
NR_024016	chr3	+	157261132	157287701	1.07337			1.69456
NR_036569	chr7	+	99933687	99965454	1.06977	2.51531	4.11179	10.0516	3.60105	2.94981	9.78703	9.05673	8.67955
NR_033746	chr19	-	35988118	36001412	1.06273	6.3634	2.47777			6.70797
NR_073470	chr17	-	56422535	56429599	1.05824					0.367819	0.513986	0.48763	0.424137
NR_002188	chr1	-	155183615	155197325	1.05799	0.485463	0.769619	1.14321	1.27863	1.10827	1.95943	1.88001	1.1313
NR_046262	chr5	-	36871462	36876796	1.04762	2.3507	1.57952	5.9088	3.78916	0.570115	0.738545	0.766948	0.800334
NR_033972	chr11	-	9776316	9781080	1.04394	0.519344	1.43141	0.539556		0.540554	1.1983	0.979269	0.807399
NR_029405	chr20	+	5451841	5457780	1.0433	2.13715	3.16221	4.68262	2.61254	0.748903	1.88913	2.05923	1.88546
NR_015352	chr22	+	17517459	17539682	1.04305	0.647471	3.9279	1.89065	0.62671		0.158416	0.112741	0.0626816
NR_033248	chr2	-	206980296	206981296	1.03395	0.917803	1.91515	2.32757	2.03382	2.45266	2.8858	2.47962	2.85695
NR_003281	chr5	-	177611510	177614433	1.03171	1.73904			0.306152	0.201381	0.121943	0.109922	0.196416
NR_036610	chr6	+	36562089	36572244	1.02916	2.76518	6.35967	9.69821	4.33882	4.40025	1.66986	1.44159	2.58014
NR_033716	chr1	+	99127235	99226056	1.02866	0.642185				0.0929565	0.327338	0.30179	0.306964
NR_029192	chr11	-	71576554	71639493	1.02412	0.671318	2.00041	0.988045	1.03142	0.767023	0.716965	0.614357	0.915278
NR_027850	chr2	+	177134122	177202753	1.02127					0.477373	0.769702	0.61003	0.626772
NR_029426	chr5	-	69434688	69586004	1.01994	0.654042	3.80827	5.21954	2.59592	0.525119	1.18183	1.29056	1.39299
NR_110867	chr6	-	89235642	89249088	1.01903	2.48718	7.68883	8.34622	2.98881	0.755424	6.33371	5.88457	4.61959
NR_024618	chr3	+	122605359	122611263	1.00698	1.57846	2.13798	0.957431	0.675185	0.404345	0.410999	0.341907	0.368134
NR_024045	chr6	-	150319154	150326280	1.00242	1.04538	1.01277	1.49463	0.645317	0.0968439	0.514731	0.458023	0.397582
NR_027022	chr1	-	204337557	204338847	1.00189					0.719953	0.669521	0.595607	0.577514
NR_002774	chr12	+	13153375	13157764	1.00121	0.466486	1.52724	4.41301	0.315106	0.230979	1.11198	1.2827	1.18507
NR_036624	chr5	-	133307565	133340657	0.998505	0.749979	3.02645	3.13083	2.08194	4.50976	6.90096	6.45196	6.25726
NR_036520	chr17	+	73267379	73269976	0.995333	0.652447	1.17321	1.21634	1.12773	0.755536	0.865736	0.7746	1.00798
NR_026676	chr7	+	23530006	23531031	0.993229			2.47546	4.45448	1.43248	4.49732	2.97913	1.8909
NR_028330	chr15	+	80215112	80217196	0.992276	0.880809	1.12784	1.15677	1.71762	3.94811	3.44705	3.59632	4.65383
NR_027855	chr2	-	201717731	201729467	0.98231	0.881545	0.519857			0.340869	0.226999	0.193392	0.200369
NR_027284	chr6	+	166401038	166403103	0.981444	2.245			8.6102
NR_036487	chr13	+	103046927	103048055	0.979121			1.38061		0.440221	0.16777	0.116007	0.0896171
NR_024586	chr7	-	104650988	104654588	0.977225	0.253887	0.722427	1.12676	0.697632	0.358231	1.20975	1.15158	1.50687
NR_029410	chr9	+	88420916	88457794	0.976901	1.52087	0.542844	0.565493		0.148309	0.244808	0.253418	0.317717
NR_108062	chr13	-	54698458	54707006	0.976347	0.666669		1.41293	0.921846	0.0926405	0.135927	0.105531	0.154896
NR_028269	chr12	+	87983	91263	0.974376	1.0265	3.58617	11.4149	3.41709	8.69591	3.8758	3.55449	3.52782
NR_038951	chr1	+	112282462	112290420	0.970391		0.571907				0.289496	0.262219	0.128293
NR_024451	chr7	+	139877060	139879440	0.970138	0.559385	0.980157	1.03996	0.441029	1.61465	0.554544	0.562167	0.532989
NR_040040	chr8	-	6261076	6264069	0.966109	0.527743	1.69911	2.24389	2.97303	0.909901	1.24397	1.2734	1.16373
NR_024172	chr15	-	98285845	98417659	0.965567	0.605012	2.18062	8.05521	0.750785	0.672581	0.917263	1.20635	1.03175
NR_027131	chrX	-	119370308	119379122	0.955789	0.638129	0.429182	0.375679	0.802165	0.287521	0.99975	0.912564	0.991242
NR_003111	chr3	-	129101676	129118282	0.953218	0.509381	2.17736	2.23913	1.09566	4.63398	1.79361	1.78065	2.09416
NR_109995	chr14	+	74254062	74270331	0.951595			0.834614	0.816796	1.4184	0.467986	0.364671	0.33625
NR_023389	chr9	-	98632565	98638259	0.949824			2.81455	2.11389	0.617993	0.917548	1.06148	0.748061
NR_003949	chr7	-	55748766	55772260	0.946842	1.23558	0.814899	0.710492	0.695324	0.215618	0.17297	0.125085	0.172469
NR_003580	chr7	-	74601103	74653459	0.945543	0.639179	2.19721	2.41743	0.557976	0.267359	1.8185	1.30116	1.2132
NR_027471	chr9	-	89623365	89657041	0.939335	0.944602	6.55697	3.62499	2.056	1.06306	5.37025	4.63464	3.45804
NR_021487	chr7	+	1609708	1629261	0.934374	1.09373	0.89907	1.24487	0.483118	1.54011	2.41584	1.61952	1.29884
NR_003713	chr5	-	1597671	1634120	0.934012	1.01131	0.909956	3.18607	8.88173	3.88931	1.17826	1.06544	1.15104
NR_104103	chr12	+	123942650	123956909	0.933844	1.22428	1.25798	2.64278	0.999277	0.845907	0.891497	0.89834	0.903734
NR_040722	chr20	-	34291530	34330258	0.93338	1.69689	4.65616	1.29447	1.29438	1.37274	1.64056	1.66936	1.87413
NR_034021	chr5	-	69776869	69881549	0.930694	1.12382	2.425	2.07937	1.61873	1.49846	1.05995	0.889486	1.17346
NR_038110	chr17	+	74553845	74561430	0.918503	0.984177	1.03506	1.60188	0.40026	2.09701	1.92233	2.28246	2.01765
NR_047510	chr21	-	30244512	30257695	0.917321	0.536884			1.11358	0.22879	0.349247	0.451492	0.472978
NR_110940	chr16	+	30886780	30906539	0.915478			4.05247	1.01691	0.400601	0.377004	0.366704	0.380186
NR_037595	chr4	-	145564067	145567171	0.913385		0.769015	0.954645	1.2936
NR_045630	chr1	-	163273995	163291581	0.912982					0.242559	0.26329	0.342304	0.398319
NR_040030	chr2	-	202005011	202022515	0.91046						0.125108	0.140905	0.0984841
NR_033255	chr2	-	242615156	242626383	0.910169	0.683629				0.437563	0.446516	0.547228	0.601655
NR_117096	chr18	+	47340392	47377429	0.906975	0.437153					4.32075	3.65029	2.61965
NR_033651	chr8	+	72756350	72968547	0.901154	1.19149		0.454465	0.348075		3.03871	3.03999	3.98033
NR_033240	chr14	+	37641230	37642998	0.899995	0.543377		0.548395		0.435069	0.309004	0.272636	0.274294
NR_026914	chr17	-	72206134	72209460	0.895733	0.310517	1.14863	0.930656	0.552979	0.426265	1.36764	1.69245	1.0904
NR_103534	chr1	+	6296299	6299502	0.892061		2.22668	1.46815	0.59454	0.42222	0.271346	0.157393	0.233099
NR_036539	chr11	-	9481102	9482245	0.89057		1.04973		0.981	0.338006	0.200738	0.276747	0.264915
NR_102752	chr5	+	43067124	43093660	0.89057	1.27701	1.91201	4.4034	2.89045	0.207029	0.642067	0.600119	0.706439
NR_026878	chr1	-	47897806	47900313	0.886517	0.502891	3.376	5.4278	1.73845	0.26141	1.01178	1.3544	1.54439
NR_026855	chr6	+	2988200	2991405	0.884188	0.474666	1.29377	4.4417	0.43181	0.273096	0.749497	0.687115	0.744911
NR_002816	chr13	-	52741844	52768602	0.882462	1.04444	2.10511	1.821	0.972069	0.532165	0.487526	0.482878	0.472505
NR_003950	chr22	-	23732791	23744799	0.879211		2.7332	0.619868		1.60944	3.58603	2.19579	1.85355
NR_110840	chr6	-	53426086	53438073	0.878464					0.038898	4.08249	6.16985	6.57542
NR_045670	chr17	-	40724327	40729849	0.874748					0.0521716	0.13918	0.202606	0.173472
NR_038277	chr10	-	54056607	54073888	0.873783	0.404675				0.207632	0.190406	0.172465	0.111502
NR_028350	chr9	+	99671356	99672737	0.873481	0.715716		0.782518	7.06904	0.369408	1.1565	1.20882	1.23234
NR_104099	chr12	-	110929327	110939945	0.866682			0.696794			1.15489	1.24123	0.956757
NR_026718	chr17	-	18569235	18576494	0.866493	0.70999	0.863449	1.44291	0.51553	0.277511	0.474035	0.509021	0.470781
NR_033931	chr4	+	14113591	14141676	0.862489						0.439135	0.538372	0.632852
NR_036605	chr1	+	235491868	235507844	0.853095	0.89873	1.13895	1.02881	0.978076	2.37749	1.81303	1.90428	1.86821
NR_036462	chr1	+	10490803	10502872	0.842961					0.0822695	0.191604	0.253817	0.186273
NR_024430	chr11	-	121959810	122073770	0.838702	3.75679		25.0839	3.22033	0.0339542	0.166806	0.247031	0.204024
NR_102756	chr15	+	32828959	32872810	0.837886			2.02093	0.659262	1.01233	0.866549	0.656598	0.609261
NR_045962	chr12	-	53290970	53343650	0.837692			1.15455		0.227098	0.723543	0.753458	0.984084
NR_029388	chr10	-	51253907	51371344	0.833064	0.82887	1.2625	1.03335		0.582676	0.629603	0.704273	0.830749
NR_027941	chr17	-	53029258	53046064	0.832855			0.73047	1.00083	0.132188	0.240936	0.233237	0.342341
NR_029401	chr1	-	243219615	243265046	0.831512	1.52838	2.56571	7.00318	1.82482	1.49949	1.39631	1.62324	1.40654
NR_027512	chr10	+	81442730	81448650	0.829186	0.560225	0.852447	0.463145	0.714224	0.187721	0.556656	0.564873	0.610435
NR_103767	chr22	+	19159218	19160345	0.828487		1.06533	2.68857		0.285858	0.443393	0.354127	0.346519
NR_108060	chr10	-	17256237	17268897	0.82422			1.95738		0.110691	0.756581	0.832631	0.56328
NR_026941	chr10	+	119806331	119859647	0.823324	0.351975	0.361664	0.345357	0.642171		0.170867	0.110272	0.12494
NR_001558	chr20	-	22541191	22559280	0.82243		2.47509			11.3607	4.25421	2.9931	1.64207
NR_046163	chr9	-	96938851	96966848	0.822404	2.22894	0.766982	1.89204	1.31407	0.297728	0.432818	0.651304	0.682476
NR_027334	chr19	+	59070552	59086164	0.822163	1.83237	0.398714	0.98357		0.908669	1.74243	1.34898	1.08
NR_026589	chr15	+	28982728	29003508	0.821222	0.592149		1.07752		0.557295	0.316206	0.322214	0.360892
NR_026859	chr15	+	30395934	30423948	0.815653			0.786922			0.0825858	0.0721327	0.0941108
NR_033579	chr15	+	82753446	82769399	0.810109	0.78825	1.39396	1.70969	1.26684	1.13859	2.76823	2.45655	3.3436
NR_110305	chr10	-	120900424	120925204	0.807414	0.661582		1.11282		0.100689	0.298227	0.313243	0.187568
NR_027437	chr3	-	48730883	48754711	0.806999	0.559512	0.815333		1.28946	0.329848	0.0790158	0.161034	0.0640147
NR_026785	chr8	-	144448792	144450805	0.806448	0.556455	0.557479	2.86647	0.841582	0.338298	0.854295	0.836117	1.0067
NR_040772	chr1	-	155017667	155023641	0.799282		0.915208	1.59366	2.01244	2.54417	1.66173	1.44708	1.67805
NR_033876	chr17	-	70594179	70636611	0.798859		0.538073				0.547764	0.804876	0.540145
NR_110514	chr22	-	41581218	41593505	0.797234	0.854238		0.946648	1.15805	0.698266	0.668387	0.536913	0.559432
NR_104183	chr14	-	77248075	77253067	0.794772	0.536301	0.897448	2.39054		0.652978	0.345892	0.352464	0.370852
NR_002809	chr12	-	122233172	122241390	0.793082		1.65978	2.62335	2.24643	0.52461	2.17671	2.32828	2.01314
NR_026592	chr10	-	75458908	75490272	0.79129	1.0446	1.64334	1.56924	1.70177	0.720781	0.748413	0.726994	0.802043
NR_026742	chrX	-	49641326	49643959	0.785337		1.17128	1.04631		0.31226	1.05616	0.979212	1.1154
NR_073046	chr19	-	42702744	42721944	0.784634			0.662371		0.316412	0.526678	0.532709	0.447354
NR_027040	chr7	-	149564782	149570951	0.782281	2.49527	0.705678	1.186	0.448443	0.267216	0.444528	0.357849	0.21054
NR_026890	chr9	+	79013514	79014954	0.777857	0.931531				0.422402	0.804466	0.465656	0.322754
NR_036470	chr15	+	23390721	23393943	0.774931	1.0715		1.07472	0.868862	0.555145	0.504753	0.616425	0.67618
NR_110587	chr2	+	160471804	160474553	0.771815	0.402444	0.744341	1.28618	0.9606	0.247663	0.881946	0.685402	0.851567
NR_003551	chr7	+	89748713	89754914	0.768547	0.73469		2.01846	1.61255		0.220788	0.159219	0.233697
NR_033380	chrX	+	2527305	2575270	0.768518	0.508612	4.15104	0.941066	0.809343	0.166035	0.764237	0.603836	0.518179
NR_109779	chr3	-	112315640	112320816	0.765742	0.150039		0.176662	0.785867	0.0404354	0.0715127	0.0931133	0.0647035
NR_027107	chr4	-	183060158	183065668	0.765426		4.85089	1.14126	0.591299
NR_024596	chr11	+	86014397	86056985	0.763177				1.0088	0.237518	0.315713	0.377392	0.320854
NR_027460	chr16	-	22430866	22449036	0.760665	0.991577	1.46718	3.06891	1.37112	2.12328	2.1125	2.119	1.84583
NR_033296	chr1	-	45959597	45965751	0.759886	1.48741	2.51646	4.96892	3.94607	1.87144	0.876559	0.787121	1.08499
NR_040047	chr20	+	1305986	1359379	0.755511		1.31845	2.31922		0.878486	0.934349	0.868582	0.683752
NR_047570	chr2	+	113993103	113998419	0.755423	12.1247	18.497	2.1007	0.881078	0.0505964	0.491383	0.500719	0.666208
NR_023312	chr19	+	1269266	1274809	0.754443	1.42821	1.81359	3.68954	2.67738	3.66714	2.09654	2.15535	2.88498
NR_003664	chr7	-	72490259	72500309	0.746902	0.46512	0.452769	1.67177	0.592376	0.342442	0.323242	0.336648	0.300978
NR_038327	chr21	-	9907188	9968594	0.745997		3.12248	9.92184	2.46524	2.77068	1.8652	1.85312	2.0627
NR_034110	chr6	+	111804674	111899383	0.745827	0.836267	0.951827	1.51485	0.51888	1.08759	0.674532	0.652343	0.548029
NR_110925	chr10	+	29698462	29758059	0.739593	1.01002	0.622693			0.249515	0.225546	0.253147	0.254227
NR_024606	chr2	+	74729743	74732192	0.738838	0.31711	9.84628	1.0183	0.930127	7.85705	7.34164	6.5884	7.66089
NR_028059	chr7	-	75137068	75157453	0.737888	1.48828	3.6702	4.05233	1.3934	1.74497	5.88378	5.23633	5.13285
NR_036576	chr9	-	32972603	33001639	0.730556	0.633818				0.163103	0.38632	0.303083	0.317026
NR_024079	chr2	-	232373136	232379050	0.730192			1.02468		0.498846	0.227079	0.236774	0.157969
NR_033675	chr10	+	76970299	76991207	0.729805	0.859611				0.315076	0.297554	0.336485	0.354585
NR_026932	chr10	-	112628647	112630662	0.72693	0.946008	1.8577	3.38286	4.72372	0.464159	0.387805	0.422904	0.31206
NR_026920	chr22	+	31318294	31322640	0.72677	0.926339	3.79376	0.856985	0.83869	1.54776	1.27199	1.11941	1.2491
NR_036555	chr12	-	13523604	13529679	0.726543						0.635797	0.702411	0.397025
NR_030725	chr1	+	28832454	28865708	0.723549			2.03601	0.654695	0.135019	0.371752	0.42525	0.365894
NR_003573	chr9	+	33624222	33625532	0.723503					0.114832	0.491858	0.351908	0.427827
NR_104312	chr15	+	75628336	75634268	0.722271	0.696255		0.983758	0.601723	0.119327	0.402219	0.371974	0.481941
NR_040051	chr15	-	67695948	67814182	0.722114	1.08871	0.787937	1.08682	0.654532	0.268589	0.288386	0.251717	0.265785
NR_003502	chr7	+	32767561	32769595	0.72014	0.590071	1.36956	4.25038	1.75985	1.64636	8.42842	6.19502	4.82199
NR_034118	chr22	+	42486936	42521354	0.718878		1.76388	2.77422	1.16357	1.25508	0.388075	0.324683	0.44805
NR_038407	chr7	+	47801073	47806370	0.715637					0.233587	0.688878	0.487315	0.403049
NR_040057	chr15	-	23094330	23115254	0.715538			4.42963		2.34912	0.166029	0.193352	0.151359
NR_103464	chr10	+	14880158	14888998	0.714598	1.06859	2.22008	1.79251	1.43375	0.482768	0.777416	0.795082	0.763831
NR_040004	chr3	+	75721541	75728454	0.71102			1.30959	3.6618	5.15678	0.185121	0.225318	0.112802
NR_003190	chr17	+	16690205	16707819	0.706794	0.488646	2.23154	4.15531	0.396233	0.410767	0.121243	0.148614	0.238281
NR_026967	chr11	-	573807	575885	0.704892	0.747452	2.59733	1.36012	0.939591	1.69963	1.18752	1.01512	1.29263
NR_026751	chr6	-	1298114	1359404	0.704807			1.05397	0.332732	0.593854	0.112141	0.16855	0.170521
NR_102266	chr2	+	228189866	228222552	0.702413	0.767394			0.552669	0.222161	0.353907	0.412827	0.34824
NR_002766	chr14	+	101292444	101327360	0.702266				3.67236	0.328046
NR_036538	chr3	+	149689065	149691029	0.701936		0.443241	2.07396		0.129876	0.642185	0.558361	0.487206
NR_028105	chr1	-	160209011	160232318	0.698077	0.408566				0.174108	0.39668	0.476974	0.348068
NR_046322	chr2	+	96874153	96908362	0.693741	0.881082	1.40181	2.3091	1.89954	1.12167	1.0293	0.905443	0.979544
NR_027237	chr7	+	150102839	150109558	0.690529	0.85919	3.07487	0.888273	0.555392	2.65966	2.19535	1.87838	1.96381
NR_110184	chr11	-	58901445	58910281	0.690221	2.04229	1.62715	1.14684	0.615487	0.788809	0.832805	0.851735	1.07374
NR_037654	chr15	-	80135888	80189339	0.689301	0.326991	0.806381		0.616569	1.00791	0.709995	0.752893	0.633118
NR_027335	chr16	-	90106168	90114033	0.687302		0.757527	1.02478		4.41087	0.238595	0.283649	0.292424
NR_024403	chr6	+	52529198	52533951	0.683108	0.391809	8.14391	4.37166	0.666475	2.37315	1.50352	1.91419	2.21806
NR_045585	chr17	-	26975373	26989207	0.682747	1.11886				1.0417	0.820165	0.74719	0.779882
NR_036442	chr16	-	1025760	1031318	0.681898		1.42709			0.0628531
NR_103743	chr1	+	113499036	113506690	0.679338		1.88747	2.23931	2.03115	0.416834	1.17546	1.44562	1.28882
NR_033759	chr11	+	118272103	118280562	0.678932					0.159294	0.441917	0.36025	0.430847
NR_026580	chr13	+	114239002	114295788	0.678727	0.965924			0.472198	1.26361	0.468911	0.466236	0.379711
NR_047651	chr9	-	38540563	38545369	0.678446	1.19123		2.8052	1.15913	0.225616	2.22319	1.77568	2.25008
NR_108049	chr8	-	128219626	128231513	0.678203	0.454671	1.58844		51.8097	2.67233	1.51807	0.267398	0.481737
NR_033937	chr9	+	97094757	97123230	0.677505	0.555136	1.77165	2.8837	1.20411	0.8773	1.59159	1.93521	1.80512
NR_023382	chr7	+	5862790	5894066	0.671953	1.45155	0.987479	0.67775	1.15353	1.35631	0.624473	0.480347	0.680815
NR_109994	chr20	-	25165307	25177528	0.671911	1.16588	2.55567	6.63495	3.20934	0.579037	2.83303	3.0759	2.39218
NR_002936	chr6	-	28183115	28186707	0.671646	0.294823	1.57528	3.54079	0.905934	0.274945	0.42746	0.355854	0.742086
NR_109837	chr7	+	48128850	48148330	0.671049					0.142626	0.421741	0.304635	0.345998
NR_034126	chr1	-	112141628	112150940	0.670526	0.549418	4.23407	19.7846	3.53479	4.44087	9.89075	8.78315	8.23101
NR_038911	chr22	-	24235896	24241117	0.668232	0.708579	0.714847	1.36523	1.26186	1.93647	4.34981	4.36553	3.33945
NR_109773	chr16	-	32181363	32199434	0.668174	0.338923	0.707221	2.70134		0.0772871	0.0354375	0.0386901	0.0555264
NR_048536	chr18	-	54721803	54739350	0.665092			0.930412	1.56991	0.219613	0.0952398	0.0754827	0.102878
NR_033399	chr12	-	9570286	9600768	0.661264	0.559889	1.51434	1.55239	0.894903	0.620746	2.4234	2.33364	2.26428
NR_046258	chr2	-	131174325	131186119	0.660941		4.73507	0.898519		0.100341	0.334605	0.355574	0.328871
NR_024421	chr10	+	77161285	77168740	0.66065	0.968688	7.23681		3.15169	0.823491	1.23925	1.16696	0.877105
NR_103821	chr3	+	10028576	10048687	0.660531	0.826877	1.27909	3.48725	2.66788	2.66993	2.49166	3.14437	3.31988
NR_002305	chr1	+	146649429	146651528	0.65679		0.829466	1.50493		0.965951	1.93001	1.4176	0.866154
NR_003670	chr9	-	41958801	42019584	0.656755	1.52471	0.57138	5.35058	1.13684	0.936126	0.850478	0.832621	0.817629
NR_028582	chr17	+	42148097	42153712	0.65389					0.190905	0.416159	0.285429	0.395006
NR_024476	chr7	+	154720226	154741196	0.653509	2.88332	1.26973	1.84297	0.569565	0.881469	0.615876	0.611276	0.781576
NR_034035	chr1	-	24292936	24306953	0.649467	0.561727	0.838445	1.3228	1.53303	0.947649	0.568348	0.690295	0.784227
NR_110706	chr19	+	37063971	37068817	0.648815	0.903768	1.37658	1.5649		0.231476	0.949737	1.09927	1.04478
NR_026682	chr5	-	172381785	172386371	0.648652			0.886555	0.969702	0.131301	0.180611	0.144605	0.19724
NR_038241	chr12	+	95611521	95696566	0.648118	0.667615		0.214384		0.120885	0.468465	0.43083	0.418637
NR_024447	chr17	-	8261730	8263859	0.647535	0.630063	0.572445	2.0694	0.496753	0.473098	0.547339	0.406821	0.545757
NR_024080	chr2	+	264868	278282	0.647434					0.294872	0.0987203	0.0656059	0.106994
NR_026807	chr6	-	72124148	72130448	0.646293	0.361065		3.74116	0.637953	0.0624384	0.0420672	0.0452479	0.0652487
NR_038915	chr5	-	176864889	176874945	0.64622		0.598486	1.50669	0.508456	0.351548	1.02819	1.03463	0.9526
NR_027292	chr21	-	46490869	46493126	0.644136	0.372561	0.650788	1.13322	1.64566	0.445807	0.204976	0.141294	0.156293
NR_024330	chr19	+	52196592	52208443	0.640773			1.5249	1.57301	0.0356691	0.265077	0.318595	0.24059
NR_029411	chr7	+	76178657	76257299	0.635418	0.520651	0.770376	3.73951	4.94957	1.84251	1.88553	1.9471	1.84227
NR_046762	chr2	+	73684229	73686604	0.634266	0.719595	0.640817	0.517782		0.129623	0.0659845	0.158207	0.0851447
NR_024120	chr17	+	655572	658576	0.631018			0.830168		0.180711	0.196238	0.174389	0.227523
NR_037862	chr2	+	70121074	70132368	0.630766						0.0652343	0.0920404	0.10007
NR_003671	chr8	-	37604073	37605564	0.630598	0.892485			0.595397		0.0547275	0.0557672	0.0545692
NR_037901	chr3	-	153742189	153838999	0.630135	1.08699	2.71411	3.87161	2.53641	1.04476	1.32977	1.48946	1.42589
NR_027274	chr16	-	2787076	2794798	0.628466					0.534301	0.694962	0.687786	0.503512
NR_002186	chr7	+	30409665	30412410	0.624367	3.96487	1.95553	1.02403	1.35588	1.21093	1.31877	1.13883	1.48087
NR_024368	chr7	+	128281294	128301052	0.621264	2.41457	5.36921	12.7004	5.03353	3.40054	3.94994	3.87525	3.84528
NR_004847	chr15	+	83023840	83084341	0.614649		1.01618	0.808634	1.47723	2.47281	3.72514	2.96697	4.04237
NR_003127	chr19	+	56879467	56891196	0.613869		0.248083	30.0624	0.231841	2.69893	0.117206	0.125405	0.0915462
NR_026777	chr10	-	43008960	43048318	0.612203	0.81717	1.12731	2.33397	1.08147	0.118426	1.17595	1.29355	1.10284
NR_036482	chr7	+	29724769	29727859	0.611444	0.584508	0.772198	0.737382		0.274613	1.57685	1.14831	1.08726
NR_024348	chr16	-	30930639	30934590	0.610619	1.48312	1.67451	2.4406	2.32672	1.43025	1.28904	1.41606	1.65032
NR_038281	chr3	-	62247493	62304622	0.608584	0.498664		1.2979		0.24557	0.280301	0.283029	0.251541
NR_027023	chr1	+	155531771	155533735	0.607085	1.56337	1.27052	1.67343	1.26922	1.71493	2.72874	2.81573	2.79652
NR_027064	chr19	-	5558177	5568005	0.606615	0.535285	3.88943	0.382661		0.180645	0.3341	0.285598	0.22394
NR_026979	chr15	+	69854058	69863779	0.606423		1.22537			0.172621			0.0481042
NR_024361	chr8	+	8086091	8102387	0.600855	0.64003	1.21412	1.04344	0.567315	0.766242	1.65868	1.70968	1.16773
NR_044998	chr13	-	20248891	20357159	0.600806	0.608124	0.785543		0.600637	0.16901	0.073101	0.0830847	0.154189
NR_026899	chr17	-	62745779	62778117	0.59856	0.88281	1.17924	1.24157		0.383929	3.46183	3.98857	4.06907
NR_027405	chr2	+	74425689	74442424	0.597833			0.937257	0.423346	0.731756	0.0297252	0.0484638	0.035567
NR_024585	chr10	+	79686569	79689583	0.59697	0.395976	0.488252	0.603367	0.295243	1.1415	0.687498	0.677514	0.471288
NR_023915	chr15	+	25361691	25367623	0.593829	0.831884	2.28372		1.95334	2.15348	1.35629	1.674	1.39948
NR_002728	chr11	-	2629557	2721228	0.592144	1.32543	1.63809	3.12575	1.6613	0.354379	1.46333	1.48892	1.27375
NR_034040	chr1	-	236686368	236687808	0.59056		1.07399			2.48796	0.385249	0.196284	0.248283
NR_033334	chr8	+	74888376	74895018	0.590425			0.721527		0.16732	0.904973	0.979602	1.01788
NR_033997	chr2	-	7052406	7058813	0.587139					0.0362119	0.496289	0.559264	0.203763
NR_036505	chr9	+	95380331	95382817	0.58661	0.593755	0.836708	1.79771	1.14031	0.288124	0.304711	0.234973	0.295618
NR_110257	chr2	-	8699962	8723922	0.58488	0.958483	0.610618	1.09094	0.717901	0.264902	0.47538	0.510489	0.502616
NR_110383	chrX	-	114752496	114797058	0.583306	1.09246	0.50514	1.00493	0.629423	0.186598	0.268484	0.276962	0.284232
NR_028389	chr3	-	38492517	38496311	0.581949		0.587959	0.92474	0.549463	0.291032	0.26144	0.313583	0.181935
NR_026950	chr16	-	74366303	74402153	0.581443	1.04218	0.844457	1.08686	0.377428	0.482739	0.514603	0.468406	0.51888
NR_001591	chr22	+	17082800	17129720	0.581002	1.61862		20.0111	3.18171	0.0749745	0.15253	0.155428	0.253482
NR_039997	chr16	-	70349542	70380650	0.580611	0.951486	0.762589	2.40868	0.76748	0.775683	0.933042	0.804858	0.704666
NR_026767	chr3	+	108897011	108904108	0.580335						0.554019	0.583915	0.511797
NR_110688	chr19	+	28284374	28297688	0.579245	0.39552	0.585227	1.95594	0.54691	0.186869	0.783385	0.782616	0.689223
NR_038841	chr4	-	87846045	87856002	0.575894	2.94016	0.716113	1.23943	1.2548	0.729703	1.55418	1.45802	1.3529
NR_028138	chr12	+	90102731	90105729	0.574801	0.282589	0.871105	1.08138		0.881364	2.19266	2.12481	1.83751
NR_015377	chr2	+	113993845	114024600	0.574418	4.05298	7.738	2.09358		0.0363357	0.718466	0.636397	0.577161
NR_029377	chr20	+	13765671	13799067	0.572272	0.351682				0.122175	0.122353	0.133376	0.127674
NR_023319	chr15	-	73043707	73076126	0.567108	0.402722				0.149233	0.19851	0.186957	0.326895
NR_046216	chr7	-	127937737	127947816	0.564216	1.23983	1.9606	2.07839	2.28424	0.722243	1.09902	1.11921	1.21113
NR_046507	chr1	-	20969149	20978686	0.562394	0.556158	1.03844	1.44065	0.732414	1.44116	0.592432	0.597399	0.476882
NR_102436	chr1	-	235989622	236047008	0.562196	0.440626	0.246957	0.754633	0.369261	0.437884	0.610596	0.760902	0.686388
NR_033378	chr3	-	8262833	8543344	0.561843					0.426483	0.252219	0.243998	0.197372
NR_108090	chr7	+	47661536	47669491	0.561727	0.255705	0.94588	6.56349	0.53037	0.397968	0.600804	0.523674	0.5149
NR_027258	chr2	+	55509454	55511607	0.560017		1.33367	0.964804	0.377683	0.497971	0.751017	0.749071	0.723461
NR_110764	chr18	-	68047375	68051827	0.555466			0.472853	0.586161	0.161216	0.441898	0.482079	0.381007
NR_002187	chr7	+	128695276	128697293	0.555337	0.735055	1.51058	1.81339	0.524337	0.333993	0.638904	0.453651	0.416797
NR_026788	chr12	+	8332804	8353596	0.554016	0.281018		0.687215		0.0660851	0.411361	0.213865	0.236476
NR_040066	chr15	-	74209808	74220127	0.55122			4.38738	1.39871	0.0523025	1.20593	1.33497	1.23797
NR_033710	chr1	-	3652547	3663937	0.550745	0.605654		1.42624	0.383159	0.451064	0.291711	0.237332	0.432277
NR_040023	chr16	-	2708389	2723440	0.547819	0.686015	1.72309	1.12685	1.17111	0.574327	1.2433	1.30631	1.61031
NR_046330	chr10	-	135092133	135125841	0.547364		0.362321		0.249494	0.203448	0.271782	0.261645	0.347354
NR_024532	chr9	-	101978706	101984246	0.546973		0.930731	0.527706	0.462078	0.380232	0.572554	0.492417	0.488689
NR_033847	chr10	-	127393858	127408062	0.545549					0.194116	0.122065	0.118856	0.181215
NR_024157	chr22	-	19033674	19035888	0.544841	0.478322	1.0223	0.788473	1.43305	1.05167	0.662552	0.605732	0.84586
NR_073503	chr1	+	16693524	16724643	0.544135	0.27139	0.549755	1.00429	0.69246	0.339412	0.530753	0.615633	0.517958
NR_034082	chr17	+	5095378	5138931	0.542835					0.25847
NR_038387	chr3	-	156465131	156534851	0.53948	0.273644	0.545051	0.743538	0.48511	0.432908	1.12404	0.939227	0.77029
NR_046028	chr14	+	74034323	74042362	0.53919		0.762662	1.09241		1.01094	0.416082	0.279744	0.320782
NR_038883	chr21	+	35303515	35343487	0.537048	1.45766	9.80061	8.61392	2.18674	2.49183	7.67173	7.10729	6.27832
NR_036497	chr3	-	187868993	187871876	0.535356	0.243701	1.41231	1.31994	0.78629	0.855651	1.4102	1.25375	1.27165
NR_038879	chr21	+	34100424	34115433	0.534267	0.378074	0.368035	0.562306	0.389797	0.359465	0.390258	0.372079	0.398761
NR_038889	chr7	-	30587972	30617395	0.534204	0.528909	0.247372	0.365065	0.483368	0.587979	0.244365	0.259834	0.248955
NR_034089	chr1	-	93775665	93811368	0.53411	0.455147	0.388531	1.33977	0.625326	0.369754	0.365421	0.367168	0.377922
NR_120339	chr15	+	60771376	60823166	0.530504	0.362238		0.682422		0.046981	0.0633059	0.0824276	0.0701365
NR_002770	chr14	-	102018559	102022013	0.523861						0.107165	0.0465117	0.140495
NR_040599	chr19	+	48758931	48761450	0.521145	0.462602		3.72901	0.943103	0.54064	0.556247	0.616103	0.537414
NR_037880	chr2	+	37423634	37431886	0.518723	0.536884	0.386164	0.421432		0.113981	0.401808	0.535593	0.543579
NR_102326	chr6	-	1767196	1806939	0.518379	0.757889	0.605886	0.970818	1.31478	1.19359	0.445546	0.524049	0.932055
NR_015416	chr15	+	22278031	22371088	0.512873
NR_027412	chr17	-	41447212	41466266	0.512873		2.13745	0.711285	0.6961	0.401477	0.650271	0.595063	0.442431
NR_033939	chr4	-	141204879	141294546	0.512619	0.385029				0.2205	0.139335	0.135057	0.135544
NR_003561	chr7	-	102815461	102920759	0.512318	0.419785	1.9528	19.4788	3.25412	0.620456	3.10496	2.73919	2.94081
NR_026971	chr12	+	9217772	9220651	0.512169	0.387381	0.517459	0.874226	1.07875	0.164482	0.100296	0.114977	0.0531283
NR_038927	chr12	-	31173696	31226781	0.509085	0.382375	1.50017	2.7832	1.20167	0.550671	0.87075	0.825388	0.928806
NR_026900	chr1	+	180167143	180169859	0.507399	8.08122	0.416519	0.397739	0.449133	2.4987	0.57269	0.588712	0.35218
NR_040250	chr3	+	149375996	149379149	0.506839		0.563281	0.782377		0.3578	0.354827	0.230089	0.25329
NR_024065	chr3	+	8613467	8616354	0.504569	0.316157				0.126167	0.441548	0.384973	0.322552
NR_038392	chr10	+	73975757	73995618	0.503058	0.297698				0.0339432	0.0489139	0.0362496	0.0509894
NR_024485	chr1	+	227916239	227922055	0.502615	0.558919	0.870525	0.554184	0.677941	0.912934	0.719735	0.713036	0.489827
NR_024040	chr8	-	19261671	19540261	0.499431	0.249094				0.0214278	0.0345495	0.0580897	0.0809565
NR_033709	chr1	-	3652547	3663937	0.496032	0.677401		1.09891	0.485689	0.680539	0.438462	0.411049	0.524633
NR_036443	chr15	+	28899587	28930410	0.494519	1.19177	1.11681	1.31904	1.01622	0.783879	0.49755	0.528226	0.766088
NR_028077	chr6	-	28346597	28367544	0.49326	2.79685	0.418617	1.33248	1.69524	0.804261	0.485019	0.567809	0.77629
NR_028508	chr5	+	59783758	59787092	0.490489				0.424517		0.234124	0.652758	0.486347
NR_109992	chr3	+	67705120	67998136	0.486583	0.644051	0.794136		0.530102	0.554032	0.970724	1.04075	0.748206
NR_033797	chr4	+	153457415	153460415	0.485021	0.724705	0.634157	1.48639	0.377133	0.340015	0.304145	0.367745	0.387003
NR_003610	chr16	-	70010201	70099851	0.481132	0.952726	1.6811	0.715616	0.776052	0.821738	0.940956	0.965332	1.11316
NR_033758	chr1	+	19923470	19956315	0.475536	0.315428				0.0464104	0.176545	0.189077	0.141905
NR_036503	chr10	+	6622386	6627323	0.47234							0.0350997
NR_034009	chr20	+	42086503	42092244	0.471185	1.49168	3.67858	1.48774	0.808878	1.69079	1.59311	1.57476	1.63777
NR_109996	chr3	+	48885369	48889415	0.469753	0.668525	1.54871	1.81282	0.910406	0.563021	1.02475	1.12038	0.800172
NR_040100	chr3	-	40432441	40494799	0.46483			0.448457	0.598477	0.230952	0.618563	0.616612	0.522917
NR_027350	chr13	+	92000073	92006829	0.463609	0.633123	0.832706	0.28162	0.632277	0.1538	0.0396142	0.0723818	0.0640166
NR_023917	chr9	-	33673501	33677418	0.460177	0.412972					0.0226628
NR_024466	chr7	-	32524944	32530475	0.456189	0.233621	0.288062	0.632671		0.328969	0.426429	0.427596	0.425196
NR_027982	chr1	-	178060642	178063128	0.456073	0.718651	1.16968	0.676934	0.662483	0.50864	0.764726	0.69109	0.759731
NR_033738	chr15	+	84860599	84878025	0.454596	0.336148	0.414482	0.82368	0.575783	0.872786	1.3337	1.17118	1.28675
NR_104148	chr7	+	64126460	64148208	0.452241	0.988157	5.74403	3.53204	1.01666	0.364537	2.306	2.74261	1.68094
NR_027795	chr6	+	26421618	26430816	0.451113	0.796137	0.631069	1.43958	1.04845	0.416185	0.690155	0.877677	1.27998
NR_003503	chr2	+	91963367	91970153	0.450932				0.524012	0.0658255	2.68224	2.23268	3.04594
NR_038242	chr12	+	95611521	95696566	0.45072	0.276984		0.271777		0.0513198	0.132969	0.147674	0.184724
NR_027000	chr8	-	7141006	7143880	0.449701	0.466738	1.21159	1.3305	0.481211	0.320877	0.558101	0.607589	0.649234
NR_002835	chr8	+	122651585	122657564	0.449544		1.09762		0.919642	0.0454986	1.64511	1.63688	1.91969
NR_024252	chr3	-	129816624	129830276	0.447915		0.946222	0.471423	0.422912	0.411095	0.942672	0.967183	0.5588
NR_024425	chr9	+	130890807	130892913	0.44686	1.06516	2.74989	1.88125	4.06573	2.05988	1.33796	1.56426	1.49199
NR_002473	chr16	-	30278913	30317244	0.444825	0.291586				0.0574017	0.102625	0.0991653	0.0811566
NR_024386	chr17	-	62780958	62833302	0.442313	0.869818	1.57898	1.05261	0.696038	0.474528	4.32578	4.9219	4.92377
NR_046441	chr4	-	53588	115073	0.441106		1.70837	2.80165	1.11062	1.25842	0.631655	0.595977	0.749378
NR_028379	chrX	-	73247970	73513409	0.438859	0.629289	1.21933	1.0585	1.34667	0.657929	0.832098	0.833082	0.809384
NR_034086	chr5	-	43014830	43018913	0.438791			0.731214			0.0666422	0.0420384	0.117078
NR_015421	chr7	-	143509060	143533810	0.434321	0.438001	0.337543		0.820153	0.0963692	0.271102	0.243752	0.161661
NR_024492	chr16	+	2688982	2696130	0.433947	0.661754	1.42489	0.488438	2.23072	1.08611	0.901419	0.975221	1.22296
NR_027995	chr13	-	19408542	19446109	0.433485	0.712261	0.681274	1.73482	0.673484	0.438732	0.640813	0.668234	0.591111
NR_027788	chr7	-	149244244	149321881	0.432857	1.22166	1.62783	1.83284	1.15797	0.938258	0.912547	0.959125	1.07014
NR_026999	chr7	+	39773166	39834222	0.426089	0.895596	3.03214	8.34671	2.57125	1.94624	1.55928	1.51681	1.30201
NR_027051	chr22	+	21356210	21364663	0.425575	0.321886		1.54759	0.865457	0.611301	0.1198	0.130037	0.103872
NR_003655	chr7	-	43980493	44058748	0.425101	0.446286	0.523442	0.909968	0.6146	0.87125	0.476632	0.449072	0.497383
NR_048553	chr11	+	66512206	66610987	0.424238	0.52142		0.409294	0.600834	0.447621	0.097875	0.0790997	0.0908614
NR_002555	chr16	-	30234349	30256932	0.423955	0.326948	0.781079	1.75638	0.753486	0.329387	0.39481	0.416463	0.421364
NR_003267	chr22	-	18761201	18779474	0.423196				1.43846	0.0642478	0.828211	0.723872	0.65461
NR_024402	chr16	+	88729780	88741914	0.422538		1.74318	0.781338		0.465073	0.425788	0.448149	0.488798
NR_024261	chr12	-	100558827	100567121	0.421505	1.75565	3.19393	0.677762	0.92861	3.74614	1.0954	1.16746	1.17582
NR_024456	chr16	-	21443344	21445776	0.421505	1.29515	4.57797	4.71045	2.22203	0.903874	1.87503	2.2495	2.27362
NR_103777	chr1	-	113554308	113615724	0.42099	0.316206	0.638007	0.880015	0.79498	0.511303	0.627968	0.637054	0.592757
NR_029406	chr17	+	81174665	81188573	0.420119	0.5633	1.00326	0.810641	0.468789	1.19154	0.726177	0.746165	0.805876
NR_028443	chrX	-	118599995	118603083	0.414908	0.226646	0.335355	0.827272	0.391748	0.134378	0.376289	0.390165	0.41689
NR_024617	chr5	+	59783539	59843484	0.414409					0.314569	0.5687	1.2346	0.931395
NR_102755	chr5	+	55290994	55299475	0.412082	0.399045	0.605582	0.867418		0.125121	0.390415	0.334058	0.344712
NR_047662	chr8	-	12394587	12523120	0.411123	0.301407	2.3829	0.960288	0.449464	0.410624	0.661018	0.484133	0.63336
NR_026594	chrX	-	72161567	72163589	0.411081
NR_037948	chr11	-	62457733	62477091	0.411081	0.4042			2.40643	0.0748903	0.212572	0.20328	0.179348
NR_038925	chr8	-	143783669	143808391	0.407139	0.172979		0.261865	2.52003		0.140355	0.133243	0.110046
NR_103707	chr21	+	45925926	45936458	0.404995		0.511472	1.04194		0.737815
NR_046220	chr7	-	23140846	23145322	0.403257	1.18401	0.848796	0.486316	0.412476	0.183662	0.139017	0.182521	0.21592
NR_040586	chr7	+	66767624	66786513	0.402066	0.395335				0.112924	0.102356	0.0847438	0.114817
NR_073502	chr1	+	16693524	16724643	0.401856	0.271167	0.668716	0.935042	0.781167	0.339133	0.71085	0.687945	0.671292
NR_046445	chr12	+	9800642	9811010	0.400198	0.459082				0.0394916	0.0604913	0.0908387	0.123807
NR_026952	chr11	+	43918852	43921424	0.399827	0.382213		0.610759	0.440426	0.0404666	0.572544	0.702266	0.351519
NR_027413	chr17	-	41453295	41466266	0.398901		1.64087	1.04459	0.538048	0.261703	0.344544	0.284106	0.273482
NR_033872	chr2	-	70189394	70314147	0.395571		2.61593	1.94288	0.882795	0.868053	0.248895	0.309012	0.316637
NR_003929	chr1	-	39987951	40025370	0.391648		0.758412	1.10207	1.07854	0.319589	0.532272	0.539738	0.442709
NR_033193	chr8	-	82613565	82633539	0.389524	0.638339				0.133056	0.542296	0.568387	0.608705
NR_049743	chr9	+	131133597	131154295	0.384226					0.10208	0.160476	0.173907	0.121914
NR_003249	chr4	-	83343716	83351378	0.384113	0.662602	0.694459	0.624139	0.477199	0.76576	0.670666	0.673574	0.630238
NR_024510	chr1	-	144298163	144340759	0.382202	2.85768	0.989507	4.07917	5.86409	5.33642	4.41075	3.47015	6.6851
NR_109827	chr10	+	32735009	32803511	0.378781	0.179686		0.384672		0.0166461	0.0253757	0.0210095
NR_104230	chr9	+	133569146	133580281	0.373145	0.472521	0.685453	0.687275	1.121	0.190548	0.674668	0.604987	0.939112
NR_047519	chr1	+	762970	794826	0.36876	0.197964	0.244096	0.699272	0.444223	0.520261	0.173996	0.154623	0.147267
NR_033186	chr1	+	178511930	178518024	0.367788	0.328756	0.979636			0.3807	0.36175	0.395727	0.442923
NR_002833	chr7	-	35120898	35225774	0.365742			2.55822			0.109111	0.093889	0.128137
NR_103734	chr2	-	96472799	96492729	0.358093	0.248275	0.556601	4.54438	0.780239	0.158911	1.0409	1.16786	1.30228
NR_027409	chr15	-	34671269	34729667	0.35648	0.465187	1.26724	2.57306	1.19673	0.422933	0.512574	0.632554	0.910119
NR_038969	chr9	-	138354564	138364095	0.351804	1.10501	1.03669			0.358288	0.461795	0.527607	0.48604
NR_026966	chr2	-	178148235	178257419	0.346432		0.683353	0.732121	0.358246	0.400715	0.140426	0.137744	0.155723
NR_033849	chr8	+	144816309	144828507	0.34553	10.3211	6.88676	1.1516	1.0677	1.39965	0.672218	0.542389	0.7226
NR_027435	chr5	+	90676163	90716532	0.344375	0.45148	2.67907	3.38889	1.23558	0.554184	1.01915	1.0106	0.991619
NR_046226	chr13	+	46626982	46675482	0.343865	0.201255		0.284359		0.0988148	0.0976999	0.0756625	0.0818305
NR_037148	chr9	+	114393631	114416631	0.342459	0.420908		0.396475	0.517348	0.239157	0.634788	0.671833	0.624803
NR_110586	chr2	-	160549706	160568946	0.340698			1.21618		0.118964	0.127389	0.135333	0.159452
NR_027632	chr10	+	46897640	46939145	0.34046	0.472099	4.18064	1.01067		0.425426	0.0583372	0.0509533	0.0810204
NR_027679	chr17	+	5322960	5332985	0.338956					0.102918	0.202241	0.200588	0.196279
NR_110818	chr17	-	2865540	2869189	0.338291						0.0511338		0.0375686
NR_033374	chr9	-	130873449	130881013	0.336398	1.15768	3.03619	1.79583	1.77867	2.76461	1.43444	1.33079	1.21326
NR_036636	chr12	+	112336866	112339706	0.333729	0.348029	0.980873	0.848837		0.607983	1.08612	1.24694	1.24663
NR_037928	chr17	-	3566186	3599698	0.329022	0.370693	0.263166	0.410016	0.491871	0.170665	0.24103	0.277838	0.284919
NR_024497	chr10	+	38717073	38741081	0.326993	0.817195	2.75859	7.94996	1.21952	1.41109	0.836342	0.836326	0.644572
NR_047532	chr9	+	21994789	22121093	0.325634	0.587001		0.816824	0.953114	0.346054	0.826389	1.06119	1.03581
NR_024567	chr1	-	41154751	41157933	0.324938	0.865308	0.766018	0.391865	0.485765	0.244598	0.329591	0.375364	0.427443
NR_033926	chr1	+	27650364	27653016	0.324897		0.68933	1.09708	43.2839	41.9726	0.734055	0.792775	0.675233
NR_103825	chr4	+	119551083	119556180	0.324666	1.09366	2.60592	4.2982	2.60561	1.13776	1.13215	1.23993	0.938586
NR_036476	chr12	+	56223391	56230030	0.323826	0.816424	2.34053	1.80242	1.69338	1.21581	1.67254	1.76893	1.50172
NR_045105	chr15	-	65871095	65903486	0.315499	0.465326	0.414384	1.43061	0.923449	1.02022	0.808198	0.869589	0.888449
NR_103792	chr2	-	241522166	241525733	0.314021	0.45523	0.805363	1.04871	0.86667	0.509739	0.666822	0.763692	0.777945
NR_045818	chr1	-	165693527	165738159	0.313248					0.104029	0.107469	0.117446	0.0823095
NR_037623	chr15	+	76196199	76227608	0.307907	0.231269				0.095438	0.0612384	0.0540816	0.0997335
NR_026835	chr10	-	91451056	91457685	0.305875	0.269908	0.332806	0.590201				0.024796
NR_040059	chr15	+	40331511	40359710	0.30565	0.325578	0.555851	1.56288	0.894622	1.26215	0.459568	0.527766	0.521278
NR_037868	chr1	+	41480261	41509562	0.305159	0.220626	0.290175	0.554184	0.559301	0.430578	0.474111	0.443829	0.452805
NR_104223	chr2	-	218135	264743	0.304731	0.811497	0.590099	0.489994	0.35965	0.158065	0.0444449	0.0452893	0.0624458
NR_027026	chr5	+	21459588	21589481	0.304462	0.382522	0.287099	0.293737	0.804905	0.372858	0.203459	0.210615	0.19804
NR_026909	chr2	+	220110200	220115059	0.303973		0.446709		0.443553	1.0677	0.668315	0.672051	0.66419
NR_026947	chr12	+	7260903	7274447	0.303053	0.444356	1.06358	0.369319	0.421674	0.972225	0.828595	1.00208	0.695879
NR_024011	chr9	+	107536632	107540045	0.302945		0.433604	0.901177	0.286034	0.157139	0.0723019	0.0798151	0.0500644
NR_027328	chr7	+	1609708	1629261	0.301584	0.197691	0.258994	0.421893		0.614667	0.884119	0.541527	0.392337
NR_034022	chr7	-	7115400	7136417	0.299275	0.809567	1.35858	2.54718	1.23866	0.291591	0.915493	1.00201	0.905691
NR_027428	chr10	-	81805988	81838949	0.297186	0.226116	2.42349	0.204798		0.177247	0.280332	0.244358	0.213851
NR_110729	chr19	-	49871961	49891338	0.290466		0.426859	0.96808		0.0901989	0.079827	0.0834842	0.102637
NR_024461	chr17	-	40905946	40913275	0.289667	0.302079	2.95319			0.793566	0.263962	0.236955	0.213065
NR_046514	chr13	+	95364969	95368199	0.288555
NR_036472	chr8	+	110346551	110358189	0.287881						0.0618359	0.0396734	0.0411047
NR_033870	chr2	+	145425533	145834291	0.287149						0.142775	0.189134	0.0868408
NR_027249	chr12	-	104237526	104323989	0.286191			0.257703		0.0391035	0.0956247	0.126828	0.130158
NR_028062	chrY	+	7142012	7249588	0.285622					0.0280046	0.695877	0.684978	0.618342
NR_027856	chr2	-	201717731	201729467	0.284365	0.826106	0.47013		0.317308	0.0313972	0.0740373	0.0712526	0.0533168
NR_103741	chr19	-	23437855	23457053	0.281424	0.538053	4.28075	4.14808	0.811905	1.07049	1.21147	1.55515	0.896672
NR_024448	chr22	-	23980674	24059610	0.27536	0.758922	2.35209	2.10113	0.921779	2.40373	1.36814	1.38804	1.31652
NR_102327	chr6	-	30255173	30294933	0.268419				0.35481	0.521604	0.102499	0.147966	0.206534
NR_037596	chr4	-	120326677	120331815	0.268252	0.996434	2.00557	5.93522	1.65475	1.17967	0.842245	0.952479	0.665322
NR_028103	chr1	-	160185504	160232318	0.26663	0.252084	1.9893	1.28619	0.852066	1.85891	1.15032	0.972658	1.16001
NR_037178	chr6	+	32861952	32871535	0.263935					0.0528188	0.0362678	0.0369569	0.0570994
NR_024113	chr1	-	85715636	85725355	0.253271	0.311289	0.537361	0.513133	0.693485	0.313371	0.274024	0.258698	0.307385
NR_045557	chr19	+	30433145	30507519	0.25157			0.509687		0.0553788	0.256173	0.214134	0.201552
NR_037591	chr1	-	33473540	33502512	0.250142					0.0949388	0.23699	0.265457	0.171366
NR_103553	chr5	+	38556887	38608959	0.249221	0.185644		0.54646	0.320877	0.0326763	0.187452	0.185503	0.18691
NR_037897	chr5	-	153769328	153825382	0.247097		0.324543	0.739017	0.373286	0.176312	0.422639	0.390607	0.417497
NR_027407	chr15	-	22702284	22715728	0.242075	0.26447				0.0637014	0.0295292	0.0222406	0.0499264
NR_027287	chr20	+	62584736	62588338	0.241284	0.43495	0.463175	0.419013	0.29616	0.245426	0.399261	0.338387	0.352171
NR_048574	chr10	+	48954404	48958083	0.234201	0.249471	0.733522	0.384117	0.309579	0.209777	0.231034	0.22593	0.22665
NR_033890	chr12	+	11700963	11717335	0.233883	0.249132	0.945195	2.95595		0.202391	0.409342	0.364031	0.421145
NR_024496	chr9	+	66494268	66503030	0.232558	0.609773	0.422927	1.03208		0.229488	0.223862	0.203607	0.180785
NR_026591	chr5	-	34905365	34915731	0.228498	0.468068				0.0303533	0.0302967	0.0293286	0.0211463
NR_026758	chr2	-	130783571	130808704	0.228498		1.92381	1.57988			0.0242373	0.0293286	0.0226568
NR_003525	chr10	-	27534781	27541235	0.226955		1.60509	0.43792	0.466386	0.240174	0.362167	0.351731	0.377005
NR_037713	chr17	-	33336130	33416348	0.225825		0.248899			0.431665	0.730049	0.733933	0.784935
NR_038272	chr2	+	179387553	179470132	0.224431	0.183895				0.0724032
NR_038343	chr7	+	79083275	79096783	0.223062			1.27166		0.0369428	5.46079	4.75492	3.93294
NR_033302	chr1	+	182808438	182857117	0.22093	0.527993	0.334817		0.27813	0.328419	0.401318	0.498491	0.423524
NR_026904	chr2	+	147344624	147348558	0.21902		0.331923	0.507133	0.268833	0.277644	0.381587	0.269877	0.260605
NR_028322	chr5	+	180750506	180755196	0.216885	1.77712	1.91237	19.0984	2.56904	1.57	0.912904	1.01816	0.857087
NR_033230	chr2	-	130908964	130940323	0.210452		1.2226	1.50587	0.496761	1.77455	2.38998	2.34439	2.0784
NR_024247	chr19	+	1356322	1378430	0.205737		0.27022	0.357282	0.213678	0.117128	0.178403	0.221821	0.367199
NR_027822	chr6	+	1557339	1564729	0.20506	0.183298	0.696872	0.647467	0.440031	1.3344	1.21461	1.07448	1.76711
NR_046341	chr15	+	63796709	63886839	0.194498					0.16581	0.208293	0.181929	0.246855
NR_034108	chr6	+	111804674	111923497	0.191744		0.299391	0.655872	0.230415	0.291097	0.21217	0.228919	0.181137
NR_026677	chr9	-	125871772	125877756	0.186624	0.399935	1.78398	1.7728	0.718378	1.77186	0.35518	0.289775	0.390592
NR_110802	chr17	-	42376941	42385799	0.186536	0.319584	0.513988	0.965268	0.448314	0.344978	0.424957	0.400037	0.406241
NR_110646	chrX	-	79483987	79590817	0.178259			1.27756		0.056058			0.0171703
NR_073091	chr1	-	37955560	37980420	0.177802					0.0134965	0.0339478	0.0331514	0.0507744
NR_023386	chr1	-	16793930	16819196	0.176563	0.131521	0.389206	1.16143	0.515276	0.365523	0.531208	0.515276	0.508026
NR_016021	chr11	+	124492741	124505822	0.171468	0.140498	0.22521	0.264685		0.0156189	0.0859385	0.0806211	0.0979314
NR_028493	chr6	-	90341942	90348216	0.17139	0.127668				0.079242	0.0917255	0.0959943	0.0988759
NR_104486	chr13	-	21946709	22033509	0.169218	0.214284				0.0385349	0.0293717	0.0261885	0.0244056
NR_027130	chr19	+	21541734	21571384	0.168889	0.0962676	0.571249	1.19017	0.277324	0.352271	0.0887935	0.0976236	0.0920315
NR_045639	chr8	-	97238903	97247862	0.167991						0.0160373	0.0177038	0.0186561
NR_109983	chr4	+	119512898	119556180	0.165697	0.308568	0.410912	0.668508	0.213338	0.189809	0.183349	0.213697	0.235394
NR_027701	chr13	-	111516333	111522655	0.163548	0.201013	0.275395	0.473361	2.35488	0.0537966	0.804513	0.815378	0.715697
NR_046312	chr22	-	30764799	30773894	0.158616	0.111401	0.297615	0.349781	0.160459	0.0954618	0.266794	0.247064	0.323541
NR_110001	chr20	-	25825302	25834657	0.137158		0.346436	0.238188	0.310804	0.102031	0.164764	0.164559	0.14144
NR_026730	chr13	-	25502892	25542607	0.133029		0.134402	0.141177		0.077754	0.114297	0.118625	0.105524
NR_045697	chr3	+	64053639	64088807	0.132131	0.205705	0.29369			0.164488	0.574985	0.973658	0.527205
NR_039981	chr7	-	104622193	104631612	0.128068	0.547173	0.609987	1.01493	0.613235	0.097214	0.31293	0.39674	0.449171
NR_027378	chr8	+	63890419	63897460	0.122113		0.209735	0.31809		0.0435657	0.269094	0.196993	0.197605
NR_027676	chr17	-	41196311	41277340	0.120879					0.0238568	0.0644304	0.0617348	0.049861
NR_073405	chr15	-	101087956	101099488	0.112074	0.159175	0.226463	0.764093	0.246909	0.12761	0.43094	0.506965	0.768707
NR_003491	chr22	+	27053445	27072440	0.109891	0.103895			0.095775	0.0404245	0.0437114	0.0424861	0.0509609
NR_103797	chr21	+	34915343	34949820	0.101763	0.250149		0.255263	0.182556	0.121276	0.0728612	0.0734205	0.0847589
NR_027002	chr1	+	149279475	149291742	0.0772633	0.420137	0.163219	1.10457	0.504021	1.20337	0.10561	0.105909	0.101405
NR_003255	chrX	+	73012039	73049066	0.0535215	0.0991496	0.390275	0.830669	0.733839	0.106513	0.126625	0.130729	0.134381
NR_109816	chr9	-	114448798	114557288		0.146748
NR_104224	chr2	-	239560	264866		0.460293
NR_028402	chr20	+	18125742	18169031		0.492768
NR_027793	chr6	-	10428017	10435055		0.701792
NR_026760	chr20	+	31781410	31798268		0.762929
NR_002174	chr6	-	25081294	25138051		0.937926
NR_103448	chr6	+	28129538	28137373		1.06841
NR_046609	chr7	+	27208517	27211534		1.09458
NR_034104	chr20	-	43285091	43300380		1.34244
NR_038453	chr10	-	72976980	72977985		2.05737
NR_119378	chr16	+	53407404	53418171		2.78049
NR_026800	chr14	+	106383837	106398502		3.22142
NR_026955	chr13	+	44596470	44604599		4.48824
NR_024479	chr8	-	124213411	124214983		4.74674
NR_075071	chr14	+	60386430	60530277			0.177116
NR_033974	chrX	+	110754889	110765627			0.188752
NR_104185	chr17	+	20771745	20808543			0.249434
NR_103783	chr1	-	205404013	205425214		2.29397	0.332769
NR_110189	chr11	+	61355965	61375018			0.362115
NR_038442	chr17	-	39705857	39710747			0.447257
NR_034088	chr3	+	195869506	195887761		0.695188	0.476217
NR_002307	chr17	+	56234319	56236480			0.603972
NR_110226	chr2	+	197124747	197128928			0.739299
NR_024344	chr11	-	133766329	133771635			0.820321
NR_108042	chr1	-	111030301	111032880			1.03678
NR_027149	chr19	-	3851803	3869027			1.07882
NR_026766	chr2	-	16080019	16081845			1.58277
NR_001275	chr9	+	135957925	135962478			1.67918
NR_047004	chr13	-	91779866	91863952			1.67996
NR_045196	chr5	+	9546311	9550409			3.12763
NR_003599	chr1	+	111023387	111033891			4.06853
NR_039998	chr16	-	25151891	25160353			11.4025
NR_037904	chr2	+	238875586	239008054				0.279702
NR_003923	chr13	-	51568646	51640293			0.719442	0.302282
NR_024383	chr5	-	87960262	87974262				0.371105
NR_073179	chr19	+	42927906	43156507			0.445281	0.425205
NR_102272	chrX	+	49363615	49373139				0.473961
NR_077227	chr7	+	64035072	64078967				0.475667
NR_038840	chr3	+	28616768	28799828				0.498965
NR_026810	chr17	+	16692056	16693815				0.614359
NR_003719	chr5	+	85578261	85593365				0.651372
NR_015411	chr15	+	89921272	89941718			5.07944	0.6901
NR_027084	chr17	+	21904061	21913070				0.766051
NR_038342	chr4	+	79892901	80229953				0.822231
NR_110886	chr16	-	32684848	32687450				0.837002
NR_037863	chr4	+	6202459	6235663				0.89565
NR_033858	chr8	-	94358694	94712661				0.993728
NR_033410	chr12	-	88176662	88178488				1.00099
NR_045484	chr1	+	85742040	85743771				1.02973
NR_002793	chr13	+	53063127	53161225			1.0604	1.04424
NR_026925	chr2	-	239133753	239140318				1.05118
NR_027135	chr19	-	58618971	58629793				1.26234
NR_033981	chr1	-	90090407	90098453				1.36966
NR_002189	chr20	-	52491039	52492248				1.37174
NR_038908	chr11	-	128561566	128565918				1.6386
NR_103525	chr6	+	84563261	84567234				1.71988
NR_110732	chr19	-	51656179	51685222				1.72793
NR_026842	chr21	+	39493544	39528605				1.76492
NR_105044	chr5	-	133764741	133770738				2.00449
NR_033866	chr16	-	32300867	32301302				3.36246
NR_036455	chr19	-	20578625	20607771				4.18252
NR_027082	chr10	-	10826401	10836877		14.2627		4.55822
NR_103829	chr10	-	42903621	42967688				4.78522
NR_102279	chr17	+	46621712	46628603				5.11073
NR_047484	chr13	-	28403895	28495541					0.48763
NR_046357	chr18	+	43914186	43917614		0.451601			0.520381
NR_038216	chr6	+	134758853	134825158					0.521189
NR_026869	chr15	+	88120159	88122917			0.779865		0.546604
NR_024394	chr7	+	158801044	158818929		0.397797			0.817116
NR_110158	chr7	+	112262435	112348122					1.02892
NR_109964	chr21	-	45834474	45845446					1.20867
NR_038438	chr16	+	86320036	86326995					1.58681
NR_104632	chr5	+	39520532	39524810					2.51334
NR_027706	chr5	+	111755279	111756677				0.709481	2.71948
NR_036444	chr16	-	86521270	86542466					4.77303
NR_105049	chr5	-	134374520	134375737			1.85877		5.30772
NR_110262	chr2	-	42158738	42160863					5.43561
NR_024089	chr21	-	46419121	46424642					7.49446
NR_027673	chr21	+	46494492	46646478					0.320729	0.0128926
NR_040053	chr12	-	56596287	56615715						0.0129327
NR_046243	chr5	-	50668570	50679166			0.129948	0.198543	0.182161	0.0146449
NR_037945	chr20	+	57226308	57290900						0.0161572
NR_104423	chr6	+	24403135	24426422						0.0166593
NR_046399	chr6	+	37321747	37362514						0.0182153
NR_104227	chr2	-	218135	261130		0.255259	0.262285			0.019706
NR_038861	chr14	+	96343108	96391908						0.0203498
NR_033290	chr4	+	38869353	38947365						0.0216034
NR_045494	chr8	-	27454433	27469268						0.022781
NR_037802	chr19	-	12242167	12267546						0.0229623
NR_073590	chr3	-	49133364	49142562						0.0234088
NR_073520	chr16	-	66541905	66584315						0.0237402
NR_033852	chr11	+	134306375	134375555						0.0238963
NR_033646	chr16	-	903634	1020984						0.0245797
NR_049766	chr9	+	130860760	130871537						0.0253656
NR_110083	chr17	+	30469472	30552790						0.0269232
NR_104198	chr3	+	9944511	9958084						0.0275676
NR_036641	chr4	-	157682762	157892546						0.0276146
NR_028051	chr2	-	242026508	242041747						0.0278747
NR_027498	chr21	-	46839630	46844985						0.0279386
NR_045720	chr9	+	139981378	140003639						0.028416
NR_033927	chr1	+	234765056	234770526		0.464272				0.0286735
NR_037644	chr10	+	104613966	104661655						0.0287281
NR_027024	chr15	-	78206558	78219188						0.0293763
NR_033766	chr7	+	113726364	114333827						0.0297106
NR_037874	chr8	-	124260689	124286727						0.0301781
NR_024359	chrX	+	134555867	134560225			0.957174			0.0302797
NR_026995	chr2	-	173587917	173600934						0.0311314
NR_027634	chr10	+	47379719	47421238			0.343559			0.0317689
NR_033655	chr4	-	178351928	178363657						0.0321713
NR_038825	chr4	+	165798155	165818676			0.902965			0.0326644
NR_023380	chr17	+	20224486	20305504						0.032671
NR_026949	chr15	+	69373189	69388163			0.757877			0.0336468
NR_039974	chr13	+	42535304	42555701						0.0344068
NR_049755	chr3	+	58291971	58305920						0.0346054
NR_024194	chr22	+	35695796	35743987						0.0350621
NR_110921	chr10	+	29698462	29774636						0.0358553
NR_104405	chr11	-	118097404	118123083						0.0363838
NR_023385	chr7	+	5013615	5037800						0.03642
NR_003676	chr16	+	22557018	22588186						0.0368682
NR_024514	chr9	+	136279458	136324525						0.037013
NR_024409	chr3	-	169672014	169684522						0.0373312
NR_110128	chr16	+	89786775	89806312						0.0374059
NR_046331	chr11	+	1411128	1483919						0.0374809
NR_046223	chr12	+	58005217	58011028						0.0378351
NR_104345	chr19	-	7933604	7939326						0.0386591
NR_027475	chr4	-	109663201	109684235						0.0389697
NR_046451	chr12	+	9800514	9811010						0.0397045
NR_046266	chr11	+	67171446	67177561						0.0398806
NR_047527	chr9	+	46687556	46746820						0.0411532
NR_033233	chr6	-	39872033	39902290						0.0411969
NR_002224	chr14	-	106435817	106438358						0.0424933
NR_027012	chr8	+	47752507	47767407						0.0426086
NR_074079	chr19	-	39736953	39739496						0.0439491
NR_033840	chr21	-	46409778	46414001						0.045525
NR_048562	chr12	+	57624148	57628718						0.0470534
NR_027106	chr4	+	124695418	124786730						0.0470957
NR_038987	chr6	-	143287558	143358719						0.0481166
NR_040662	chr6	+	2811903	2813367		1.57998	0.512676		11.3709	0.04879
NR_045123	chr15	+	77934105	77941581						0.049006
NR_110141	chr7	+	103085653	103154454						0.050109
NR_033118	chr3	-	147103834	147110217						0.0510259
NR_033250	chr19	-	7943516	7945117						0.05268
NR_047515	chr4	-	103806204	103940896						0.0527099
NR_037860	chr6	+	3447121	3450803						0.0538911
NR_073018	chr1	+	44173203	44396837						0.0541774
NR_038980	chr6	+	8435855	8785678			1.1607			0.0545035
NR_110506	chrX	+	14262386	14263545						0.0564316
NR_028435	chr3	-	49454210	49460111						0.0564598
NR_023345	chr1	+	26503981	26516375						0.0565603
NR_030765	chr19	-	41937222	41945843						0.0570717
NR_033962	chr8	+	102064281	102088479						0.0570776
NR_046661	chr13	-	113399762	113409045						0.0586585
NR_109898	chr1	+	15853307	15898228						0.0591002
NR_033677	chr19	+	19030483	19039442						0.0592899
NR_037658	chr12	+	56109817	56118526						0.0593113
NR_028100	chr14	+	24584491	24594451						0.0596443
NR_015356	chr7	-	34758473	34873943						0.0603446
NR_024055	chr19	+	56879489	56891196				0.365449		0.0613404
NR_034099	chr2	+	47043806	47049799						0.0618187
NR_037161	chr19	+	56905044	56910539						0.0630753
NR_046264	chr4	-	187110185	187112644						0.0638349
NR_037157	chr6	+	105585561	105617819				1.01199		0.0644563
NR_110786	chr1	-	117568103	117602112						0.0648994
NR_038338	chr20	+	42839721	42854667						0.0649173
NR_103537	chr8	-	325930	333174						0.0649496
NR_120366	chr15	-	86298171	86301956						0.0658653
NR_104592	chr13	+	100258917	100561713						0.0674013
NR_110827	chr17	+	70068473	70089622						0.0692108
NR_045029	chr17	+	16342300	16345340						0.0703271
NR_002779	chr10	-	92911760	92912837						0.0720708
NR_033960	chr7	+	419390	422845						0.0727684
NR_003663	chr2	+	84517805	84519324						0.0731976
NR_026683	chr5	-	172381785	172385778						0.0743998
NR_110697	chr3	+	50310549	50314602						0.0748332
NR_029420	chr7	-	56491396	56516068						0.0784694
NR_024181	chr19	-	52359055	52391189						0.0794383
NR_109930	chr5	-	79362171	79379488						0.0794676
NR_110295	chr11	+	94963349	94967568			0.619906		0.620699	0.0798424
NR_037718	chr11	-	65633911	65640405						0.0799237
NR_033944	chr3	-	193675160	193721448						0.0804975
NR_029373	chr4	+	109093275	109097586						0.0810318
NR_110669	chr1	-	224396449	224400981						0.0812475
NR_105060	chr5	+	148786407	148812399						0.0827029
NR_033660	chr15	+	75287875	75313836						0.0838516
NR_051979	chr14	-	24649424	24658124						0.0847766
NR_003506	chr2	+	106998569	107007851						0.0855465
NR_026805	chr6	+	135818938	136011976						0.0863681
NR_033308	chr2	-	238482964	238499769						0.0876262
NR_038965	chr7	+	29019582	29052985						0.0914007
NR_045114	chr3	-	110764162	110788806						0.0916346
NR_038938	chr10	+	104209573	104216050						0.0929454
NR_038998	chrX	+	133684053	133694428						0.0932243
NR_038210	chr8	+	119633239	119738306		1.00714				0.0933013
NR_002798	chr19	-	50837056	50848005						0.0935683
NR_110150	chr3	+	64547021	64575760						0.0965253
NR_036540	chr1	-	120140324	120141914		0.482362				0.097497
NR_033531	chr22	-	37168446	37172177						0.100365
NR_027018	chr11	+	3829239	3847601						0.103083
NR_109915	chr5	-	5132197	5140167						0.103226
NR_110720	chr19	+	37742786	37756437				1.2487		0.105264
NR_003683	chr2	+	73872045	73912694						0.105753
NR_038836	chr15	+	20487996	20496811				1.34697		0.105979
NR_024360	chr8	-	77523113	77595510						0.106225
NR_111933	chr1	+	149287129	149291743						0.107731
NR_117097	chr1	+	203256279	203257924						0.109428
NR_027402	chrX	+	153799478	153800188						0.110077
NR_028491	chr11	-	9302200	9336315						0.110721
NR_046693	chr13	+	33851690	33855471						0.111542
NR_002781	chr20	-	30776948	30778163			0.788129			0.113044
NR_110927	chr10	+	29698462	29776785						0.116404
NR_110218	chr2	-	186898260	186951044						0.118917
NR_046437	chr1	-	220087605	220101993						0.119244
NR_103466	chr1	-	146571065	146585928						0.119538
NR_037932	chr19	+	45445494	45452822						0.121582
NR_034140	chr12	-	9208184	9217666						0.122852
NR_120400	chr13	+	52908429	52916018						0.124728
NR_015450	chr4	-	13547699	13549448				7.03423		0.127144
NR_002181	chr17	+	26574469	26575315						0.128826
NR_046136	chr1	+	149576261	149672733						0.128933
NR_047533	chr9	+	21994789	22077889						0.129892
NR_027336	chr16	-	90109309	90114191						0.131655
NR_073411	chr11	-	67231818	67236748						0.136543
NR_029379	chrX	+	18908413	18913093			0.914966			0.137486
NR_110045	chr14	+	31889963	31922089						0.138365
NR_026837	chr12	-	72647286	72667289				0.273238		0.138912
NR_027115	chr6	-	961240	1101567						0.14164
NR_033519	chr3	-	186951869	187009810						0.145637
NR_038351	chr1	+	8938893	8939943						0.146318
NR_047498	chr1	+	47644921	47646011		1.05531				0.146646
NR_027645	chr1	-	116941621	116961197						0.146866
NR_027503	chr5	-	99715208	99723958						0.149282
NR_038367	chr7	+	27135712	27139877						0.150355
NR_002818	chr17	+	55122838	55124156						0.150407
NR_024478	chr6	+	43858764	43905944						0.151903
NR_046222	chr19	-	35382932	35389847						0.152749
NR_026901	chr17	-	43677491	43679748						0.152908
NR_026643	chr11	+	1686828	1689086						0.155507
NR_037668	chr1	+	1215815	1227409						0.156406
NR_046840	chr4	+	106482747	106491392						0.157773
NR_003675	chr4	+	144480624	144482613		1.10036	0.744038			0.157838
NR_024274	chr9	+	21967137	21967753					3.30166	0.159264
NR_104663	chr16	-	79755208	79804429						0.162317
NR_103791	chr2	+	102599926	102602007						0.164167
NR_033791	chr11	-	67380994	67383135						0.165771
NR_046541	chr13	+	114005987	114016182						0.171456
NR_040710	chr20	-	10004459	10200154						0.174618
NR_015422	chr1	+	246952918	246954788						0.174722
NR_046462	chr5	-	74073398	74162212						0.179084
NR_040028	chr19	+	37288464	37319013						0.1796
NR_034095	chr15	-	95822518	95870329						0.185576
NR_033664	chr7	-	34386123	34797884						0.194775
NR_027134	chr11	+	45792982	45793909						0.196704
NR_037585	chr21	+	18811207	18821503						0.197109
NR_026737	chr6	-	10671650	10694839						0.200699
NR_110785	chr18	+	28681550	28742752						0.201062
NR_033841	chr2	-	241894035	241906868						0.201332
NR_110186	chr3	-	149983193	150041534						0.202699
NR_038894	chr21	-	37513693	37528606						0.211265
NR_110185	chr2	-	171556877	171627276						0.21134
NR_029395	chr22	+	25714223	25716193						0.212854
NR_073410	chr11	-	67231818	67236748						0.214077
NR_110810	chr17	+	56597197	56634286						0.220351
NR_109939	chr20	-	35136104	35201678						0.221352
NR_038962	chr6	+	11044923	11079377				0.775188		0.226027
NR_026578	chr5	-	70370029	70388897						0.226312
NR_038271	chr2	+	179387917	179484944				0.602665	0.825718	0.227603
NR_108080	chr11	-	2349978	2399222						0.237132
NR_110372	chr15	+	66874527	66978136						0.250052
NR_037892	chr1	-	247108848	247171395						0.252605
NR_111934	chr1	+	149287450	149291743						0.256875
NR_103539	chr1	-	228351786	228352549						0.260748
NR_024419	chr18	-	8360817	8367032						0.265439
NR_026836	chr12	-	72656326	72667289				1.17819		0.273977
NR_104225	chr2	-	218135	264392		0.348643	0.7738			0.280996
NR_073093	chr6	-	166778407	166796501						0.298278
NR_015440	chr1	-	2976180	2984289						0.307516
NR_026567	chr1	-	17017712	17046652			0.432022			0.308357
NR_109988	chr5	-	10971953	11904155						0.362766
NR_027052	chr22	+	21356210	21357561				1.40569	0.937966	0.366988
NR_034138	chr4	+	66535678	66559104						0.371243
NR_028413	chr19	+	45430059	45434643						0.372995
NR_015396	chr16	+	29875154	29879374				1.16931		0.376367
NR_003001	chr3	-	160232694	160233024						0.37657
NR_026548	chr21	+	45937097	45938860						0.383938
NR_024056	chr19	+	56879489	56891196				0.631805		0.385253
NR_026642	chr11	-	1704499	1706859						0.386535
NR_102743	chr15	-	96809615	96870590			0.749806			0.394341
NR_027921	chr17	-	34310691	34329084						0.397608
NR_110901	chr16	-	4374648	4378341						0.400806
NR_073085	chr14	+	105943582	105946507						0.404333
NR_024371	chr1	-	2980635	2984289						0.407534
NR_038455	chr3	+	142645516	142661378						0.418845
NR_110702	chr3	-	50304072	50304803		3.36192				0.421372
NR_110536	chr22	+	51021454	51033710						0.429663
NR_051961	chr13	+	113760101	113774995						0.449904
NR_045118	chr10	+	103578824	103588646						0.489191
NR_000012	chr19	+	17973396	17973529						0.491761
NR_037851	chr1	-	168369426	168391894						0.535661
NR_110782	chr18	-	20303453	20366800						0.565454
NR_103738	chr17	-	70067182	70112157			0.430527			0.582233
NR_029578	chr11	-	64658608	64658718						0.594584
NR_024230	chr19	-	50637001	50637121						0.599539
NR_109936	chr20	+	38633102	38637171						0.608774
NR_045828	chr6	+	31620186	31625987						0.637871
NR_038247	chr19	+	38039850	38078248				0.357794		0.687354
NR_036230	chr2	+	28219233	28219316						0.788003
NR_030371	chr19	-	40788449	40788548						0.792778
NR_103811	chr21	-	46758504	46761905						0.798296
NR_024356	chr5	+	167956581	167957639				2.89071		0.805259
NR_110723	chr19	-	37988062	37997989				3.66739		0.902637
NR_026656	chr12	+	54519854	54526626					4.84312	0.917791
NR_029623	chr11	-	568088	568198						1.01079
NR_024218	chr19	+	48442797	48442917						1.09007
NR_036159	chr19	-	47730200	47730276						1.11876
NR_120464	chr12	+	117537271	117579294						1.1393
NR_036156	chr19	+	18497371	18497444						1.16473
NR_040005	chr3	+	75721431	75728454						1.1836
NR_039741	chr16	+	2183119	2183205						1.21682
NR_120421	chr13	-	100393123	100609419						1.56585
NR_004379	chrX	-	109468216	109468288						1.63511
NR_029193	chr2	-	109743783	109746575						1.64325
NR_110574	chr2	+	165697258	165705906						1.6741
NR_002565	chr11	-	62623036	62623103						1.85475
NR_039718	chr12	+	110271152	110271241						1.91069
NR_003259	chr20	+	57464179	57486247				1.57323	1.24165	2.05237
NR_111000	chr1	+	148901844	148904054						2.09505
NR_036158	chr19	+	47730198	47730278						2.28915
NR_109949	chr20	-	43006382	43024346						2.3748
NR_026547	chr21	+	45937097	45938860			1.33286	2.78418		2.83523
NR_033557	chr6	-	107165326	107235300						3.60265
NR_036679	chr7	+	99578384	99581860						4.45812
NR_034002	chr13	-	113621797	113622952			3.2654			4.78962
NR_028043	chr11	+	2161757	2169896			29.3922			10.4472
NR_024418	chr5	-	135527155	135528851			1.16272			18.1096
NR_004855	chr6	+	8652441	8654080			9.40167			57.5165
NR_109794	chr8	-	119201695	119634234							0.00779023
NR_038397	chr1	-	172106018	172113975							0.00947604
NR_024389	chr20	+	61885329	61892967			0.125173				0.0116484
NR_027765	chr8	-	56361756	56367881							0.0123103
NR_103742	chr19	-	23437855	23457053							0.0126097
NR_110988	chr22	+	32150008	32303020							0.0133307
NR_110006	chr10	-	123499935	123688316							0.0140694
NR_026714	chr20	-	25750233	25781927						0.0167061	0.0150074
NR_049792	chr2	+	131862419	131907425							0.0154942
NR_104424	chr6	-	105175967	105307794							0.0157413
NR_037943	chr20	+	57226308	57254582							0.0166617
NR_046282	chr22	+	20748404	20762753						0.0985101	0.016925
NR_049741	chr1	-	115312104	115323308							0.0172319
NR_047584	chr1	+	67773046	67862583							0.0182436
NR_037942	chr20	+	57226308	57254582							0.0197872
NR_037194	chr19	+	21666516	21686040				1.54759		0.0260921	0.0200534
NR_110835	chr17	+	73028661	73061984							0.0205788
NR_033842	chr10	-	45306471	45455137							0.0207716
NR_110754	chr13	+	95413194	95587664							0.023515
NR_109997	chr3	+	48885369	48889415							0.0241502
NR_037628	chr20	+	44486219	44507769						0.0219036	0.0252515
NR_033663	chr19	-	11487880	11495018							0.0253031
NR_027642	chr15	+	51236325	51238762							0.0280353
NR_003291	chr3	-	197784403	197807542				1.3073			0.0281215
NR_027384	chr17	+	26800663	26824798							0.0298617
NR_104189	chr1	-	121102016	121139765						0.0861957	0.0301122
NR_103998	chr1	+	150039724	150117505							0.0304896
NR_073593	chr10	-	71897736	71906496							0.030539
NR_109829	chr9	-	131595220	131644354							0.0322116
NR_045574	chr19	-	18545197	18548972				2.10098		0.0311894	0.0326878
NR_110066	chr7	+	1200009	1205594						0.0656543	0.0327659
NR_073577	chr16	+	84733554	84813527							0.0328258
NR_073154	chr1	-	228392175	228401365						0.0521601	0.0332749
NR_029423	chrX	-	72744110	72782921							0.0350965
NR_003582	chr9	+	35406751	35451105							0.0352492
NR_036546	chr12	-	2038367	2045742							0.0378869
NR_046449	chr12	+	9795463	9811010							0.038139
NR_048555	chr12	+	122326636	122355771							0.0381519
NR_073571	chr3	+	111697722	111712215							0.0387736
NR_029394	chr7	+	139528951	139720125							0.0389652
NR_024178	chr17	-	36202572	36244363						0.194481	0.0390895
NR_104417	chr6	-	5108652	5261183							0.0405163
NR_110207	chr2	-	47441087	47572213						0.045783	0.0411277
NR_072976	chr19	+	13056627	13064457						0.0667012	0.04272
NR_049768	chr4	+	113558119	113578748							0.0438395
NR_104265	chr14	+	24701627	24708447						0.0324909	0.0442673
NR_024341	chr9	+	140657473	140659224							0.0467095
NR_015424	chr2	+	89065418	89106109				1.04324			0.0469227
NR_027272	chr21	-	43131679	43135935			2.8261			0.164074	0.0472035
NR_110539	chr22	-	23804268	23829167						2.24491	0.0476617
NR_026575	chr4	-	166198943	166201175						0.0586059	0.0491371
NR_109913	chr6	-	8413299	8435800							0.0495589
NR_024422	chr10	+	77163513	77168740							0.0502538
NR_027624	chr7	+	16685758	16746148							0.0510075
NR_073125	chr10	+	4868368	4890251							0.051658
NR_104256	chr10	-	46135153	46168261							0.0538039
NR_027181	chr2	-	121221910	121223925						0.402488	0.0544288
NR_104253	chr7	+	142981991	142985142							0.0550888
NR_110214	chr2	-	186584600	186603820							0.055593
NR_036438	chr10	+	30981202	31005942							0.05702
NR_026665	chr1	-	117057155	117113715							0.0576988
NR_024037	chr12	+	97858798	97927544							0.0587819
NR_104027	chr4	-	144434624	144435990							0.0597613
NR_045217	chr8	+	6693075	6699975						0.0632759	0.0602869
NR_026559	chr10	+	134150610	134180509							0.0605176
NR_037159	chr19	+	56905044	56910539				2.70373		0.905061	0.0608039
NR_110533	chr22	+	18958010	19018755							0.0620328
NR_073412	chr11	-	67231818	67236748							0.0635275
NR_046837	chr2	-	198115581	198167243							0.0641218
NR_026923	chr2	+	239140326	239142985							0.0644231
NR_051984	chr15	+	91509598	91531854							0.0672901
NR_111953	chr1	-	144300467	144341077							0.0675332
NR_024043	chr17	+	25958173	25976586							0.0679938
NR_110304	chr10	+	77168914	77171082						0.147779	0.0699451
NR_111913	chr3	+	50402764	50405628							0.071328
NR_104313	chr15	+	75628336	75632618							0.0749959
NR_024597	chr11	+	86013252	86056985							0.0780412
NR_033379	chr6	-	28827401	28831454							0.0787605
NR_033774	chr13	-	23471168	23472320							0.0833027
NR_002941	chr3	+	101431277	101432260						0.11311	0.083678
NR_120455	chr12	+	8388010	8391553							0.0850449
NR_046217	chr1	+	71547006	71703406						0.175414	0.0875431
NR_033920	chr16	-	52585998	52640887							0.0890211
NR_046723	chr3	+	20215735	20227919							0.0920645
NR_028340	chr18	+	77905806	77936315							0.0933872
NR_110086	chr7	+	92465796	92546501		3.00946	1.40407	3.35192		0.0828855	0.0947644
NR_110457	chr2	+	177042893	177043737							0.0980633
NR_026651	chr22	+	19010136	19011063							0.101658
NR_108061	chr10	-	17256237	17271984							0.101927
NR_046244	chr3	+	24535577	24541502						0.184758	0.108435
NR_026838	chr21	+	39493544	39528605				10.7814			0.116321
NR_109908	chr5	+	60458142	60527907							0.127798
NR_110772	chr18	-	9121262	9136718							0.133199
NR_109923	chr20	+	60928065	60931534							0.165172
NR_002161	chrY	-	19687063	19691353							0.177658
NR_102712	chr2	-	38177476	38263484							0.195474
NR_038201	chr8	+	96281063	96822371							0.217063
NR_002312	chr14	-	20811229	20811570							0.221117
NR_003002	chr14	-	95999691	95999966							0.249259
NR_111921	chr3	+	48701200	48706603							0.380812
NR_120465	chr12	+	14720665	14772689				3.97196		0.167417	0.397708
NR_106865	chr19	+	59061651	59061743							0.745068
NR_029498	chr7	-	99691182	99691266							0.816026
NR_030637	chr20	+	62550777	62550894							0.820211
NR_039924	chrX	+	7065900	7065978							0.878798
NR_029677	chr3	-	52328234	52328324						1.45343	0.990112
NR_031609	chr8	+	128808207	128808274							1.12539
NR_106899	chr7	+	99954273	99954344							1.35162
NR_039795	chr7	+	75544514	75544587						1.34392	1.50238
NR_039905	chr19	+	50391431	50391487						1.16793	1.71366
NR_002595	chr1	-	161653494	161655042							2.18022
NR_037163	chr1	+	167190122	167396582							0.00589687	0.00650964
NR_036474	chr17	-	42472644	42580957								0.0118824
NR_120409	chr9	+	78505559	78810805							0.0143527	0.0121878
NR_110524	chr3	+	23986750	24022109								0.0129951
NR_033815	chr3	-	46710484	46735194						0.01252		0.0160448
NR_038884	chr10	-	2342512	2357268								0.0176672
NR_026713	chr20	+	26035249	26067553						0.0345512		0.0177662
NR_073032	chr19	+	38880931	38890523							0.0246471	0.0181388
NR_036662	chr1	+	52082545	52254891						0.0205674		0.0183041
NR_033427	chr3	+	93698982	93774522								0.0186461
NR_102404	chr1	-	147574322	148346929								0.0187933
NR_027751	chr17	-	66531256	66554568						0.0563829		0.0188169
NR_040052	chr15	-	67695948	67814182						0.011351	0.0130859	0.0193956
NR_024405	chr6	+	52529198	52533951								0.0196535
NR_047489	chr13	-	90712500	90771971								0.019828
NR_027687	chr20	+	62665696	62671315						0.0137456	0.0275023	0.0200177
NR_033377	chr22	-	48016791	48027318							0.0425855	0.0200282
NR_028482	chr2	+	172290760	172341562						0.0171036	0.0119502	0.0207013
NR_033440	chr5	+	102201526	102366808						0.0148225		0.0211062
NR_040718	chr12	+	65004292	65091347								0.0214128
NR_002784	chrX	-	27478327	27481458							0.2166	0.0222944
NR_111004	chr21	+	17443433	17982094							0.028689	0.0229696
NR_049772	chr17	+	40985158	40995777								0.0229902
NR_073102	chr19	+	58193336	58201169							0.036047	0.023199
NR_110312	chr6	-	168456463	168482237						0.0252137	0.0211399	0.0233367
NR_038335	chr8	-	27454433	27468954						0.121601		0.0255091
NR_110413	chrY	+	24585086	24630861						0.046386	0.0277796	0.0259484
NR_027126	chr9	-	125001833	125027143							0.0259317	0.0264244
NR_028319	chrY	+	16636453	16955848							0.0170422	0.0272894
NR_104411	chr1	+	156163722	156182587								0.027736
NR_077240	chr12	-	98123825	98150295						0.136995	0.027789	0.0283169
NR_002719	chr1	+	171308034	171310463						0.0538085		0.0287324
NR_040090	chr6	+	3306122	3309396						0.0403896	0.0310419	0.0287561
NR_034000	chr12	-	42550906	42632151						0.0213093		0.0292593
NR_024150	chr10	-	27484142	27531068								0.0298259
NR_073582	chr10	-	71897736	71906496							0.0293846	0.0299428
NR_117086	chr19	+	21264952	21307883								0.0304572
NR_024260	chr12	+	8234806	8250373								0.0305136
NR_028137	chr7	-	107296960	107302243								0.0305407
NR_015361	chr9	-	69174213	69181041							0.034467	0.0307316
NR_073391	chr7	+	64254765	64294059								0.0307702
NR_045218	chr5	+	180650262	180662808						0.0576884	0.0352682	0.0308042
NR_026699	chr3	+	52321835	52329272							0.0432923	0.031248
NR_103729	chr2	+	173420696	173463862						0.0254409	0.028885	0.0316978
NR_105034	chr8	-	80947102	81083894							0.0227612	0.0321142
NR_024035	chr5	-	178191863	178203277				2.02564			0.0315155	0.0321142
NR_110592	chr2	+	242912833	242919427								0.0321882
NR_109800	chr5	-	175773063	175788810								0.033004
NR_046254	chr3	-	14984285	14989012						0.0173578	0.02183	0.0333671
NR_033183	chr1	+	1550794	1565990						0.0542774	0.0481333	0.0334417
NR_110694	chr19	-	32592997	32596822							0.0352362	0.0335119
NR_038235	chr8	+	58131647	58145388				2.57578			0.041376	0.0337296
NR_024521	chr2	-	97371666	97405813								0.0345629
NR_040102	chr20	+	24180402	24205224								0.035277
NR_073578	chr16	+	84733554	84813527								0.035637
NR_104201	chr19	+	50168398	50177173						0.0404146	0.0847121	0.0359673
NR_036518	chr17	-	80400462	80408707								0.0362285
NR_034115	chr6	-	147162524	147525750						0.114595	0.0289131	0.0362614
NR_028476	chrX	-	135955605	135962939								0.0362849
NR_033227	chr16	-	69151911	69166493								0.03643
NR_110814	chr3	+	20383959	20392420						0.0413548	0.086683	0.0373703
NR_033714	chrY	+	59213948	59276439								0.0375241
NR_029431	chr17	-	40128438	40169715								0.0382827
NR_038846	chr1	-	113739403	113748875							0.0377146	0.0384311
NR_051962	chr9	+	102861501	103063426						0.0180902	0.0241299	0.0386388
NR_037568	chr11	+	64889715	64894841							0.0348304	0.0390413
NR_023391	chr2	+	131437622	131443435				1.39034				0.0399661
NR_102735	chr9	-	136519708	136522530						1.26101		0.040339
NR_048535	chr21	-	44269335	44299699								0.0406884
NR_037719	chr17	-	7293046	7307450							0.0367809	0.0408869
NR_024320	chr16	-	11641577	11681322							0.0539097	0.0412004
NR_110565	chr21	+	47649144	47671615						0.0334878	0.0350965	0.0412653
NR_037661	chr20	-	1290554	1373816						0.0503407		0.0413549
NR_110693	chr1	-	96719624	96839681								0.0420352
NR_103500	chr2	+	238875586	238951423							0.0327119	0.0424242
NR_046105	chr1	-	98453555	98515249				0.336685			0.030539	0.0424353
NR_037146	chr17	+	7452374	7461207							0.0500947	0.0425387
NR_037807	chr3	+	9958757	9975305						0.137404		0.0426881
NR_104108	chr9	-	34634718	34637823								0.0432498
NR_046417	chr15	+	102382321	102390527							0.0363728	0.0438027
NR_073485	chr13	-	19997018	20135714						0.0295546		0.0441879
NR_046373	chr12	+	121647663	121671909								0.0442312
NR_026797	chr14	-	56247852	56263392								0.0447305
NR_110170	chr9	+	130565136	130576360							0.0299459	0.0457723
NR_073527	chr5	-	145969066	146258490								0.0459098
NR_001283	chr22	+	25160467	25161986							0.0946398	0.0459227
NR_037806	chr1	+	11900375	11907673			0.57616					0.0462294
NR_001544	chrY	-	21034386	21040114								0.0463186
NR_104598	chr9	-	140260596	140317714								0.0463186
NR_110250	chr2	-	156877046	157111432								0.0466694
NR_109952	chr22	-	38037838	38054384								0.0466853
NR_024072	chr12	-	72242073	72244763						0.0607394	0.0560185	0.046704
NR_110070	chr7	+	1200420	1205594							0.0529916	0.0476456
NR_110628	chr1	-	61125302	61291256						0.0474348	0.0497136	0.0476781
NR_073000	chr7	+	152456833	152552464						0.0845094	0.0569373	0.0483492
NR_110811	chr1	-	167144598	167165042								0.0489768
NR_026784	chr6	+	88106841	88109459						0.0461776		0.0493153
NR_026884	chr20	-	18768614	18774626								0.0499989
NR_046343	chr8	-	7421309	7431920							0.0594761	0.0530303
NR_102426	chr8	+	144077244	144079080								0.0532614
NR_002942	chr9	-	99837952	99844227						0.045282	0.0593217	0.0544038
NR_109862	chr5	-	44744429	44808895					0.991397	0.459471		0.0550776
NR_103731	chr2	+	173420100	173490351							0.0361404	0.0552404
NR_033698	chr8	+	42911441	42940932						0.0443009		0.0559132
NR_024435	chr17	+	43339446	43345997								0.0560418
NR_109856	chr2	+	183989082	184026412							0.0504353	0.0560657
NR_102688	chr14	+	24476217	24520586							0.0758814	0.0567035
NR_024533	chr3	-	183960116	183966759								0.0578056
NR_046366	chr19	-	14519609	14530195							0.0520724	0.0578855
NR_048576	chr17	-	19199908	19209574								0.0579175
NR_104579	chr8	+	54793431	54871864								0.057947
NR_102692	chr14	+	24505620	24520586								0.0581102
NR_110821	chr3	-	99535475	99542709							0.0577446	0.0588416
NR_004405	chr3	-	49190291	49191834						0.555279	0.0621936	0.0588484
NR_073543	chr14	-	102695157	102706958							0.075903	0.0594961
NR_110541	chr22	-	30404730	30476469								0.0606323
NR_073007	chr12	-	123745516	123756863								0.0620624
NR_047661	chr4	+	20702035	20729980						0.0377861	0.0540017	0.0623647
NR_046298	chr22	-	19163087	19166376						0.0628887	0.0439399	0.0626845
NR_038896	chr21	+	41755009	41757285		0.473538						0.0638858
NR_003086	chr10	+	38645307	38667433		0.597463	4.1132			0.747213	0.0725101	0.064036
NR_037935	chr2	+	99771536	99779613						0.0387007	0.0486719	0.0661287
NR_110235	chr2	+	20189964	20204567				0.722848		0.682479	0.11325	0.0668116
NR_109878	chr20	-	21591424	21684223								0.066894
NR_037842	chrX	-	2531031	2533388								0.067162
NR_040115	chr22	-	17134598	17156430								0.0680784
NR_036516	chr17	-	80400462	80408707							0.0469495	0.0683449
NR_073608	chr5	-	7859271	7869150		0.76063				0.0832767	0.0805636	0.0684118
NR_033831	chr2	-	45401479	45482080						0.176133		0.0689707
NR_104205	chr19	+	50168398	50177173								0.0699561
NR_110081	chr20	+	62439428	62454360				7.28124		0.119351	0.112576	0.0701034
NR_026937	chr3	+	25831562	25836025						0.120783	0.0632929	0.0709449
NR_028270	chr4	-	100081750	100082804						0.068194		0.0728278
NR_033723	chr3	-	180701497	180707562							0.0530618	0.0737317
NR_037969	chr4	-	56232767	56251747						0.104036		0.0740705
NR_049728	chr21	-	40547371	40555440							0.0995347	0.0743788
NR_024132	chr3	-	10327433	10334631							0.0648545	0.0762538
NR_110644	chr2	+	171627191	171634619			2.54168			2.42521	0.190128	0.0764764
NR_028473	chr11	+	61129472	61136975								0.0797812
NR_052023	chr20	-	33866708	33872619								0.0804991
NR_038243	chr10	+	94178417	94179363								0.0812191
NR_040733	chr1	+	43232915	43241413								0.0835145
NR_103445	chr18	+	77827255	77839206								0.0864461
NR_104346	chr2	-	97163379	97173846							0.0606604	0.0865379
NR_110147	chr3	-	127041149	127109513						0.0689918	0.0795368	0.0884158
NR_045004	chr11	-	86567972	86568996							0.0669397	0.0886748
NR_073560	chr19	+	7701986	7712760							0.0800859	0.0890262
NR_110909	chr16	-	14103132	14109875								0.091186
NR_110039	chr3	+	107149776	107182759								0.0930073
NR_037877	chr4	-	22328989	22341289								0.0933387
NR_103812	chr13	+	52027480	52028851						0.0888205	0.143862	0.0948559
NR_045493	chr8	-	38020838	38034248								0.0949243
NR_040117	chr9	-	90472957	90473971							0.0946398	0.0964377
NR_109759	chr1	+	22351996	22357717						0.0605034	0.095115	0.096922
NR_110691	chr19	+	28284374	28297688							0.0654259	0.0974391
NR_046548	chr13	+	27746395	27757640							0.174863	0.0980017
NR_033656	chr17	-	9153787	9479275								0.0982523
NR_026775	chr6	+	26924771	26991753						0.0864959	0.0976243	0.099479
NR_104613	chr5	-	269670	271639					0.977799		0.0988647	0.100743
NR_103802	chr13	-	50234811	50265623								0.101876
NR_046420	chr19	-	36158849	36164193						3.26619	0.101175	0.103097
NR_110584	chr2	-	42369574	42397371						0.134392	0.0657293	0.105251
NR_109761	chr1	+	22351996	22357717						0.0652954		0.110409
NR_110055	chr7	+	643034	648139								0.112014
NR_110681	chr1	+	231010591	231014761						0.436028	0.10155	0.112102
NR_104160	chr10	-	32634039	32636146							0.118823	0.113513
NR_103857	chr17	-	45975751	46018770						0.0954806	0.0625422	0.114715
NR_046376	chr19	+	5978413	6020374						0.13306		0.12024
NR_073458	chr17	+	10633093	10718481						0.293191		0.120428
NR_103451	chr9	-	137711260	137764464							0.103017	0.121125
NR_110213	chr2	-	101589109	101593623							0.115577	0.126832
NR_120373	chr1	+	230202941	230227777						0.137486	0.133799	0.136341
NR_110626	chr1	+	59486147	59553919								0.139697
NR_002229	chr2	+	54756358	54756978						0.11604		0.146456
NR_038975	chr9	+	127420714	127460907						0.413414	0.111096	0.147169
NR_104065	chr13	+	44684684	44728211							0.213255	0.147458
NR_110654	chrX	-	51242760	51250293						0.132495	0.239849	0.154361
NR_102697	chr1	+	110950430	110958896			1.63325			0.331316	0.154325	0.157257
NR_111912	chr3	+	50388125	50405628							0.0935785	0.158927
NR_038919	chr8	-	19041185	19103032							0.196233	0.165485
NR_027620	chr19	-	35067637	35068596				3.49162		0.169058	0.121811	0.169261
NR_052025	chr14	+	78174413	78183941							0.167816	0.171004
NR_028032	chr6	+	1241472	1244756						0.10738	0.163692	0.177227
NR_026969	chr6	+	133409218	133427717							0.100312	0.187398
NR_003678	chr20	-	26084051	26094677						0.156096	0.196314	0.200043
NR_047506	chr12	-	54377734	54379303					4.86349			0.208786
NR_003135	chr4	+	119437494	119475359						0.0959182	0.125658	0.211274
NR_046284	chr10	+	21463230	21463852							0.16845	0.224466
NR_034087	chr9	-	114365110	114375833								0.239121
NR_038362	chr19	+	37341787	37384120							0.134885	0.249905
NR_015423	chr9	-	70970108	70972757							0.319712	0.260629
NR_103474	chr22	-	38965294	38966201							0.335	0.315106
NR_040062	chr15	+	40331511	40349201				1.45328		0.171515	0.155787	0.317493
NR_024482	chr22	+	17640278	17646335						0.808367	0.250309	0.333546
NR_106811	chr11	+	67812260	67812424								0.425905
NR_003017	chr20	-	37058309	37058447							0.645725	0.506148
NR_002962	chr11	+	9450312	9450501								0.517396
NR_033347	chr11	-	82752505	82752640								0.569136
NR_039767	chr9	+	130548111	130548202								0.767566
NR_002918	chr17	+	7478030	7478165							0.71085	0.776094
NR_003939	chr1	-	173834487	173834568								0.862327
NR_003335	chr15	+	25333949	25334043								0.891683
NR_106855	chr19	+	42373696	42373768								1.35816
NR_002745	chr6	+	31803039	31803103						1.66106		1.44132
NR_106909	chr8	-	146017315	146017376							1.79793	1.9466
NR_037921	chr20	+	3827445	3856770							0.0130024	0.0102382	0.0070717
NR_110314	chr14	+	76620696	76679146									0.00710194
NR_049763	chr16	-	58553849	58663790							0.0095159	0.00808057	0.00790699
NR_073119	chr8	-	74698454	74791145									0.00809139
NR_104146	chr3	+	181670151	181728464									0.00929515
NR_037804	chr3	-	132276981	132441303						0.00839808	0.0105618	0.0098656	0.00965367
NR_047520	chr1	+	762970	794826							0.0101897		0.0101602
NR_033441	chr6	-	114257319	114292359									0.0102256
NR_047521	chr1	+	762970	794826						0.0118504			0.0103198
NR_028028	chr16	+	19125253	19132952							0.0152198	0.0135703	0.0104334
NR_047525	chr1	+	763177	794826									0.0105313
NR_072996	chr6	+	36098260	36112301						0.0158338			0.011031
NR_047603	chrY	-	15360258	15592550									0.0113074
NR_037582	chr15	-	90373830	90437617									0.0114716
NR_120317	chr15	-	80487820	80544603			2.11895			0.557674	0.0167836		0.011813
NR_048537	chr20	+	48429249	48508779							0.0109797		0.0120427
NR_001564	chrX	-	73040485	73072588		0.0768349		0.142165		0.0105075	0.0177618	0.0173752	0.0120431
NR_110297	chr10	-	14946609	14996431							0.0103062	0.0126023	0.0123316
NR_038921	chr10	+	22541000	22547477							0.0169328	0.0107841	0.0126629
NR_073556	chr9	-	123151146	123342448						0.0101418			0.0127179
NR_104169	chr7	-	123177051	123197958									0.013048
NR_033184	chr1	+	227751219	227850164						0.0129393	0.0119655	0.0146314	0.0135217
NR_026964	chr9	-	139216997	139221779									0.0136097
NR_033781	chr1	+	120106502	120115199						0.0120325	0.0244329	0.0160627	0.0141458
NR_049724	chr11	+	88237743	88257222									0.0141771
NR_047655	chr2	-	97258891	97304116							0.0222936	0.0173719	0.0143835
NR_033361	chr3	-	129366634	129407575						0.0150728	0.0607572	0.0569585	0.0145395
NR_038843	chr15	+	23599894	23613471						0.011992	0.0188521	0.0934899	0.0150381
NR_045791	chr1	+	46805848	46830824									0.0156925
NR_028337	chr17	-	75875082	75880169					0.605304		0.0174863		0.0159827
NR_002808	chr14	+	93533796	93538478							0.0233299		0.0159929
NR_028338	chr6	-	111876580	111927477						0.0102918		0.0120902	0.0161325
NR_073365	chr2	+	183580767	183644750						0.0391935			0.016383
NR_072994	chr6	-	1900455	1917363						0.0143967	0.0165971		0.0165491
NR_047654	chr2	-	97258891	97304116									0.0167804
NR_030740	chr19	-	56950692	56988770				0.278391		0.0584097		0.0155947	0.0167856
NR_109845	chr1	-	111196185	111216076						0.0112819	0.0161235		0.0171486
NR_104054	chr7	-	158423860	158497522									0.0171572
NR_045682	chr2	+	171034654	171511674						0.015445	0.0183452	0.0142952	0.0172161
NR_027830	chr7	+	107220421	107263762							0.0161884	0.0129611	0.0172945
NR_049789	chr2	+	131862419	131907425							0.0192141		0.017562
NR_040050	chr17	+	75543022	75561103					2.40291		0.155492	0.0495145	0.0177653
NR_045789	chr1	+	46805848	46830824								0.0197573	0.018044
NR_103774	chr16	+	88797587	88807833							0.0181531	0.0240474	0.0181006
NR_033912	chr9	-	93825575	93837414							0.0522356	0.0385903	0.0182296
NR_036527	chr9	+	100000707	100139577						0.0175153	0.0161971		0.0183037
NR_047589	chr11	-	124964265	124981604									0.0183731
NR_111987	chr1	-	5922867	6052533						0.0187977	0.0197007	0.0150563	0.018416
NR_103546	chr22	+	24666784	24838328						0.0155997	0.0239786	0.0177703	0.0184754
NR_026587	chr1	+	245133630	245288530						0.0674087	0.0185913	0.0341001	0.0185376
NR_077058	chr2	-	162355577	162364413						0.0259071	0.0186183	0.0260865	0.0185644
NR_110157	chr7	+	157258924	157292410							0.0338583		0.0185682
NR_027898	chr3	+	129931662	129992649							0.00972711	0.008387	0.0186519
NR_033435	chr7	+	11013498	11147376						0.0112141	0.0153691	0.0119761	0.0189305
NR_045286	chr11	+	70116805	70230607						0.0390182	0.0204463	0.0286478	0.019113
NR_033760	chr6	-	52604260	52609957									0.0191955
NR_105033	chr8	-	80947102	80993066								0.0251028	0.0199579
NR_033362	chr5	-	115163893	115177548							0.0169554		0.0199803
NR_104269	chr14	-	36007960	36278350							0.0219465	0.014909	0.0200594
NR_033142	chr1	-	54231133	54304225							0.026146	0.0207222	0.020277
NR_027622	chr3	-	169661771	169684522						0.0194366	0.0407407	0.031136	0.0203114
NR_024516	chr11	+	129939715	130014706							0.0326313		0.0203356
NR_047658	chr2	-	97258891	97303797						0.0314317	0.0260789		0.020529
NR_045790	chr1	+	46805848	46830824						0.0131519	0.0220539	0.0196638	0.0206157
NR_033828	chr4	-	7032280	7047958						0.0258575	0.0286938	0.021117	0.0206633
NR_104262	chr10	+	70480900	70552134						0.0157635	0.0180227	0.0153042	0.0209656
NR_110682	chr1	-	89003195	89150887		0.239188					0.0309638	0.0394401	0.0212261
NR_103507	chr3	+	14444075	14530857							0.0459039	0.0663566	0.0212889
NR_110022	chrX	+	153991016	154005964							0.0256727	0.0283405	0.0213321
NR_033191	chr10	+	133747959	133773338						0.0239284	0.0143302	0.01947	0.0214332
NR_073445	chr8	+	95835517	95892721								0.0219524	0.0214808
NR_103469	chr11	+	111944967	111955874							0.019858		0.0216006
NR_104601	chr9	-	123617928	123631189						0.0226901	0.0317068	0.0383672	0.0217354
NR_073501	chr1	+	16693524	16724643							0.0254819	0.025966	0.0217784
NR_033434	chr3	+	124449212	124468119							0.0218632	0.0190959	0.0217999
NR_046386	chr9	+	6413150	6507051						0.0332623	0.0201822		0.0219533
NR_073517	chr19	+	18263987	18281343						0.0324587	0.017009		0.0220477
NR_033855	chr12	-	103203060	103218177						0.0246211	0.027647	0.0394412	0.0220537
NR_047594	chr13	-	25456411	25497027							0.0235195	0.0146461	0.0221486
NR_004858	chr21	-	46683842	46707811						0.0827096	0.0355622	0.033973	0.0221621
NR_110003	chr20	+	25936447	25949924						0.0283196	0.0296801	0.0347806	0.0221957
NR_026817	chr1	+	207991723	207995941							0.0274767		0.0225624
NR_037597	chr2	-	95534429	95613087						0.100169	0.0226429		0.0225774
NR_052006	chr12	+	50017402	50038452							0.018925	0.0250699	0.0226443
NR_028099	chr14	+	24583985	24594451						0.0433653	0.0357096	0.031426	0.0226586
NR_033935	chr2	-	74588280	74619214									0.0229407
NR_028104	chr1	-	160185504	160232318						0.0681459	0.0365403	0.0338495	0.0231856
NR_033181	chrX	+	16737706	16780807							0.0196127		0.0234671
NR_036544	chr1	+	40204516	40222441								0.0192907	0.0235954
NR_110493	chr22	+	31365196	31375380		0.121919	0.115638			0.0477847	0.0236743	0.0296912	0.0236058
NR_037649	chr2	+	135676391	135716915							0.022819	0.0181976	0.0237422
NR_073384	chr17	+	37026111	37078023						0.0425393	0.0254759	0.01947	0.0238146
NR_038897	chr2	+	175190754	175195370								0.0244692	0.0239436
NR_049742	chr1	-	115312104	115323308								0.0129325	0.0240439
NR_110126	chr16	+	89787392	89806312						0.02196	0.0306866	0.0312696	0.0248608
NR_104462	chr6	+	126660934	126804466						0.0238769			0.0249515
NR_104597	chr21	-	46269499	46293818									0.0249993
NR_103867	chr3	-	39138089	39149391							0.0292843	0.0468925	0.0250283
NR_104286	chr22	-	24936390	24951903							0.0587839	0.0320896	0.0251202
NR_027030	chr6	+	134142284	134175130									0.0252637
NR_102336	chr15	-	53805937	53833049						0.0408115	0.0396038	0.0516559	0.0252731
NR_024188	chr2	+	48667907	48742531						0.0487485	0.036189	0.0347073	0.0254713
NR_024122	chr9	+	128509616	128729655									0.0256081
NR_027394	chr6	+	43445260	43474294						0.0740984			0.0258112
NR_026731	chr14	+	29241909	29264000						0.026958		0.0310044	0.0260043
NR_046473	chr14	+	101292444	101320642					0.478004	0.0256196	0.0282636	0.0266405	0.0260682
NR_038864	chr7	+	35353465	35416086						0.0180227	0.024555	0.021172	0.0263674
NR_033905	chr20	+	37590980	37668366						0.0253354	0.0449349	0.041626	0.0264757
NR_046089	chr5	+	116751207	116915439						0.0380872	0.0332641	0.0406753	0.0265343
NR_026928	chr13	-	33078642	33083532		0.18769	0.178021			0.0414628	0.0154194		0.0265565
NR_027038	chr3	-	151980404	151987415							0.0164453	0.0125683	0.0266464
NR_037924	chr17	-	15339331	15466945						0.0305737	0.0394369	0.0401861	0.0270344
NR_105036	chr8	-	80947102	81083435							0.0610053	0.0500768	0.027035
NR_046188	chr1	-	147574322	147624469							0.0222272	0.0352325	0.027088
NR_109851	chr7	-	130628918	130794675							0.0230372		0.0271471
NR_028131	chr14	-	35179587	35184029									0.0272212
NR_047483	chr13	-	100647153	100650163							0.0500836	0.041756	0.0272393
NR_001557	chr2	+	201560445	201658941						0.0384937	0.0293403	0.0429779	0.027427
NR_104222	chr1	+	3773830	3801993						0.0328561	0.0344345	0.0592122	0.0278971
NR_026597	chr2	-	218148745	218621316								0.0214588	0.0279971
NR_038282	chr3	-	62247493	62304622						0.0293292			0.0280952
NR_110010	chr17	+	48423392	48438546									0.028102
NR_028343	chr19	-	53611131	53636173						0.0440268		0.0261213	0.0281162
NR_047657	chr2	-	97258891	97304116						0.0474967	0.0228712	0.0164511	0.0281709
NR_040243	chr18	-	11883471	11908796						0.0208029	0.0283429	0.0222164	0.0282609
NR_002930	chr1	+	202137178	202158577						0.0287491			0.028374
NR_024584	chr1	-	144298163	144341756						0.0334977			0.0284419
NR_046402	chr19	+	50887579	50921275						0.0194598	0.0407892	0.0332513	0.0284699
NR_103730	chr2	+	100824715	100867946							0.0220052	0.0291502	0.028524
NR_047666	chr19	-	16472388	16582823									0.0289712
NR_038254	chr15	+	30950919	31065209							0.0217915	0.02714	0.0289712
NR_027397	chr1	+	170501262	170522974						0.0505638	0.0317957	0.0269998	0.0290618
NR_037611	chr22	+	19704742	19712297						0.0210033	0.0337522	0.016449	0.0292648
NR_027330	chr7	+	127637561	127640130							0.0266821	0.0407835	0.0292654
NR_120367	chr15	+	82380934	82390034									0.0292768
NR_033814	chr14	+	75348593	75370450							0.051428	0.0324412	0.0293025
NR_033289	chr3	-	141876368	141944449						0.0065775	0.0263205	0.0217119	0.0293688
NR_036651	chr9	+	115142188	115234685						0.042536	0.0573164	0.0519159	0.0296337
NR_024212	chr22	+	31556137	31603005						0.0371367	0.0366312	0.0349942	0.0296768
NR_034076	chr4	-	83814604	83822069		0.431053				0.0513422	0.0388618	0.0365539	0.0298072
NR_046342	chr15	+	63796709	63886839						0.0251467	0.0239588	0.0170898	0.0298619
NR_075083	chr16	-	3589035	3627405						0.0246659	0.0268849	0.0273957	0.0299003
NR_024573	chr17	-	40341104	40346255						0.0834542		0.03565	0.0299007
NR_024053	chr6	-	30255173	30294933						0.0554441	0.0166022	0.0222043	0.0300044
NR_047586	chr11	-	124964265	124981659							0.0283542	0.0252812	0.0300392
NR_033873	chr2	+	58747887	59290901						0.0257795	0.0397323	0.0323897	0.0301092
NR_104637	chr9	+	36136532	36163910							0.0604173		0.0301213
NR_021489	chr11	+	1593970	1620414		1.40204				1.08815	0.0393248		0.0301624
NR_103870	chr1	-	146626684	146644168						0.0214357	0.0383235	0.0525176	0.0303066
NR_033770	chr18	+	109064	122222						0.105533	0.0276508	0.0281761	0.0303279
NR_040077	chr1	+	68297970	68668670						0.043661	0.0396574	0.0341937	0.0304174
NR_028475	chr3	+	66271167	66429351						0.0467382		0.0311963	0.0305261
NR_110124	chr17	+	70026794	70037438				0.23233			0.024905	0.0370911	0.0305637
NR_027156	chr9	+	141044564	141071885		1.93753	5.59623			0.649125	0.0515385	0.0577694	0.0308337
NR_109820	chr5	-	92745061	92917026						0.0319885	0.0335252		0.0308569
NR_110021	chrX	+	153991016	154005964								0.0271696	0.0310169
NR_049790	chr2	+	131862419	131907425							0.0180255	0.0233774	0.031045
NR_033810	chr7	-	99257866	99277621							0.0311683	0.0390897	0.0310781
NR_047572	chr16	+	3082481	3089133						0.0662375	0.0380688	0.0479196	0.0312601
NR_110311	chrX	+	118108576	118152318									0.0313427
NR_103854	chr8	-	61314729	61326377						0.108851	0.055073	0.0641363	0.0313793
NR_073108	chr2	-	207938861	208030910						0.0125343	0.0253972	0.0240949	0.0314364
NR_046438	chr2	-	66650474	66660602							0.0399784	0.0407379	0.031558
NR_003256	chr14	-	74751979	74769767						0.0690966	0.027156		0.0315904
NR_024376	chr9	-	115867002	115873957							0.0293635	0.0514648	0.0316209
NR_073570	chr3	+	111697722	111712215							0.0291461	0.0269998	0.0317037
NR_028495	chr6	-	90341942	90348216						0.0243093	0.0369418	0.0441339	0.0317543
NR_110229	chr3	-	130732716	130745698								0.0249816	0.0317784
NR_073136	chr22	-	26846848	26875647						0.0423585	0.023584	0.0353413	0.0318155
NR_103855	chr11	-	7458867	7487066						0.0159593	0.0349726	0.0325381	0.0318391
NR_051956	chr20	-	62329994	62339365								0.0353182	0.031901
NR_027339	chr7	-	55748766	55757153							0.034795	0.0409109	0.0320256
NR_003528	chr9	-	39443813	39464526				0.247649			0.0340349	0.0433518	0.0322396
NR_028500	chr11	+	18415935	18429765						0.0496427	0.0390206	0.0331349	0.0324231
NR_046446	chr12	+	9800642	9811010									0.0324694
NR_028057	chrX	+	192990	220022						0.130622	0.0456323	0.0697488	0.0325002
NR_028323	chr2	-	27422454	27435175								0.0270489	0.0325757
NR_023313	chr19	+	1269266	1274809						0.0312043	0.0261627		0.0326088
NR_024084	chr5	+	153825516	153840613						0.027048	0.0218057	0.027775	0.032614
NR_033833	chr15	-	80555409	80634147						0.0380517	0.0375339	0.0406374	0.0327472
NR_024555	chr10	-	62629197	62761198								0.0304875	0.0329728
NR_024523	chr19	+	21933546	21936240						0.0291333	0.038166	0.0518548	0.0329816
NR_046478	chr7	-	30050198	30066417						0.0353673	0.0251521	0.02563	0.0329992
NR_027662	chr7	-	95749531	95951459									0.0332001
NR_105035	chr8	-	80947102	81083894							0.0468006	0.0510962	0.0333323
NR_046757	chr3	-	43388410	43393454							0.0315609	0.0683409	0.0334364
NR_073430	chr13	-	24481422	24523454						0.0128344	0.0336275	0.0342663	0.0335302
NR_033915	chr2	-	201774893	201828424						0.0178847	0.024367		0.0336413
NR_038873	chr8	+	22925741	22941132							0.0312047	0.0344473	0.0337073
NR_046662	chr3	-	186569675	186573912							0.0318542	0.0405742	0.0337472
NR_045999	chr15	+	43477465	43489375								0.0305282	0.0338554
NR_109754	chr1	+	149576466	149619134						0.0455854	0.0295752	0.0347735	0.0340265
NR_002806	chr4	+	89630939	89651254							0.021354		0.0340675
NR_072986	chr10	+	81839000	81852307							0.0479584	0.0418881	0.0341569
NR_045216	chr18	-	29122108	29136874									0.034174
NR_023315	chr7	-	117003368	117067577						0.0261617	0.036558	0.0325959	0.034174
NR_046405	chr1	-	52497768	52521843						0.0266705	0.0516032	0.0460106	0.0343026
NR_003945	chr11	-	6734380	6743110						0.048636	0.0282309	0.0255709	0.0344047
NR_023360	chr8	+	141521396	141527252						0.0467763	0.031721	0.0293851	0.0345047
NR_038446	chr8	-	126953375	126963441						0.0306314	0.0333871	0.0300958	0.0345709
NR_038159	chr12	+	93861265	93897548								0.0309259	0.0345847
NR_046381	chr11	-	3379156	3400452								0.0291904	0.0346841
NR_003570	chr10	+	124516209	124557161						0.0384422	0.034795	0.0373222	0.0346944
NR_073390	chr2	+	219433302	219461158							0.0247459	0.0315201	0.0349553
NR_102316	chr19	+	13001942	13010813									0.0350143
NR_045006	chr9	-	129170053	129172783							0.0376628	0.0255855	0.0350502
NR_038364	chr11	-	111744779	111750181						0.0335521		0.0262768	0.0350622
NR_109929	chr7	-	92190071	92219708								0.0479646	0.0352007
NR_034162	chr2	-	239840997	239847965						0.0412408	0.0589391	0.0420412	0.0352612
NR_038319	chr2	-	28530557	28533326									0.0353968
NR_002768	chr6	-	144324033	144329867						0.0222152	0.0178042	0.029307	0.0355054
NR_104240	chr22	+	46731297	46753237									0.0356165
NR_027873	chr21	-	34106209	34144169						0.0340985	0.066368	0.0450859	0.0356333
NR_037883	chr2	-	105421882	105467934						0.0682716	0.050086	0.0315946	0.0356722
NR_110301	chr10	+	77162654	77168740									0.0356909
NR_051980	chr13	-	33070350	33072629							0.0659386	0.0732997	0.0358625
NR_026985	chr1	+	87597608	87602352				0.436365		0.0228886		0.0203699	0.0358782
NR_027466	chr13	-	75811888	75814517						0.0785636	0.0257306	0.041951	0.0359186
NR_046423	chr22	-	43528211	43539403						0.0412645			0.0359348
NR_108067	chr10	+	25940640	26021864								0.0661374	0.0359537
NR_027833	chr22	-	36536370	36556977								0.0339207	0.0359581
NR_033887	chr1	-	20686293	20755287						0.0292675	0.0920205	0.0680282	0.0359821
NR_103995	chr9	-	136271181	136283216									0.0361247
NR_033684	chr12	+	120884240	120901556						0.0225739	0.0362762	0.0305366	0.0361713
NR_110191	chr8	+	144766621	144777555						0.0462834	0.0424435	0.0370713	0.0362749
NR_047580	chr3	-	53259652	53290130								0.0540152	0.0363377
NR_039982	chr14	-	39218542	39386086						0.0454196	0.0285609	0.0388047	0.036389
NR_028027	chr11	-	85368607	85376182						0.01597	0.0258665	0.0217065	0.0364118
NR_034122	chr5	-	80533383	80597388									0.0364685
NR_110267	chr2	-	199164086	199239821							0.0365775	0.042242	0.0364717
NR_024006	chr9	+	35860270	35865515						0.0274336	0.0444342	0.0253026	0.036487
NR_036557	chr1	-	202955579	202976393						0.10825		0.04848	0.0364912
NR_036494	chr5	-	175570087	175626298						0.0349268	0.0302386	0.0340566	0.0364988
NR_024203	chr10	-	74894281	74927853							0.0440104	0.0373721	0.0365693
NR_038354	chr14	+	102606188	102676867								0.0343159	0.0366313
NR_108088	chr3	-	159631189	159924879									0.0366402
NR_120333	chr7	+	112090562	112117258							0.0238535	0.0375648	0.0367579
NR_033834	chr12	-	130636137	130646223		2.72573	0.568042		0.55297	0.0266738	0.0260915	0.02089	0.0371658
NR_110554	chr14	+	77507391	77535846						0.0289301	0.0699689	0.0736748	0.0372088
NR_073473	chr12	-	44187525	44200178						0.0209629	0.0417429	0.0738782	0.0372409
NR_120369	chr15	-	89128801	89147834						0.0392069	0.0448259	0.0532904	0.0372469
NR_027489	chr16	-	86563781	86588841							0.0286712		0.0373847
NR_026763	chr5	-	135465202	135470579						0.200473			0.03741
NR_104473	chr6	+	292056	351355						0.030175			0.0374456
NR_038258	chr13	-	41371120	41495886			0.199023	0.190049		0.173454	0.0532824	0.0495039	0.0375023
NR_120329	chr15	+	35047284	35105124						0.0599599	0.0477586	0.0358591	0.0375952
NR_036599	chr19	-	53300660	53324922			0.239459			0.0484373	0.0275577	0.0310372	0.0376015
NR_036637	chr1	+	2517898	2522908						0.225697	0.0377457	0.0487196	0.0376366
NR_109889	chr20	-	39726633	39766640									0.037824
NR_040104	chr13	+	111267806	111292342							0.0515181	0.0303929	0.0378509
NR_033742	chrX	-	64770501	64772301							0.0456975		0.0379711
NR_038221	chr3	+	72200407	72223490						0.402115	0.0253875	0.0465656	0.0379711
NR_027111	chr5	-	160358785	160365633		0.332023			0.417373	0.0391475	0.076195	0.0328488	0.0379873
NR_102337	chr8	-	104410865	104427563							0.0359941	0.0275084	0.0381331
NR_027078	chr16	-	56126898	56225006							0.0307153	0.0417317	0.038283
NR_109797	chr5	-	175773063	175788810							0.0297123		0.0385143
NR_033429	chr3	+	127391780	127399769							0.0421607		0.0385355
NR_073375	chr3	+	127317199	127341278						0.0371404	0.0330859	0.0376809	0.038812
NR_037164	chr10	-	5680819	5708558							0.0462328	0.0347135	0.0388203
NR_024048	chrX	+	153639876	153650063						0.054081	0.0389668		0.0388541
NR_001281	chr5	+	140613937	140617101					0.436829	0.0433825	0.0909331	0.0948668	0.0388586
NR_045106	chr15	-	65871095	65903486						0.0471069	0.0415747		0.0388635
NR_024615	chr3	-	55691242	55693497									0.0392458
NR_028288	chr14	+	96117514	96139789						0.0296663	0.0663284	0.0887099	0.0392686
NR_027840	chr3	+	197477260	197511317				0.239122		0.0324969	0.0286804	0.0438379	0.0393215
NR_033297	chr1	-	45959597	45965751						0.047076	0.03947	0.0335165	0.0393558
NR_036478	chr12	+	56223391	56230030						0.0230962	0.0220052	0.0672698	0.0394948
NR_022006	chr7	-	26572739	26578444						0.0363357	0.050775	0.0582071	0.0395532
NR_028351	chr5	-	6310553	6337405						0.0297415	0.0453385		0.0395565
NR_002773	chr17	+	41019161	41021234						0.246094	0.0330662		0.0395647
NR_026781	chr6	-	170188885	170198921			3.8882			0.47606	0.034018		0.0395729
NR_073463	chr12	+	27175454	27183606							0.0291123	0.0512402	0.0395838
NR_104268	chr8	+	94712734	94741478									0.039622
NR_045721	chr9	+	139981378	140003639						0.0313797	0.0258399		0.0398189
NR_033327	chr6	+	52284993	52360583				0.157691			0.0130031	0.0244617	0.0398938
NR_111983	chr2	+	202122753	202152434							0.0266803	0.045312	0.0399048
NR_046433	chr12	+	2985423	2998691							0.0363833	0.0370746	0.0399059
NR_027321	chr8	+	125954249	125963337						0.0400248	0.0572013	0.0563451	0.0399251
NR_024075	chr19	-	6952510	6990857							0.0351262		0.0400281
NR_110743	chr18	-	52773134	52791537									0.0401129
NR_046099	chr20	+	58713547	58897314		0.656586		0.813779	0.597305			0.0478648	0.0401457
NR_027136	chr1	-	15438310	15478960			0.349258			0.520122	0.0569663	0.0590494	0.0401528
NR_073428	chr17	-	36956686	36981603						0.0243063			0.0402171
NR_033686	chr1	-	32095462	32110838									0.0402995
NR_104261	chr2	-	207602488	207630273							0.0342264	0.0634121	0.0403324
NR_003955	chr1	+	121260909	121313686		0.88438		1.37531		0.0742	0.0793847	0.0577806	0.0403852
NR_045017	chr12	+	51442099	51454207							0.0473666	0.0517141	0.0404825
NR_024554	chr10	-	62629197	62760736							0.0187413	0.0222802	0.0404887
NR_003714	chr22	+	24647588	24661492			0.199967			0.0763717	0.0380521	0.0467974	0.0405587
NR_110676	chr1	+	73771852	73804560						0.0202751	0.0495814	0.0306749	0.0406098
NR_037632	chr1	-	39328161	39339050							0.0651787	0.0581148	0.0406188
NR_033406	chr10	-	103338638	103348027						0.0503109	0.0527279	0.0477596	0.040892
NR_026698	chr3	-	122140747	122233786						0.0279824	0.04399	0.0428335	0.0409386
NR_110828	chr17	-	9074384	9082435						0.0703395	0.0519656	0.0714247	0.0409702
NR_110696	chr9	+	10613205	10620420						0.0346176	0.0725613	0.0665458	0.0409991
NR_073003	chr7	+	107204401	107218968							0.044387	0.0581532	0.0410973
NR_033328	chr7	+	23145352	23215038						0.0530942	0.0577058	0.0609021	0.0410992
NR_036507	chr15	+	49448494	49450822							0.0323887	0.0420051	0.0411027
NR_104668	chr5	+	56946486	56966816		0.424791	0.83805			0.184958	0.0494919	0.0630401	0.0411239
NR_045107	chr15	-	65871095	65903627						0.0563101	0.0383599	0.0300682	0.0411912
NR_103523	chr12	-	31824070	31882108								0.0420985	0.0411942
NR_026965	chr13	+	103532448	103548383							0.044472	0.0513592	0.0413872
NR_003612	chr4	+	183958817	183961272						0.0290685	0.06093	0.0733762	0.041423
NR_028026	chr11	-	85368607	85376182						0.0254932		0.0363006	0.041441
NR_103560	chr9	-	124043045	124047808						0.0233097	0.0646662	0.0571088	0.0415533
NR_027016	chr11	+	3829765	3847601						0.0995195	0.0876123	0.046764	0.0415995
NR_049752	chr19	+	58144534	58154147							0.0368792	0.0551172	0.0416756
NR_038419	chr10	-	18290714	18299491									0.041718
NR_027461	chr9	-	65487272	65494386									0.0420016
NR_038161	chr12	+	93861265	93897548							0.0359213	0.0366037	0.0421381
NR_040434	chr8	-	67331821	67341212				0.266191		0.0254317	0.0580103	0.0239645	0.0422094
NR_110084	chr7	-	7589734	7605696		0.669059	1.363	0.582269		0.0619818	0.0395405	0.0460476	0.0422423
NR_002826	chr2	-	132199733	132202467		0.436915		3.99448		0.0499996	0.0673734	0.0533971	0.0422976
NR_034132	chr12	-	126443233	126467920						0.0375168	0.0524254	0.0434049	0.0424725
NR_110236	chr2	+	88838237	88875128									0.0424761
NR_021485	chr3	+	167967309	168548374		0.183139			0.211032	0.0644711	0.0551215	0.0489211	0.0425513
NR_110522	chr22	-	49808173	50051190						0.0370772	0.0427442	0.0435563	0.0426206
NR_033671	chr15	+	69222838	69349501				0.30079			0.0338221	0.0252741	0.0427175
NR_001282	chr5	+	140619688	140624312						0.0607164	0.0577138	0.0633341	0.0427913
NR_037670	chr7	+	26331514	26413949						0.0337632	0.0429678	0.0515107	0.0428435
NR_027331	chr3	-	52096109	52099128						0.0281635	0.0522214	0.0416453	0.0430146
NR_004862	chr2	-	200793633	200820459						0.0207245	0.0319414	0.0338501	0.0433147
NR_073047	chr19	-	42702744	42724304							0.0565061	0.0531504	0.0433405
NR_038133	chr2	-	175664041	175870107									0.0433849
NR_073090	chr1	-	37955560	37980420		0.17375				0.0201202	0.0506084	0.0372449	0.0434534
NR_046430	chr4	+	76481257	76491103						0.0382075	0.0582443	0.0445131	0.0435569
NR_003554	chr17	-	18414575	18424566				0.256619	0.267884	0.183062	0.0310355	0.0416877	0.0436054
NR_108054	chr10	+	4426437	4452804							0.0384937	0.0308196	0.0438655
NR_104026	chr19	-	39432040	39466453						0.0616492	0.061674	0.068831	0.0439254
NR_024014	chr2	-	241388835	241396117		1.61012	1.12214				0.0543748	0.0415559	0.0440517
NR_072983	chr9	+	131843382	131852717							0.078397		0.0441832
NR_103558	chr8	-	128958804	128960969							0.0569899	0.0548464	0.0441973
[truncated: 1,983 more rows]
