# Supplementary material for: A hidden human proteome encoded by ‘non-coding’ genes
Source: Nucleic Acids Res. 2019 Jul 24;47(15):8111–25. doi: 10.1093/nar/gkz646 (PMC6735797; doi:10.1093/nar/gkz646)
Supplement: gkz646_Supplemental_Files [file gkz646_supplemental_files.zip › Supplementary Table S10. Detailed results of the PRM analysis on unique peptides of the new proteins.xlsx]

## Sheet: MRM information of new proteis
Supplementary Table S10. Heavy-PRM verified unique peptides of the new proteins.
NR ID	Gene symbol	Mol. weight [kDa]	Unique peptide sequence	Unique peptide sequence（L>I）	Peptide length (aa)	PRM evidence (Yes/No)	File location Coding keyes: the location of each idenfication is coded with filename (fn). Example: fnPRM_Sample1_list2 means that this ion can be found in the file of PRM_Sample1_list2.
NR_072977.1.1	MKKS	7.26349	SSPVFQIPK	SSPVFQIPK	9	Yes	501.7846++(fnPRM_Sample1_list2）
		7.26349	SSPVFQIPKNDDIPEQDSLGLSNLQK	SSPVFQIPKNDDIPEQDSIGISNIQK	26	No
		7.26349	NDDIPEQDSIGISNIQK	NDDIPEQDSIGISNIQK	17	No
NR_036521.3.1	ZNF667-AS1	6.44559	FLLANSGDSPAR	FIIANSGDSPAR	12	Yes	624.3226++ (fnPRM_Sample2_list2)
NR_072996.1.9	MAPK13	7.61	IGIIIVPVR	IGIIIVPVR	9	Yes	490.3368++ (fnPRM_Sample2_list6)
NR_015432.3.1	LINC00493	10.9082	EDFVPNTEK	EDFVPNTEK	9	Yes	539.7562++ （fnPRM_Sample1_list2）
		10.9082	DGSASEVPSEISERPK	DGSASEVPSEISERPK	16	No
		10.9082	GFYVETVVTYKEDFVPNTEK	GFYVETVVTYKEDFVPNTEK	20	No
		10.9082	EDFVPNTEKIL	EDFVPNTEKII	11	No
NR_003587.2.12	MYO15B	165.525	DTDSLVQYTK	DTDSIVQYTK	10	Yes	585.2879++ (fnPRM_Sample2_list6)
		165.525	FIQDSGPSQEIAR	FIQDSGPSQEIAR	13	No
		165.525	SQLVRPLQPAEYLNSVVVDQDVSLHSR	SQIVRPIQPAEYINSVVVDQDVSIHSR	27	No
		165.525	NTPSGQDIIAYVPK	NTPSGQDIIAYVPK	14	No
		165.525	IAAIQHISK	IAAIQHISK	9	No
		165.525	APIQESIISISDDVSK	APIQESIISISDDVSK	16	No
		165.525	SQAIIGQTDGGAAGK	SQAIIGQTDGGAAGK	15	No
		165.525	QVTGHPRPEHCTR	QVTGHPRPEHCTR	13	No
		165.525	IQESLLSLSDDVSK	IQESIISISDDVSK	14	No
		165.525	FFPVSGESGSDVQLLAVSHRALAHDPGLEVGAGGKVTSVH	FFPVSGESGSDVQIIAVSHRAIAHDPGIEVGAGGKVTSVH	40	No
		165.525	IHIISPIEEK	IHIISPIEEK	10	No
		165.525	SLRSFAEVLGVECR	SIRSFAEVIGVECR	14	No
		165.52	VSMQAISGPTIIGINR	VSMQAISGPTIIGINR	16	No
		165.52	IAVASFIAIMR	IAVASFIAIMR	11	No
NR_040084.1.2	LOC100133286	16.813	SLAIKTEPR	SIAIKTEPR	9	Yes	507.8007++ (fnPRM_Sample1_list9)
		16.813	KSLAIKTEPR	KSIAIKTEPR	10	No
NR_104604.2.7	TTLL13	7.28	IISGMAIWAVR	IISGMAIWAVR	11	Yes	608.8472++ (fnPRM_Sample2_list6)
NR_110257.1.5	LOC101929567	15.38	TVQVPANSIGSAGSPK	TVQVPANSIGSAGSPK	16	Yes	756.9045++ (fnPRM_Sample2_list2)
