# Supplementary material for: A hidden human proteome encoded by ‘non-coding’ genes
Source: Nucleic Acids Res. 2019 Jul 24;47(15):8111–25. doi: 10.1093/nar/gkz646 (PMC6735797; doi:10.1093/nar/gkz646)
Supplement: gkz646_Supplemental_Files [file gkz646_supplemental_files.zip › Supplementary Table S11. Detailed results of the Heavy-MRM analysis on unique peptides of the new proteins.xlsx]

## Sheet: MRM information of new proteis
Supplementary Table S11. Heavy-MRM verified unique peptides of the new proteins.
No.	NR ID	Gene symbol	Mol. weight [kDa]	Unique peptide sequence	Unique peptide sequence（L>I）	Peptide length (aa)	Heavy-MRM evidence (Yes/No)	File location Coding keyes: the location of each idenfication is coded with filename (fn) followed by the group number of the heavy-labeled standards. Example: fn97H_3group4 means that this ion can be found in the file of 97H_3, and the standard group 4.
1	NR_072977.1.1	MKKS	7.26349	SSPVFQIPK	SSPVFQIPK	9	Yes	501.7846++ (fnLM3_5group16, fnHBEgroup16, fnA549group16, fnH1299group16, fn3B_5group16, fn97h_5group16)
			7.26349	SSPVFQIPKNDDIPEQDSLGLSNLQK	SSPVFQIPKNDDIPEQDSIGISNIQK	26	No
			7.26349	NDDIPEQDSIGISNIQK	NDDIPEQDSIGISNIQK	17	No
2	NR_036521.3.1	ZNF667-AS1	6.44559	FLLANSGDSPAR	FIIANSGDSPAR	12	Yes	624.3226++(fn3B_4group14, fnLM3_4group14, fn97H_3group14, fn97h_4group14, fn3B_3group14, fnHBEgroup14, fn97h_5group14, fnLM3_5group14)
3	NR_024011.1.9	LOC286367	7.22823	VCTRLLPEEMPVGLK	VCTRIIPEEMPVGIK	15	Yes	871.4706++(fn3B_2group12, fn97h_2group12, fnLM3_2group12, fnHBEgroup12, fnLM3_5group12)
4	NR_111950.1.2	LINC00869	10.1606	MNPLSPLAFSPLKR	MNPISPIAFSPIKR	14	Yes	785.9423++ (fnLM3_1group10)
5	NR_033863.1.1	FLJ41200	8.98532	AEPMQDLWPWKPK	AEPMQDIWPWKPK	13	Yes	813.4109++ ( fnLM3_1group14, fnLM3_2group14, fn97h_2group14, fn3B_5group14, fn3B_3group14, fn3B_2group14,fn97h_5group14,fn97h_4group14, fn97H_3group14, fn97h_1group14, fnLM3_4group14, fnLM3_3group14, )
			8.98532	GLSQVNAGSTPSSSSLAHPVRLR	GISQVNAGSTPSSSSIAHPVRIR	23	No
6	NR_033942.2.4	ARHGEF34P	5.58648	LDQQSLSLPPAGVR	IDQQSISIPPAGVR	14	Yes	740.9095++ (fn3B_1group1, fnLM3_5group1, fn3B_5group1, fn3B_2group1, fnHBEgroup1, fnA549group1, fnH1299group1, fn3B_4group1, fn3B_3group1, fn97h_4group1, fn97H_3group1, fn97h_2group1, fnLM3_4group1)
			5.58648	MPKQDLLVK	MPKQDIIVK	9	No
7	NR_024396.1.1	LINC00638	7.20614	MEALPEACQNPSLTTK	MEAIPEACQNPSITTK	16	Yes	895.4266++ ( fnH1299group7, fnHBEgroup7)
			7.20614	RQTPGRGLPSGK	RQTPGRGIPSGK	12	Yes	627.3573++ (fn3B_2group6, fnHBEgroup6, fnA549group6, fnH1299group6, fn3B_4group6)
			7.20614	QAQACVGSNLDGR	QAQACVGSNIDGR	13	No
8	NR_047572.3.2	LOC100128770	11.0294	SPAAPAQRGR	SPAAPAQRGR	10	Yes	505.7781++ (fnLM3_5group1, fn97h_5group1)
9	NR_038444.1.10	ENTPD1-AS1	6.6936	EPSQLTAPSASR	EPSQITAPSASR	12	Yes	622.3175++ (fn3B_4group7, fnHBEgroup7, fn3B_5group7)
			6.6936	MEPSQLTAPSASR	MEPSQITAPSASR	13	No
10	NR_002171.2.4	OR7E156P	11.2937	MGVPSQGGTR	MGVPSQGGTR	10	Yes	495.2453++( fnLM3_3group16, fnHBEgroup16, fnH1299group16, fn3B_3group16, fn3B_2group16, fn97h_5group16, fn97H_3group16, fn97h_2group16)
11	NR_110804.2.4	LOC101927166	6.2794	MYALPSIGLKSLK	MYAIPSIGIKSIK	13	Yes	710.9153++ (fnA549group5)
			6.2794	EVSMDRALVER	EVSMDRAIVER	11	No
12	NR_003225.2.7	LGALS3	6.88589	MMLPSTLTHASMR	MMIPSTITHASMR	13	Yes	738.3620++ (fnHBEgroup2, fn3B_3group2, fn3B_2group2, fn97H_3group2, fnLM3_3group2)
13	NR_002947.3.1	TCAM1P	10.3347	AETVSCEVARVFPAK	AETVSCEVARVFPAK	15	Yes	832.4272++ (fnLM3_5group5, fnHBEgroup5, fn3B_5group5, fn97h_4group5)
14	NR_003255.1.49	TSIX	6.22	EGGSIPIVKEASPEK	EGGSIPIVKEASPEK	15	Yes	770.9145++ (fnA549group2, fnHBEgroup2)
15	NR_015377.3.7	PAX8-AS1	6.86516	METSGVTGSLK	METSGVTGSIK	11	Yes	555.2790++ (fnHBEgroup12, fnA549group12, fn3B_3group12, fn3B_2group12)
16	NR_037709.1.1	TEN1-CDK3	8.04209	MCTQSLGLAGLGSDPGGK	MCTQSIGIAGIGSDPGGK	18	Yes	874.9189++ (fn97h_5group11)
17	NR_024247.1.4	MUM1	11.8344	MDLPFQRTTR	MDIPFQRTTR	10	Yes	632.8270++ ( fn97H_3group2, fnHBEgroup2)
18	NR_077215.1.1	TNRC18P1	16.6057	GPKEEHNALIGTGK	GPKEEHNAIIGTGK	14	Yes	725.8861++ (fnLM3_1group8, fn3B_3group8)
19	NR_110562.3.1	CTD-2151A2	6.80485	DRGHSALLSPR	DRGHSAIISPR	11	Yes	604.8284++ (fn3B_3group11, fn97h_4group11)
20	NR_111987.3.9	NPHP4	6.31212	LEAQGAGLCRR	IEAQGAGICRR	11	Yes	615.8222++(fnA549group13)
21	NR_003655.1.15	POLR2J4	6.17819	MAGLLGMAIPHPK	MAGIIGMAIPHPK	13	Yes	668.3674++ (fnHBEgroup3, fnA549group3, fnH1299group3, fn3B_2group3, fn97h_2group3, fnLM3_2group3)
22	NR_024253.3.5	FAM86EP	7.47351	VPELSLQDSSGSER	VPEISIQDSSGSER	14	Yes	752.3679++ (fn3B_2group16)
23	NR_038436.2.1	LINC00637	11.47	EAIPIAQGHR	EAIPIAQGHR	10	Yes	546.3014++ (fn97h_1group3)
24	NR_015410.1.3	CASC15	6.83968	MDGCSPLSVSPDVLK	MDGCSPISVSPDVIK	15	Yes	802.8866++ (fnA549group18, fnHBEgroup18)
25	NR_024130.3.2	DNMBP-AS1	8.744	ILSGSVPGPAK	IISGSVPGPAK	11	Yes	513.3031++ (fn3B_3group15, fn97H_3group15)
26	NR_027715.3.1	BIN3-IT1	7.66	IITQIPIISR	IITQIPIISR	10	Yes	577.3688++ (fn97h_5group16, fnHBEgroup16, fnA549group16, fnH1299group16)
27	NR_027259.1.2	RBM12B-AS1	9.25941	KTNPHGTGFLPTSSNGNHPK	KTNPHGTGFIPTSSNGNHPK	20	Yes	1046.0220++ (fn3B_3group12)
28	NR_027252.3.3	CYP1B1-AS1	7.91916	MALETKTDEER	MAIETKTDEER	11	Yes	661.8165++ (fnA549group17, fn3B_2group17)
29	NR_034114.3.2	LOC100288123	6.1227	MGSAGESPGLALRLSSQR	MGSAGESPGIAIRISSQR	18	Yes	908.9703++ (fn3B_3group5)
30	NR_040093.3.5	STARD4-AS1	7.51975	VQDRTNLGFGQMK	VQDRTNIGFGQMK	13	Yes	747.3801++ (fnLM3_1group8, fn97h_1group8)
31	NR_037644.1.2	C10orf32-ASMT	41.9618	MTLAALRDAEIQK	MTIAAIRDAEIQK	13	Yes	730.4005++ (fn97h_4group17, fn3B_2group17, fn97h_2group17, fnLM3_2group17)
32	NR_072996.1.9	MAPK13	7.61	IGIIIVPVR	IGIIIVPVR	9	Yes	490.3368++ (fnLM3_5group2, fnHBEgroup2,fnA549group2, fnH1299group2, fn3B_5group2, fn3B_4group2, fn3B_3group2, fn97h_5group2, fn97h_4group2, fnLM3_4group2)
33	NR_103529.1.5	CLASRP	20.5522	PAETAPPMTPISGHPR	PAETAPPMTPISGHPR	16	Yes	829.9196++ (fnHBEgroup1, fnA549group1, fn97h_4group1)
34	NR_104286.2.7	GUCD1	7.42171	KMEPESLDIR	KMEPESIDIR	10	Yes	609.3134++(fn3B_3group5, fn3B_5group5, fn97H_3group5)
35	NR_111003.1.5	LOC642943	10.4587	MQLWDELPGK	MQIWDEIPGK	10	Yes	608.8052++ (fn3B_3group8, fn3B_2group8, fn3B_1group8, fn97h_5group8, fn97H_3group8, fn97h_2group8, fnA549group8, fnLM3_3group8)
36	NR_015432.3.1	LINC00493	10.9082	DGSASEVPSEISERPK	DGSASEVPSEISERPK	16	Yes	844.4103++ (fnLM3_5group3, fn3B_5group3, fn97h_5group3, fn97h_4group3, fnLM3_4group3)
			10.9082	EDFVPNTEK	EDFVPNTEK	9	Yes	539.7562++ (fnHBEgroup18)
			10.9082	GFYVETVVTYKEDFVPNTEK	GFYVETVVTYKEDFVPNTEK	20	No
			10.9082	EDFVPNTEKIL	EDFVPNTEKII	11	No
37	NR_034031.1.2	LOC389906	12.8374	MANVPTGHSPAPICK	MANVPTGHSPAPICK	15	Yes	790.3896++ (fnHBEgroup11, fn97h_1group11)
38	NR_028350.3.3	LOC441454	11.9099	SDAAVDTSSEIIAK	SDAAVDTSSEIIAK	14	Yes	703.8541++ (fnHBEgroup12)
