# Supplementary material for: A hidden human proteome encoded by ‘non-coding’ genes
Source: Nucleic Acids Res. 2019 Jul 24;47(15):8111–25. doi: 10.1093/nar/gkz646 (PMC6735797; doi:10.1093/nar/gkz646)
Supplement: gkz646_Supplemental_Files [file gkz646_supplemental_files.zip › Supplementary Table S2-review.xlsx]

## Sheet: new protein information
Supplementary Table S2. Overview of new protein identifications by shotgun MS and/or antibody verification.
Number	NR ID	Gene symbol	Protein sequence length (aa)	Mol. weight [kDa]	Unique peptide sequence	Unique peptide sequence（L>I）	Peptide length (aa)	MaxQuant	Mascot+Scaffold	X!Tandem	Antibody evidence
1	NR_001446.2.1	ANXA2P3	102	11.8103	PEDGSVVDYELIDQDAR	PEDGSVVDYEIIDQDAR	17			+
				11.8103	FCKLMFALANVRRPEDGSVVDYELIDQDAR	FCKIMFAIANVRRPEDGSVVDYEIIDQDAR	30			+
2	NR_001446.3.1	ANXA2P3	74	8.19717	ISIEGHHSTPSGAYGSVK	ISIEGHHSTPSGAYGSVK	18	+	+	+
				8.19717	YTIYEILCK	YTIYEIICK	9		+
3	NR_001562.3.3	ANXA2P1	234	27.1919	GLGTNKDSLIEIICSR	GIGTNKDSIIEIICSR	16			+
				27.1919	LGTNKDSLIEIICSR	IGTNKDSIIEIICSR	15			+
4	NR_002186.2.7	DKFZP586I1420	132	14.9709	VDSLVSLMMVK	VDSIVSIMMVK	11		+
				14.9709	KVPDSAYEMIGR	KVPDSAYEMIGR	12		+
5	NR_002775.3.4	RPLP0P2	318	34.3052	NAMTRKAIRGHLENSPAL	NAMTRKAIRGHIENSPAI	18		+
				34.3052	NVAGVCPQIHYPTVASVPHSIIDGYK	NVAGVCPQIHYPTVASVPHSIIDGYK	26			+
6	NR_002826.2.1	LOC401010	595	67.92	IFHEVVQAFGAAVATTQGDQESAEANK	IFHEVVQAFGAAVATTQGDQESAEANK	27	+
				67.92	FTSPGAIPFISFMQR	FTSPGAIPFISFMQR	15	+
7	NR_002929.2.1	LOC148709	54	5.65029	EEIMALVIDNGSSTCK	EEIMAIVIDNGSSTCK	16			+
				5.65029	EEEIMALVIDNGSSTCK	EEEIMAIVIDNGSSTCK	17			+
8	NR_003587.1.1	MYO15B	1543	165.513	IAGIAGIGGMPRASPGGR	IAGIAGIGGMPRASPGGR	18	+		+
				165.51	IIAGIDSIER	IIAGIDSIER	10	+
9	NR_003587.2.12	MYO15B	1504	165.525	FIQDSGPSQEIAR	FIQDSGPSQEIAR	13	+	+	+
				165.525	SQLVRPLQPAEYLNSVVVDQDVSLHSR	SQIVRPIQPAEYINSVVVDQDVSIHSR	27	+	+	+
				165.525	NTPSGQDIIAYVPK	NTPSGQDIIAYVPK	14	+	+	+
				165.525	IAAIQHISK	IAAIQHISK	9	+	+	+
				165.525	DTDSLVQYTK	DTDSIVQYTK	10	+	+	+
				165.525	APIQESIISISDDVSK	APIQESIISISDDVSK	16	+	+	+
				165.525	SQAIIGQTDGGAAGK	SQAIIGQTDGGAAGK	15	+	+	+
				165.525	QVTGHPRPEHCTR	QVTGHPRPEHCTR	13	+	+	+
				165.525	IQESLLSLSDDVSK	IQESIISISDDVSK	14			+
				165.525	FFPVSGESGSDVQLLAVSHRALAHDPGLEVGAGGKVTSVH	FFPVSGESGSDVQIIAVSHRAIAHDPGIEVGAGGKVTSVH	40			+
				165.525	IHIISPIEEK	IHIISPIEEK	10	+		+
				165.525	SLRSFAEVLGVECR	SIRSFAEVIGVECR	14			+
				165.52	VSMQAISGPTIIGINR	VSMQAISGPTIIGINR	16	+
				165.52	IAVASFIAIMR	IAVASFIAIMR	11	+
10	NR_003677.3.1	MCTS2P	181	20.3429	SQLVEQFPGIEPWLNQIMPK	SQIVEQFPGIEPWINQIMPK	20			+
				20.3429	IYPAAVDTIVAVTAEGK	IYPAAVDTIVAVTAEGK	17	+		+
11	NR_015367.1.1	LOC550643	68	7.02489	WDYPEGTPNGGSTTLPSAPPPASAGLK	WDYPEGTPNGGSTTIPSAPPPASAGIK	27			+
				7.02489	GDQPCASGR	GDQPCASGR	9			+
12	NR_015432.3.1	LINC00493	95	10.9082	GFYVETVVTYKEDFVPNTEK	GFYVETVVTYKEDFVPNTEK	20		+	+	+
				10.9082	DGSASEVPSEISERPK	DGSASEVPSEISERPK	16	+	+	+
				10.9082	EDFVPNTEKIL	EDFVPNTEKII	11		+
				10.9082	EDFVPNTEK	EDFVPNTEK	9		+	+
13	NR_024022.3.1	SETMAR	71	7.77987	PRPGPFSVDPRHHLSKGVVLFSPFPEAQNR	PRPGPFSVDPRHHISKGVVIFSPFPEAQNR	30			+
				7.77987	MPRPGPFSVDPR	MPRPGPFSVDPR	12			+
14	NR_024157.2.7	DGCR11	70	7.85414	VLKNRDTITK	VIKNRDTITK	10		+	+
				7.85414	DTITKTGDSGNRMSCVK	DTITKTGDSGNRMSCVK	17		+
15	NR_024207.2.4	KIAA1875	61	6.91597	SNGWGRSLGRRGR	SNGWGRSIGRRGR	13		+
				6.91597	KTRSWTGPWLP	KTRSWTGPWIP	11		+
16	NR_024396.1.1	LINC00638	67	7.20614	RQTPGRGLPSGK	RQTPGRGIPSGK	12		+
				7.20614	QAQACVGSNLDGR	QAQACVGSNIDGR	13		+
				7.20614	MEALPEACQNPSLTTK	MEAIPEACQNPSITTK	16			+
17	NR_024456.3.4	LOC100190986	86	9.73395	KEQKGMSSMAAGK	KEQKGMSSMAAGK	13		+
				9.73395	GMSSMAAGKRAR	GMSSMAAGKRAR	12		+
18	NR_026719.1.3	DSCR9	121	12.8453	MPRPAPNGR	MPRPAPNGR	9			+
				12.8453	LSAEDGQDLPR	ISAEDGQDIPR	11			+
19	NR_026762.3.1	LINC00263	60	6.78179	RVEIAFPARR	RVEIAFPARR	10		+
				6.78	MPISPAANSAPEIR	MPISPAANSAPEIR	14	+
20	NR_026961.2.9	LOC284837	125	13.7	MTIIGICPR	MTIIGICPR	9	+
				13.7	CNAISVPWDVTQPYEGK	CNAISVPWDVTQPYEGK	17	+
21	NR_027130.3.25	ZNF738	158	18.1219	LLTSGDPPTSGLPKCWDYR	IITSGDPPTSGIPKCWDYR	19		+
				18.1219	DINICLHLNTR	DINICIHINTR	11		+
22	NR_027241.2.2	SNHG17	65	6.95309	MLSVAVAEEEPPEICVGKVSALDPR	MISVAVAEEEPPEICVGKVSAIDPR	25			+
				6.95309	MISVAVAEEEPPEICVGK	MISVAVAEEEPPEICVGK	18	+		+
23	NR_027433.2.2	LINC01124	64	6.67269	MPSALPSGVGDAMPPGPPSPTPR	MPSAIPSGVGDAMPPGPPSPTPR	23			+
				6.67269	PSALPSGVGDAMPPGPPSPTPR	PSAIPSGVGDAMPPGPPSPTPR	22			+
24	NR_028350.3.3	LOC441454	109	11.9099	SDAAVDTSSEIIAK	SDAAVDTSSEIIAK	14		+	+
				11.9099	VDTSSEIIAK	VDTSSEIIAK	10		+
				11.9099	MSDAAVDTSSEIIAKDLK	MSDAAVDTSSEIIAKDIK	18		+
25	NR_033191.1.1	PPP2R2D	104	10.4697	SLPGGGGGGGGAGGGGGPGAER	SIPGGGGGGGGAGGGGGPGAER	22			+
				10.4697	SLPGGGGGGGGAGGGGGPGAERSAAAAR	SIPGGGGGGGGAGGGGGPGAERSAAAAR	28			+
26	NR_033339.1.2	CTBP1-AS2	121	13.0851	VHSSSQLLRVAPASPTSSLSPVMSR	VHSSSQIIRVAPASPTSSISPVMSR	25		+
				13.0851	VHSSSQLLR	VHSSSQIIR	9		+
27	NR_033863.1.1	FLJ41200	83	8.98532	GLSQVNAGSTPSSSSLAHPVRLR	GISQVNAGSTPSSSSIAHPVRIR	23		+
				8.98532	AEPMQDLWPWKPK	AEPMQDIWPWKPK	13		+
28	NR_033942.2.4	ARHGEF34P	53	5.58648	MPKQDLLVK	MPKQDIIVK	9		+
				5.58648	LDQQSLSLPPAGVR	IDQQSISIPPAGVR	14		+
29	NR_034009.2.2	SRSF6	117	12.255	MSMRNLEAGLGPDPLKK	MSMRNIEAGIGPDPIKK	17		+
				12.255	ISHAQAIGDLTLEADPGL	ISHAQAIGDITIEADPGI	18		+
30	NR_034022.1.26	LOC100131257	69	7.90589	SELQFTIATENKITR	SEIQFTIATENKITR	15			+
				7.90589	MSELQFTIATENK	MSEIQFTIATENK	13			+
31	NR_037893.2.1	TMCC1-AS1	111	12.5565	MSLMLRNRFWEDPEDPLVAAMLR	MSIMIRNRFWEDPEDPIVAAMIR	23			+
				12.5565	SLMLRNRFWEDPEDPLVAAMLR	SIMIRNRFWEDPEDPIVAAMIR	22			+
32	NR_038275.3.4	FLJ31813	76	8.82855	SGSRLSCQHFGRPR	SGSRISCQHFGRPR	14		+
				8.82855	KQKPPSSPK	KQKPPSSPK	9		+
33	NR_038393.2.1	LOC100506178	64	6.97074	VLASGAKGEVPEETPK	VIASGAKGEVPEETPK	16		+
				6.97074	VLASGAKGEVPE	VIASGAKGEVPE	12		+
34	NR_038444.1.10	ENTPD1-AS1	60	6.6936	MEPSQLTAPSASR	MEPSQITAPSASR	13			+
				6.6936	EPSQLTAPSASR	EPSQITAPSASR	12			+
35	NR_038454.3.2	LOC100130673	59	6.48236	MVYPLSSSTSTR	MVYPISSSTSTR	12			+
				6.48236	VYPLSSSTSTR	VYPISSSTSTR	11			+
36	NR_040022.1.1	LOC100289495	110	11.3369	MVGLSLPTVREVR	MVGISIPTVREVR	13			+
				11.34	VGISIPTVR	VGISIPTVR	9	+
37	NR_040030.1.2	CFLAR-AS1	55	6.3524	MKPPNCGLEGKEMK	MKPPNCGIEGKEMK	14			+
				6.3524	KPPNCGLEGKEMK	KPPNCGIEGKEMK	13			+
38	NR_040063.2.1	SMG7-AS1	173	18.6293	FPTTALGSGR	FPTTAIGSGR	10		+
				18.6293	DPAWTGSLREESGTRQPR	DPAWTGSIREESGTRQPR	18		+
39	NR_040084.1.2	LOC100133286	152	16.813	KSLAIKTEPR	KSIAIKTEPR	10		+
				16.813	SLAIKTEPR	SIAIKTEPR	9		+
40	NR_046216.2.27	MGC27345	60	6.49627	MKTNMGTFFFFFER	MKTNMGTFFFFFER	14			+
				6.5	KTNMGTFFFFFER	KTNMGTFFFFFER	13	+
41	NR_046312.2.2	KIAA1656	53	5.70064	MVLPCEGGARGTPASLR	MVIPCEGGARGTPASIR	17			+
				5.70064	VLPCEGGAR	VIPCEGGAR	9			+
42	NR_049769.1.3	C1QTNF1	52	5.47818	MAKQAQQGPGATLDPKGR	MAKQAQQGPGATIDPKGR	18			+
				5.47818	MAKQAQQGPGATLDPK	MAKQAQQGPGATIDPK	16			+
43	NR_072977.1.1	MKKS	63	7.26349	NDDIPEQDSIGISNIQK	NDDIPEQDSIGISNIQK	17	+	+	+	+
				7.26349	SSPVFQIPKNDDIPEQDSLGLSNLQK	SSPVFQIPKNDDIPEQDSIGISNIQK	26		+
				7.26349	SSPVFQIPK	SSPVFQIPK	9	+	+	+
44	NR_104292.3.10	TBC1D22A	67	7.53965	MDRFLHGPVPPWTGSAMDRFR	MDRFIHGPVPPWTGSAMDRFR	21			+
				7.53965	FLHGPVPPWTGSAMDRFR	FIHGPVPPWTGSAMDRFR	18			+
45	NR_110415.2.3	LOC101927178	123	14.0291	GPSSHLDYHER	GPSSHIDYHER	11			+
				14.0291	LHLQQAAENTR	IHIQQAAENTR	11			+
46	NR_110804.2.4	LOC101927166	56	6.2794	MYALPSIGLKSLK	MYAIPSIGIKSIK	13		+
				6.2794	EVSMDRALVER	EVSMDRAIVER	11		+
47	NR_120386.3.5	LOC54944	53	5.73942	APLEPGTDSLSAMLRK	APIEPGTDSISAMIRK	16			+
				5.74	MAPIEPGTDSISAMIRK	MAPIEPGTDSISAMIRK	17	+
48	NR_001282.3.5	PCDHB19P	141	14.822	TKPPPSPKPPTPCSSAR	TKPPPSPKPPTPCSSAR	17			+
49	NR_001564.3.18	XIST	57	6.23038	MHLGHYWTLMCVTAHGPSHLNK	MHIGHYWTIMCVTAHGPSHINK	22			+
50	NR_002144.2.1	LOC407835	380	42.46	EIEAIFGQPVVDR	EIEAIFGQPVVDR	13	+
51	NR_002171.2.4	OR7E156P	114	11.2937	MGVPSQGGTR	MGVPSQGGTR	10			+
52	NR_002223.2.1	TPRXL	139	17.3443	QQEVLENHFKEEQYPDYDTR	QQEVIENHFKEEQYPDYDTR	20	+		+
53	NR_002305.1.5	PDIA3P1	52	6.18154	NFLILAWRALLER	NFIIIAWRAIIER	13			+	+
54	NR_002726.1.1	HNRNPA3P1	269	29.4548	MEVKPPPGCPQPDSGSRR	MEVKPPPGCPQPDSGSRR	18			+
55	NR_002728.1.11	KCNQ1OT1	50	5.8	MTHYKIFETIK	MTHYKIFETIK	11	+
56	NR_002728.1.90	KCNQ1OT1	62	6.78195	WVMGVSRVSPSRSR	WVMGVSRVSPSRSR	14			+
57	NR_002728.2.111	KCNQ1OT1	81	9.00246	MHPRPAVPQGKANWK	MHPRPAVPQGKANWK	15			+
58	NR_002728.2.227	KCNQ1OT1	68	7.85314	MGEKIFANYSSGKGPMSR	MGEKIFANYSSGKGPMSR	18			+
59	NR_002728.2.77	KCNQ1OT1	101	10.3288	EFRFPEGVLGLQLYGCMMK	EFRFPEGVIGIQIYGCMMK	19			+
60	NR_002728.3.229	KCNQ1OT1	51	5.92	ITMRYHITIMR	ITMRYHITIMR	11	+
61	NR_002803.2.1	RPL13P5	144	16.1626	MWLSQPMGQTCR	MWISQPMGQTCR	12			+
62	NR_002930.1.4	PTPRVP	79	8.03375	PLPVSAVPGR	PIPVSAVPGR	10			+
63	NR_002931.3.3	CLEC4GP1	152	16.3856	ILGMGLWIDPPRDEK	IIGMGIWIDPPRDEK	15			+
64	NR_002947.3.1	TCAM1P	91	10.3347	AETVSCEVARVFPAK	AETVSCEVARVFPAK	15			+
65	NR_003087.1.6	ABCC13	61	6.99134	MQPGGRGMLGCLK	MQPGGRGMIGCIK	13			+
66	NR_003089.2.3	OTUB1	67	6.93128	MYRGFSVVVNGPISPPSSCHMTPPHVLLK	MYRGFSVVVNGPISPPSSCHMTPPHVIIK	29			+
67	NR_003148.1.3	TPM3P9	53	6.06689	MKKMELQEIQLK	MKKMEIQEIQIK	12		+
68	NR_003148.2.8	TPM3P9	54	5.77058	LGKSHHHSPVSNTK	IGKSHHHSPVSNTK	14			+
69	NR_003190.3.8	USP32P1	73	7.98	YSAPPAPPMIR	YSAPPAPPMIR	11	+
70	NR_003225.2.7	LGALS3	60	6.88589	MMLPSTLTHASMR	MMIPSTITHASMR	13			+
71	NR_003255.1.49	TSIX	58	6.22	EGGSIPIVKEASPEK	EGGSIPIVKEASPEK	15	+
72	NR_003503.1.3	GGT8P	123	13.0871	TPGLPWLQMPSSAR	TPGIPWIQMPSSAR	14			+
73	NR_003503.3.4	GGT8P	130	14.4494	MSPLCPSEVFCRDRK	MSPICPSEVFCRDRK	15			+
74	NR_003505.1.5	PPP4R1L	328	37.1718	QDPTPLEENK	QDPTPIEENK	10			+
75	NR_003612.1.1	FAM92A1P2	51	5.86	MIRCTIENR	MIRCTIENR	9	+
76	NR_003615.2.1	LOC728554	96	10.0616	MRAAAAPGLTAPWR	MRAAAAPGITAPWR	14		+
77	NR_003655.1.15	POLR2J4	53	6.17819	MAGLLGMAIPHPK	MAGIIGMAIPHPK	13			+
78	NR_003662.1.2	RPSAP58	295	32.9088	WEPRLLVVTDPRADHQPLTEASYVNLPTIALCNTDSPLR	WEPRIIVVTDPRADHQPITEASYVNIPTIAICNTDSPIR	39			+
79	NR_003699.3.4	ZNF525	262	29.6	ISDTNQIIK	ISDTNQIIK	9	+
80	NR_003945.3.2	GVINP1	55	5.88553	MGIWRAGPPGNLQSQPPK	MGIWRAGPPGNIQSQPPK	18			+
81	NR_004845.1.1	LOC644936	219	24.5754	QEYSESSPSIVHR	QEYSESSPSIVHR	13		+	+
82	NR_004855.1.1	HULC	72	8.06	TVIQNAYVSIEETIK	TVIQNAYVSIEETIK	15	+
83	NR_015353.1.9	LINC01278	120	13.0539	QVPGLTPGCTK	QVPGITPGCTK	11			+
84	NR_015359.3.1	WDFY3-AS2	53	5.49222	MLPAGLQPHSSQSLSPLPSR	MIPAGIQPHSSQSISPIPSR	20			+
85	NR_015377.3.7	PAX8-AS1	65	6.86516	METSGVTGSLK	METSGVTGSIK	11			+
86	NR_015380.3.1	A1BG-AS1	195	20.91	ACWGHNHVFITTQTSSPFDR	ACWGHNHVFITTQTSSPFDR	20	+
87	NR_015404.2.1	MAPKAPK5-AS1	93	10.664	MEPLTAKSPCFLR	MEPITAKSPCFIR	13			+
88	NR_015410.1.3	CASC15	63	6.83968	MDGCSPLSVSPDVLK	MDGCSPISVSPDVIK	15			+
89	NR_015417.2.3	LINC00908	139	15.06	MDRAWSCFPWK	MDRAWSCFPWK	11	+
90	NR_015427.3.13	LINC00094	81	8.71	VTVWPGVSPCPITPSGVGIDR	VTVWPGVSPCPITPSGVGIDR	21	+
91	NR_015434.1.4	LOC148413	82	8.87	AGTVHAAIEGSQGGWGSPTVCR	AGTVHAAIEGSQGGWGSPTVCR	22	+
92	NR_015440.3.4	LINC00982	148	15.3289	TPPSTPNPAECGGDLGRR	TPPSTPNPAECGGDIGRR	18			+
93	NR_022014.1.3	HMGN2P46	53	5.89983	NSPHLPMLVK	NSPHIPMIVK	10			+
94	NR_024011.1.9	LOC286367	64	7.22823	VCTRLLPEEMPVGLK	VCTRIIPEEMPVGIK	15			+
95	NR_024019.2.6	FAM193B	69	7.50329	GRNERPPPTMDRGEGAPSR	GRNERPPPTMDRGEGAPSR	19			+
96	NR_024116.1.1	RASA4CP	324	36.117	NFGSSHVMQVIYTDDAGRPQTAYIQCK	NFGSSHVMQVIYTDDAGRPQTAYIQCK	27	+		+
97	NR_024130.3.2	DNMBP-AS1	81	8.744	ILSGSVPGPAK	IISGSVPGPAK	11			+
98	NR_024159.3.6	DGCR9	50	4.95549	MSPSLPGPEPQELSGLSPRPGSGPAKR	MSPSIPGPEPQEISGISPRPGSGPAKR	27			+
99	NR_024172.1.2	LINC00923	50	5.80955	EFSSVFLPQNKWDD	EFSSVFIPQNKWDD	14			+
100	NR_024247.1.4	MUM1	107	11.8344	MDLPFQRTTR	MDIPFQRTTR	10			+
101	NR_024252.2.2	FAM86HP	56	6.38	ISIDWNVWRMINSK	ISIDWNVWRMINSK	14	+
102	NR_024253.3.3	FAM86EP	122	13.3202	QISGYLKHEVHGR	QISGYIKHEVHGR	13			+
103	NR_024253.3.5	FAM86EP	66	7.47351	VPELSLQDSSGSER	VPEISIQDSSGSER	14			+
104	NR_024368.1.16	LINC01000	54	6.37357	MRPGLKFLFLFFFFLRCSLAGWSAVVR	MRPGIKFIFIFFFFIRCSIAGWSAVVR	27			+
105	NR_024438.1.2	ACTG1P4	59	6.53862	CPRHQGMMVGMGQR	CPRHQGMMVGMGQR	14			+
106	NR_024447.1.2	LOC100128288	137	15.1154	MTSPLVFASLSPDAMAK	MTSPIVFASISPDAMAK	17			+
107	NR_024471.3.3	MRPL23-AS1	144	15.8883	MRPGEGLGLGHPLTTPR	MRPGEGIGIGHPITTPR	17			+
108	NR_024484.1.3	LINC00909	113	12.8889	SLFKRPQEAASR	SIFKRPQEAASR	12			+
109	NR_024497.2.1	LINC00999	127	13.44	MEFSGPIMVHYSIK	MEFSGPIMVHYSIK	14	+
110	NR_024557.1.3	WAC	52	5.82	MVIRTGTVNIIPNINIFEIHISR	MVIRTGTVNIIPNINIFEIHISR	23	+
111	NR_024583.1.4	POM121L8P	141	15.4439	MLCPLLSRAGMASSRK	MICPIISRAGMASSRK	16			+
112	NR_024594.3.1	LOC100131496	190	21.01	AGIGRAGMEMR	AGIGRAGMEMR	11	+
113	NR_024595.3.1	DNM1P35	89	9.97447	MAIVNKNMQDIMPK	MAIVNKNMQDIMPK	14	+		+
114	NR_024618.2.2	LOC100129550	200	22.51	ICTQVIVNK	ICTQVIVNK	9	+
115	NR_026550.2.1	MPC2	62	6.32291	APPSLLPGAGGGPGAGSRQPPPPQPSR	APPSIIPGAGGGPGAGSRQPPPPQPSR	27			+
116	NR_026674.3.4	FLJ30679	98	11.2779	FHSKPSEANVTR	FHSKPSEANVTR	12			+
117	NR_026677.1.12	MIR600HG	58	6.39	ITIISGCCSISVMP	ITIISGCCSISVMP	14	+
118	NR_026698.2.12	KPNA1	51	5.94002	MFFDNCHYIIDDK	MFFDNCHYIIDDK	13			+
119	NR_026718.2.2	FOXO3B	133	14.24	MREIARAIGGSSTIMGGR	MREIARAIGGSSTIMGGR	18	+
120	NR_026730.2.13	TPTE2P1	72	8.4347	EFTIALYYNQTVESQR	EFTIAIYYNQTVESQR	16			+
121	NR_026771.3.8	DKFZP434L187	88	9.51952	MSQPPTQEVGGEGK	MSQPPTQEVGGEGK	14			+
122	NR_026777.3.6	ZNF37BP	96	11.3689	NVMNVEKPSPRSQPTQDIR	NVMNVEKPSPRSQPTQDIR	19			+
123	NR_026804.3.4	KLF3-AS1	59	6.20584	MMLSVPSFSSQDIGHVNESDVASITGTGK	MMISVPSFSSQDIGHVNESDVASITGTGK	29			+
124	NR_026827.1.2	LINC00839	108	11.3894	LEAGGSDAATARGDFGAASYSDLAFR	IEAGGSDAATARGDFGAASYSDIAFR	26			+
125	NR_026827.1.3	LINC00839	66	7.67	ITQMAEENIKK	ITQMAEENIKK	11	+
126	NR_026835.2.10	FLJ37201	97	10.58	MVKMCDRIIAGIER	MVKMCDRIIAGIER	14	+
127	NR_026864.1.4	PRSS30P	55	5.61283	MGLRAGPILLLLLWLLPGK	MGIRAGPIIIIIIWIIPGK	19			+
128	NR_026883.2.1	LINC00652	75	8.32939	CITDCIQSRFNQRDGSIK	CITDCIQSRFNQRDGSIK	18			+
129	NR_026891.2.1	FLJ10038	75	7.6776	VAAAAPSSALACR	VAAAAPSSAIACR	13			+
130	NR_026892.1.6	AFAP1-AS1	195	21.1372	HLKPPSQPRPVQSQSKEPVFR	HIKPPSQPRPVQSQSKEPVFR	21			+
131	NR_026900.2.1	FLJ23867	123	13.31	SQPGLESLPLIRPAGFYK	SQPGIESIPIIRPAGFYK	18			+
132	NR_026941.3.2	CASC2	84	9.29143	MAFICSQCLALRSSGHPLDSSLR	MAFICSQCIAIRSSGHPIDSSIR	23			+
133	NR_026947.3.7	C1RL-AS1	59	6.71551	MTGRPQEAYNHGRRR	MTGRPQEAYNHGRRR	15			+
134	NR_026950.1.4	LOC283922	67	7.66981	MHREPGGWR	MHREPGGWR	9			+
135	NR_026961.2.6	LOC284837	77	8.39	AGGPGDGPSK	AGGPGDGPSK	10	+
136	NR_026979.1.1	LOC145837	72	7.79113	MSKHDGPFMR	MSKHDGPFMR	10			+
137	NR_026999.2.7	LINC00265	142	15.0031	MVSGQWAPPRPAWASR	MVSGQWAPPRPAWASR	16			+
138	NR_027004.3.5	FAM181A-AS1	51	5.91657	MKDLEPSSATPR	MKDIEPSSATPR	12			+
139	NR_027023.2.3	ASH1L-AS1	90	9.27444	CGSPPSAPPPPPDRGER	CGSPPSAPPPPPDRGER	17			+
140	NR_027037.3.1	MBNL1-AS1	117	12.7645	RSTQRDSHLPPTK	RSTQRDSHIPPTK	13			+
141	NR_027156.1.1	TUBBP5	229	25.3442	RRGADGVSDGR	RRGADGVSDGR	11			+
142	NR_027237.3.4	LOC728743	60	6.17399	MSPFLSSTQLSPSDPR	MSPFISSTQISPSDPR	16			+
143	NR_027242.3.1	SSTR5-AS1	110	11.7451	ATAALWPPLHPDGAWPGR	ATAAIWPPIHPDGAWPGR	18			+
144	NR_027247.1.6	LOC100130331	160	18.0016	LCYITLDFEKEMATAASSSSLEK	ICYITIDFEKEMATAASSSSIEK	23			+
145	NR_027252.3.3	CYP1B1-AS1	69	7.91916	MALETKTDEER	MAIETKTDEER	11			+
146	NR_027259.1.2	RBM12B-AS1	87	9.25941	KTNPHGTGFLPTSSNGNHPK	KTNPHGTGFIPTSSNGNHPK	20			+
147	NR_027274.2.2	SRRM2-AS1	112	11.6862	SPAAAIMMSLERAAD	SPAAAIMMSIERAAD	15			+
148	NR_027291.1.2	NAP1L6	78	9.58	MSIMRWPVIIMIR	MSIMRWPVIIMIR	13	+
149	NR_027406.2.5	LOC100129034	93	9.83309	ARFPNTALGLKGGLPSC	ARFPNTAIGIKGGIPSC	17			+
150	NR_027426.2.4	LOC648691	98	10.8766	MQLSLLFIMMWER	MQISIIFIMMWER	13			+
151	NR_027436.2.1	LOC283788	87	9.24132	MRSLPSLCSR	MRSIPSICSR	10			+
152	NR_027436.2.4	LOC283788	85	9.24	SIHDAIIICR	SIHDAIIICR	10	+
153	NR_027451.2.6	LINC00657	64	7.41894	LKRLPVYDK	IKRIPVYDK	9			+
154	NR_027504.1.3	MST1P2	198	21.0473	VWTTTIAGIITAPSGHGATIR	VWTTTIAGIITAPSGHGATIR	21	+		+
155	NR_027622.3.6	LOC100128164	68	7.3795	MNCKMGSAGESGWKGGGTR	MNCKMGSAGESGWKGGGTR	19			+
156	NR_027622.3.8	LOC100128164	57	6.33331	MAGPIMVMSTEASSAGASAVVAD	MAGPIMVMSTEASSAGASAVVAD	23			+
157	NR_027655.2.2	BACH1	53	5.75767	MNLLCIAPMFYSALMTSGR	MNIICIAPMFYSAIMTSGR	19			+
158	NR_027676.3.29	BRCA1	56	6.7469	LEWNIGEEILR	IEWNIGEEIIR	11			+
159	NR_027713.1.1	KRT8P41	197	22.36	ISSWRPPCSGPSK	ISSWRPPCSGPSK	13	+
160	NR_027713.3.3	KRT8P41	121	12.9983	QQLCHGAPGADERQAGPGHQDR	QQICHGAPGADERQAGPGHQDR	22			+
161	NR_027715.3.1	BIN3-IT1	68	7.66	IITQIPIISR	IITQIPIISR	10	+
162	NR_027995.2.9	ANKRD20A9P	51	5.8597	IMKISWANHNSSR	IMKISWANHNSSR	13			+
163	NR_028038.1.6	GATS	158	17.42	IGTQTPRFPPWPHPWAK	IGTQTPRFPPWPHPWAK	17	+
164	NR_028045.1.1	KLRAP1	215	25.44	QEIIRNCSEK	QEIIRNCSEK	10	+
165	NR_028288.1.5	TCL6	111	12.45	GITNISEQR	GITNISEQR	9	+
166	NR_028350.1.6	LOC441454	64	7.89	MMRMMMSIPR	MMRMMMSIPR	10	+
167	NR_028415.2.4	LINC00942	104	11.556	MLLQQGQGPCQPPTRHTR	MIIQQGQGPCQPPTRHTR	18			+
168	NR_029376.1.4	LOC100294362	214	23.0419	QPLPSSLGSGVF	QPIPSSIGSGVF	12			+
169	NR_033302.2.16	DHX9	162	17.8265	MEMVHVLPR	MEMVHVIPR	9			+
170	NR_033344.3.6	SLC38A6	58	6.97539	LQMIVSQSSFISPK	IQMIVSQSSFISPK	14			+
171	NR_033361.1.3	TMCC1	98	10.1964	MPDAHLQDGAAAAAAAGGAARR	MPDAHIQDGAAAAAAAGGAARR	22			+
172	NR_033781.2.10	HSD3BP4	70	7.8	IISSVFYMR	IISSVFYMR	9	+
173	NR_033787.1.6	DNM1P41	101	10.9356	PHCLLHEWSACPAAPAPHR	PHCIIHEWSACPAAPAPHR	19			+
174	NR_033796.2.1	DSTNP2	144	16.59	EIIVGDVGVTISEPFK	EIIVGDVGVTISEPFK	16	+
175	NR_033828.2.4	LOC100129931	62	6.61627	MEHTEGLSWEQGAR	MEHTEGISWEQGAR	14			+
176	NR_033849.2.3	FAM83H-AS1	122	13.54	IVITSAIPQAK	IVITSAIPQAK	11	+
177	NR_033887.3.3	LINC01141	74	8.01894	EFGGGGVGQAGKDQEVTFSFPAPDAFGR	EFGGGGVGQAGKDQEVTFSFPAPDAFGR	28			+
178	NR_033903.1.1	MED15P9	82	8.63693	MCMALPMPVSQGR	MCMAIPMPVSQGR	13			+
179	NR_033931.3.1	LINC01085	105	12.2	TNIGIYWTGHMYYIR	TNIGIYWTGHMYYIR	15	+
180	NR_033971.1.2	DKFZp686K1684	58	6.37631	NLSGLSLGTWR	NISGISIGTWR	11		+
181	NR_034002.2.1	MCF2L-AS1	84	9.15	MVGTKPHCAIDTR	MVGTKPHCAIDTR	13	+
182	NR_034022.2.36	LOC100131257	51	6.24	MAHYHYMSMRYR	MAHYHYMSMRYR	12	+
183	NR_034022.2.49	LOC100131257	99	11.2571	RTPVREHTWFNIGAFIPK	RTPVREHTWFNIGAFIPK	18			+
184	NR_034031.1.2	LOC389906	122	12.8374	MANVPTGHSPAPICK	MANVPTGHSPAPICK	15			+
185	NR_034040.2.1	LGALS8-AS1	131	14.5376	MEVTPLSLQIPGRK	MEVTPISIQIPGRK	14			+
186	NR_034069.1.3	SRPK1	74	8.55501	YQELMEHISAWYLK	YQEIMEHISAWYIK	14			+
187	NR_034084.1.1	RPA3OS	137	15.1996	KPSVPETEADGFVIIGDTTDEQR	KPSVPETEADGFVIIGDTTDEQR	23	+	+	+
188	NR_034084.2.1	RPA3OS	80	9.28103	MCRSPWPRMCWQYR	MCRSPWPRMCWQYR	14			+
189	NR_034113.2.7	DNAJC27-AS1	66	7.1071	MHTARRTMLSAEPLGDSR	MHTARRTMISAEPIGDSR	18			+
190	NR_034114.2.2	LOC100288123	57	5.71103	MSPPCGTASTWDAR	MSPPCGTASTWDAR	14			+
191	NR_034114.3.2	LOC100288123	60	6.1227	MGSAGESPGLALRLSSQR	MGSAGESPGIAIRISSQR	18			+
192	NR_034140.3.1	LINC00612	63	6.06976	VAAQSAALGSQGTGDARHR	VAAQSAAIGSQGTGDARHR	19			+
193	NR_034157.3.2	LOC340515	145	16.14	IITAIGVGDANR	IITAIGVGDANR	12	+
194	NR_034162.1.6	FLJ43879	92	9.66295	ASARHPADPHGLWR	ASARHPADPHGIWR	14			+
195	NR_034163.1.1	ZNF890P	194	22.5573	EPWMEEEEIR	EPWMEEEEIR	10		+
196	NR_034179.1.1	LOC653712	84	9.26749	NQTPTVWPGTPSVRTCSASR	NQTPTVWPGTPSVRTCSASR	20			+
197	NR_036447.3.5	PKD1P1	213	21.7131	MPAGAAPSPSVGSGAASSTR	MPAGAAPSPSVGSGAASSTR	20			+
198	NR_036448.3.1	DTNBP1	52	6.167	RQASWSCKSSSSSSQL	RQASWSCKSSSSSSQI	16			+
199	NR_036506.1.1	PPIAP30	173	18.9116	HTGPGILSMANAGPNTNDSQIFICTAK	HTGPGIISMANAGPNTNDSQIFICTAK	27			+
200	NR_036521.3.1	ZNF667-AS1	64	6.44559	FLLANSGDSPAR	FIIANSGDSPAR	12			+
201	NR_036533.3.1	LOC100499489	110	11.9	MPSGPVSEASGGFSRTNIIK	MPSGPVSEASGGFSRTNIIK	20	+
202	NR_036682.1.1	BCL7B	50	5.42335	WTAAPTQAPAPSR	WTAAPTQAPAPSR	13			+
203	NR_037158.1.4	IL21R-AS1	56	6.02496	MAPLHLAQSLCQWTPGR	MAPIHIAQSICQWTPGR	17			+
204	NR_037163.3.18	POU2F1	93	11.118	MWYLHLSPVKDK	MWYIHISPVKDK	12			+
205	NR_037607.3.1	UCHL5	93	10.5766	EGSLTGSDSHSNSNSPTAAGDSR	EGSITGSDSHSNSNSPTAAGDSR	23			+
206	NR_037644.1.2	C10orf32-ASMT	377	41.9618	MTLAALRDAEIQK	MTIAAIRDAEIQK	13			+
207	NR_037709.1.1	TEN1-CDK3	80	8.04209	MCTQSLGLAGLGSDPGGK	MCTQSIGIAGIGSDPGGK	18			+
208	NR_037847.1.3	LOC100506730	122	13.9432	MLGPRNQGGK	MIGPRNQGGK	10		+
209	NR_037868.1.7	SLFNL1-AS1	80	7.87	MVACPGIISGWIK	MVACPGIISGWIK	13	+
210	NR_037916.1.19	XIAP	51	5.60253	MPVVPATRATEAGELLEPGRR	MPVVPATRATEAGEIIEPGRR	21			+
211	NR_037921.2.2	MAVS	73	7.19215	PQALTWGSVAPGGCDR	PQAITWGSVAPGGCDR	16			+
212	NR_037921.2.9	MAVS	73	7.57	VAGITEACHHTR	VAGITEACHHTR	12	+
213	NR_038286.1.3	PSMD6-AS2	59	6.62805	SCILTLFCFK	SCIITIFCFK	10			+
214	NR_038354.2.1	WDR20	98	10.6249	WAGSCTSISTRGSARQSHEVGR	WAGSCTSISTRGSARQSHEVGR	22			+
215	NR_038406.3.1	STAU2-AS1	85	9.76815	MTLARNPAR	MTIARNPAR	9			+
216	NR_038436.2.1	LINC00637	106	11.47	EAIPIAQGHR	EAIPIAQGHR	10	+
217	NR_038865.2.1	CACTIN-AS1	52	5.87052	MGGAPDDTAR	MGGAPDDTAR	10			+
218	NR_038874.2.1	LOC286177	100	11.21	WAFFPGRIRSA	WAFFPGRIRSA	11	+
219	NR_038897.3.3	LINC01305	98	10.1681	EGGRAGVGVGAGACFDRSSSVVILSSPDR	EGGRAGVGVGAGACFDRSSSVVIISSPDR	29			+
220	NR_038927.3.2	DDX11-AS1	64	7.05087	MVSVKGRLDDEFMK	MVSVKGRIDDEFMK	14			+
221	NR_038958.1.3	LOC100507412	76	8.4145	MRPPPPRHVPLPSPGWPLPGD	MRPPPPRHVPIPSPGWPIPGD	21			+
222	NR_038977.3.1	LINC01239	72	8.76657	WYQHVMKNKQEER	WYQHVMKNKQEER	13			+
223	NR_039981.1.24	LINC01004	76	9.06485	CICIFYMYVLR	CICIFYMYVIR	11			+
224	NR_039981.2.18	LINC01004	67	7.40047	MLPPFSVEPFSPLLPSKK	MIPPFSVEPFSPIIPSKK	18			+
225	NR_040064.1.1	LINC00862	53	5.8055	ATKQPYSER	ATKQPYSER	9			+
226	NR_040093.3.5	STARD4-AS1	64	7.51975	VQDRTNLGFGQMK	VQDRTNIGFGQMK	13			+
227	NR_040245.1.1	LINC00941	124	13.2742	GLPRSGRAPLGSAEGVCR	GIPRSGRAPIGSAEGVCR	18			+
228	NR_040434.2.3	RRS1-AS1	71	8.05112	MEVERNMFSFYDPLWGR	MEVERNMFSFYDPIWGR	17			+
229	NR_040515.3.1	NFKBIB	306	32.8001	GLPSSSATSLR	GIPSSSATSIR	11			+
230	NR_044993.1.1	GAS6-AS2	57	6.04397	MLPRLGCSGVISAHCK	MIPRIGCSGVISAHCK	16			+
231	NR_044993.1.2	GAS6-AS2	63	7.05102	MNVPGNDLQGELK	MNVPGNDIQGEIK	13			+
232	NR_044993.3.1	GAS6-AS2	59	6.95313	MSASYWSRRSK	MSASYWSRRSK	11			+
233	NR_044996.3.2	HCG23	52	6.30528	MAVLLTFFFFF	MAVIITFFFFF	11			+
234	NR_045492.2.1	LSM1	109	12.236	MEFPLTYLTGTGK	MEFPITYITGTGK	13			+
235	NR_046175.3.4	LOC286297	52	5.87863	MPPPVVHCR	MPPPVVHCR	9			+
236	NR_046219.1.3	EGFLAM-AS4	79	9.13	EFHQIEINHGEQK	EFHQIEINHGEQK	13	+
237	NR_046337.3.1	MELK	171	19.66	SYIGSETEFR	SYIGSETEFR	10	+
238	NR_046423.2.4	MCAT	60	6.41557	TQSISPPWKNVWTLGR	TQSISPPWKNVWTIGR	16			+
239	NR_046473.1.8	MEG3	82	9.42883	MAMSSEDKVQERMSER	MAMSSEDKVQERMSER	16			+
240	NR_046507.1.6	PINK1-AS	166	18.2668	ASDRSAFAFLYINFTMSR	ASDRSAFAFIYINFTMSR	18			+
241	NR_047572.3.2	LOC100128770	100	11.0294	SPAAPAQRGR	SPAAPAQRGR	10			+
242	NR_047651.2.2	FAM95C	90	9.67524	IVLVAQGSAPASTR	IVIVAQGSAPASTR	14			+
243	NR_048575.1.9	GLUD1P3	83	8.70972	GASQERNSRVPLSQGTLSR	GASQERNSRVPISQGTISR	19			+
244	NR_048575.2.6	GLUD1P3	58	5.93781	GVLLMSPTPAR	GVIIMSPTPAR	11			+
245	NR_049772.2.2	PSME3	73	7.97923	MKLSSSSVMCLPLFSGLR	MKISSSSVMCIPIFSGIR	18			+
246	NR_072996.1.9	MAPK13	73	7.61	IGIIIVPVR	IGIIIVPVR	9	+
247	NR_073029.3.2	TIMM23	51	5.49136	CEPPCLAVTNLQGGLRGIAR	CEPPCIAVTNIQGGIRGIAR	20			+
248	NR_073375.2.4	MCM2	106	11.8576	KCPAEPSSPLAR	KCPAEPSSPIAR	12			+
249	NR_073390.1.1	RQCD1	113	12.4801	VCNALALLQCVASHPETRG	VCNAIAIIQCVASHPETRG	19			+
250	NR_073404.2.4	LOC441081	79	8.47	QTSTPRAQKSDITTHPR	QTSTPRAQKSDITTHPR	17	+
251	NR_073430.1.10	ANKRD20A19P	78	8.09595	EEPALVGER	EEPAIVGER	9			+
252	NR_073495.1.4	CUEDC1	90	10.1897	WGQLESNTGPQLK	WGQIESNTGPQIK	13			+
253	NR_075100.1.7	NUTM2D	57	6.65	ISEPCIKGTWSIIWR	ISEPCIKGTWSIIWR	15	+
254	NR_075100.2.16	NUTM2D	65	7.43346	MYVSISHGYIPK	MYVSISHGYIPK	12			+
255	NR_075100.2.6	NUTM2D	77	8.32339	MLGHGHKGLTER	MIGHGHKGITER	12			+
256	NR_077058.2.14	AHCTF1P1	53	6.03	TFINQTMSIYFIQR	TFINQTMSIYFIQR	14	+
257	NR_077215.1.1	TNRC18P1	148	16.6057	GPKEEHNALIGTGK	GPKEEHNAIIGTGK	14			+
258	NR_077215.3.2	TNRC18P1	108	11.4579	LMPSLLCGMVAKDSK	IMPSIICGMVAKDSK	15			+
259	NR_102269.1.1	CCDC12	79	8.53592	RMRGGGQGSGQR	RMRGGGQGSGQR	12		+
260	NR_102430.3.1	OGFR-AS1	59	6.80847	QDPWGQERWVPCDLRHGEEDFR	QDPWGQERWVPCDIRHGEEDFR	22			+
261	NR_102735.1.3	DBH-AS1	89	9.96717	QDPPIPGPGAAPAEWG	QDPPIPGPGAAPAEWG	16			+
262	NR_102743.1.1	NR2F2-AS1	105	11.4431	VVPGSVIDYVIK	VVPGSVIDYVIK	12			+
263	NR_103497.2.1	LOC101593348	103	10.92	MRWWSKPFFSR	MRWWSKPFFSR	11	+
264	NR_103529.1.4	CLASRP	51	5.65135	MAWPTVTSSGCSGK	MAWPTVTSSGCSGK	14			+
265	NR_103529.1.5	CLASRP	219	20.5522	PAETAPPMTPISGHPR	PAETAPPMTPISGHPR	16			+
266	NR_103558.3.2	TMEM75	111	12.71	TIIHAIHSHR	TIIHAIHSHR	10	+
267	NR_103804.1.2	PDLIM7	94	10.2175	MARMRVASHTSK	MARMRVASHTSK	12			+
268	NR_103821.2.4	EMC3-AS1	63	6.71162	MVPSLAPPGDTR	MVPSIAPPGDTR	12			+
269	NR_103858.2.1	LINC01006	64	7.2362	MLPSRPTSDLGSFHGR	MIPSRPTSDIGSFHGR	16			+
270	NR_104148.2.1	ZNF107	55	6.05	MPRICHNTHIMIK	MPRICHNTHIMIK	13	+
271	NR_104171.1.3	LOC339539	119	12.44	VGAPQVEGADHQR	VGAPQVEGADHQR	13	+
272	NR_104171.2.6	LOC339539	96	10.0447	NSEKMWTATAQPSAVPRHR	NSEKMWTATAQPSAVPRHR	19			+
273	NR_104219.3.1	PTGES3	165	19.4485	DLPEVDGADDVSLK	DIPEVDGADDVSIK	14		+
274	NR_104262.1.2	CCAR1	568	64.03	AITGIDISVCTQWMK	AITGIDISVCTQWMK	15	+
275	NR_104269.1.9	RALGAPA1P	50	5.98	TNTPFSPIQEEVKHMK	TNTPFSPIQEEVKHMK	16	+
276	NR_104286.2.7	GUCD1	66	7.42171	KMEPESLDIR	KMEPESIDIR	10			+	+
277	NR_104292.1.9	TBC1D22A	131	14.39	IHDPWNAGR	IHDPWNAGR	9	+
278	NR_104604.2.7	TTLL13	69	7.28	IISGMAIWAVR	IISGMAIWAVR	11	+
279	NR_105014.1.1	LOC728769	61	6.41434	SVPHATSPR	SVPHATSPR	9			+
280	NR_105018.1.3	LOC101929380	62	6.5	INSANNIDEPGQKPEPR	INSANNIDEPGQKPEPR	17	+
281	NR_105045.3.2	LOC101927934	82	8.89635	GLGGSMALAAPQFGMSIFR	GIGGSMAIAAPQFGMSIFR	19			+
282	NR_108066.2.3	LOC101927181	109	11.74	MNTFIIIIIR	MNTFIIIIIR	10	+
283	NR_109783.2.2	HP09025	52	5.74547	RDPSPGGALGQSPR	RDPSPGGAIGQSPR	14			+
284	NR_110157.1.10	LOC101927914	76	7.88168	SVLPSGGAGSPGWPR	SVIPSGGAGSPGWPR	15			+
285	NR_110229.1.10	ASTE1	60	6.83	NIYSMPQGHMPPIK	NIYSMPQGHMPPIK	14	+
286	NR_110257.1.5	LOC101929567	145	15.38	TVQVPANSIGSAGSPK	TVQVPANSIGSAGSPK	16	+
287	NR_110257.3.20	LOC101929567	54	6.01978	MGVHISLQD	MGVHISIQD	9			+
288	NR_110303.3.2	LOC101929295	60	6.05185	HPHLPNSALPFGAPGPSNR	HPHIPNSAIPFGAPGPSNR	19			+
289	NR_110439.2.4	OTUD6B-AS1	69	8.04524	YINQELSLKILLK	YINQEISIKIIIK	13			+
290	NR_110456.2.8	LINC01155	76	8.44952	PTITPWCRGHLMMEGNTAQGPSIPSK	PTITPWCRGHIMMEGNTAQGPSIPSK	26			+
291	NR_110562.3.1	CTD-2151A2	61	6.80485	DRGHSALLSPR	DRGHSAIISPR	11			+
292	NR_110611.3.1	LOC101929395	52	6.30521	VMEMPIHGIR	VMEMPIHGIR	10			+
293	NR_110695.2.1	LOC101928372	50	5.255	WGAPLPGCDPVWELR	WGAPIPGCDPVWEIR	15			+
294	NR_110696.1.8	PTPRD-AS2	72	8.24	QISHISIIR	QISHISIIR	9	+
295	NR_110697.2.1	SEMA3B	51	5.6354	CAPETRLVPR	CAPETRIVPR	10			+
296	NR_110764.1.3	LOC101060542	63	7.6426	MLPTMGISKR	MIPTMGISKR	10			+
297	NR_110809.3.10	LOC101927666	71	7.97914	APLSTQAQAR	APISTQAQAR	10			+
298	NR_110828.3.5	LOC101928266	54	6.08	SIEVSHFFQR	SIEVSHFFQR	10	+
299	NR_110837.1.6	LOC101928514	161	17.8	SHHAIPDMRK	SHHAIPDMRK	10	+
300	NR_110850.2.9	LOC101928766	98	10.99	IAVIGTPMWKK	IAVIGTPMWKK	11	+
301	NR_110854.1.3	LOC101927919	139	15.37	MSIRSDKIK	MSIRSDKIK	9	+
302	NR_111003.1.5	LOC642943	94	10.4587	MQLWDELPGK	MQIWDEIPGK	10			+
303	NR_111950.1.2	LINC00869	89	10.1606	MNPLSPLAFSPLKR	MNPISPIAFSPIKR	14			+
304	NR_111987.3.9	NPHP4	58	6.31212	LEAQGAGLCRR	IEAQGAGICRR	11			+
305	NR_119376.1.2	FER1L4	76	8.52759	EGDPPTHRHCQPRHSSVVK	EGDPPTHRHCQPRHSSVVK	19			+
306	NR_120317.2.2	LOC100996492	59	6.73383	EEPTPEPVYVDVDK	EEPTPEPVYVDVDK	14			+
307	NR_120387.1.4	LOC339059	110	11.9453	MTSDLWRMGGVSSR	MTSDIWRMGGVSSR	14			+
308	NR_120465.1.1	LOC101928290	79	8.97018	MRALPTRSSD	MRAIPTRSSD	10			+
309	NR_024368.2.6	LINC01000	97	10.6923	No shotgun MS evidence						+
310	NR_027451.3.4	LINC00657	83	9.51496							+
311	NR_002165.1.1	HMGB3P1	73	8.23244							+
312	NR_033243.1.1	UBAP1	117	13.1476							+
313	NR_033991.2.2	TOPORS-AS1	55	6.42863							+
314	NR_036684.1.6	CES2	150	17.0216							+
