# Supplementary material for: A hidden human proteome encoded by ‘non-coding’ genes
Source: Nucleic Acids Res. 2019 Jul 24;47(15):8111–25. doi: 10.1093/nar/gkz646 (PMC6735797; doi:10.1093/nar/gkz646)
Supplement: gkz646_Supplemental_Files [file gkz646_supplemental_files.zip › Supplementary Table S6 .xlsx]

## Sheet: MaxQuant
Supplementary Table S6. Detailed results from MaxQuant, Mascot+Scaffold, and X!Tandam searches for the new proteins
Sources	Raw file	Scan number	Scan index	Sequence（L>I）	Sequence	Length	Missed cleavages	Modifications	Modified sequence	Oxidation (M) Probabilities	Oxidation (M) Score Diffs	Acetyl (Protein N-term)	Gln->pyro-Glu	Oxidation (M)	Proteins	Charge	Fragmentation	Mass analyzer	Type	Scan event number	Isotope index	m/z	Mass	Mass Error [ppm]	Simple Mass Error [ppm]	Retention time	PEP	Score	Delta score	Score diff	Localization prob	Combinatorics	PIF	Fraction of total spectrum	Base peak fraction	Precursor Full ScanNumber	Precursor Intensity	Precursor Apex Fraction	ZPrecursor Apex Offset	Precursor Apex Offset Time	Matches	Intensities	Mass Deviations [Da]	Mass Deviations [ppm]	Masses	Number of Matches	Intensity coverage	Peak coverage	Neutral loss level
LM3_LWP_5600_Run2	20150730_LWP_LM3_2	3179	1252	DGSASEVPSEISERPK	DGSASEVPSEISERPK	16	0	Unmodified	_DGSASEVPSEISERPK_			0	0	0	NR_015432.3.1	3	CID	TOF	MSMS	2	0	563.276	1686.81	NaN	NaN	15.406	7.83e-33	138.91	133.53	NaN	NaN	1	0	0	0	-1	0	0	0	0	y2;y3;y4;y5;y6;y7;y8;y9;y10;y11;y12;y13;y14;y15;y5-H2O;y7-H2O;y8-H2O;y9-H2O;y9-NH3;y11-H2O;y12-H2O;y14-H2O;a2;b2;b2-H2O;b3;b3-H2O;b4;b4-H2O;b5;b6;b6-H2O;b14	8;10;10;32;34;17;34;188;51;20;73;40;27;5;8;6;12;18;6;3;10;5;16;19;2;26;43;6;24;5;5;15;4	-0.00212975;-0.00544202;-0.002220289;-0.003830543;0.002965108;0.004559682;0.005089805;-0.006750696;-0.001666587;-0.004439194;-0.01130277;0.0004863307;-0.0005106675;0.01751122;-0.004711266;0.007162377;-0.006759135;0.01018599;-0.03670312;-0.005095132;0.0025	-8.722489;-13.5958;-4.194674;-6.214931;4.065008;5.311446;5.383218;-6.475118;-1.45984;-3.49359;-8.3249;0.3403931;-0.336904;11.13401;-7.873955;8.522071;-7.287507;9.942092;-35.78827;-4.067455;1.921138;-2.738181;15.48971;-5.638794;31.52707;0.3938545;-2.081587	244.167697772607;400.272121070098;529.311492435636;616.345131099316;729.422399429425;858.463397951556;945.494896237754;1042.55950059135;1141.62283039823;1270.66819610177;1357.70708809213;1428.73241277472;1515.7654381828;1572.76888001502;598.335447136479;840.450230570249;927.496180491614;1024.53199921733;1025.56290391374;1252.65828735313;1339.68264691664;1497.75846396252;145.058521686105;173.05665…	33	0.443059	0.152074	None
LM3_LWP_5600_Run2	20150730_LWP_LM3_2	3265	1329	DGSASEVPSEISERPK	DGSASEVPSEISERPK	16	0	Unmodified	_DGSASEVPSEISERPK_			0	0	0	NR_015432.3.1	3	CID	TOF	MULTI-MSMS	12	0	563.276	1686.81	3.876	NaN	15.781	2.92e-05	66.826	64.167	NaN	NaN	1	0	0	0	-1	0	0	0	0	y2;y3;y5;y6;y7;y8;y9;y10;y11;y12;y13;y7-H2O;y6(2+);y8(2+);y11(2+);y14(2+);a2;b2;b3;b3-H2O;b4;b4-H2O;b6;b6-H2O	14;7;28;14;14;14;126;21;42;70;35;7;7;7;7;7;7;14;35;49;7;14;7;7	0.002461802;-0.0001817299;-0.01063056;0.007329618;-0.002425205;-0.006806973;0.003960262;0.0155677;0.004121945;-0.003991064;0.004011351;0.01125844;0.0002287584;0.006700424;-0.01864063;0.00654725;0.002402941;0.004757687;0.004001247;-0.0003222887;-0.00151555;0.004024978;0.01218663;0.01392783	10.08261;-0.454022;-17.24754;10.04858;-2.82503;-7.199286;3.798634;13.63667;3.243941;-2.939578;2.807636;13.39579;0.6263646;14.15841;-29.31589;8.63321;16.56534;27.49298;15.38446;-1.331345;-4.576955;12.85483;22.27141;26.31989	244.163106220668;400.266860780643;616.351931113226;729.418034918951;858.470382838286;945.506793016787;1042.54878963367;1141.60559610869;1270.65963496257;1357.69977638196;1428.72888775457;840.446134503108;365.216091743464;473.246930831539;635.854157318306;758.379554740969;145.058365658642;173.050925535892;260.083710384746;242.07746923455;331.126340970358;313.110235755672;547.187260293172;529.17495…	24	0.32	0.163265	None
LM3_LWP_5600_Run2	20150730_LWP_LM3_3	4996	2925	ISEPCIKGTWSIIWR	ISEPCIKGTWSIIWR	15	1	Acetyl (Protein N-term)	_(ac)ISEPCIKGTWSIIWR_			1	0	0	NR_075100.1.7	3	CID	TOF	MULTI-MSMS	5	0	629.998	1886.97	0.69567	NaN	23.079	0.0014021	44.511	20.427	NaN	NaN	1	0	0	0	-1	0	0	0	0	y1;y13;y13-H2O;y13-NH3;y10(2+);a2;b2;b2-H2O;b10;b10-H2O;b10-NH3;b10(2+);b14(2+)	6;656;33;21;12;137;30;12;27;21;30;33;6	0.002241032;-0.003673219;-0.008370961;-0.01464427;-0.01404131;-0.002610479;0.000289791;-0.007631699;-0.0212447;-0.01636065;-0.02736801;-0.01538817;-0.02620909	12.79736;-2.231799;-5.142343;-8.990613;-22.27433;-12.13377;1.1919;-33.89893;-17.49098;-13.67269;-22.85261;-25.31728;-30.56584	175.116711148943;1645.8555820229;1627.84971507893;1628.84000397264;630.380631367676;215.141629400596;243.13364375224;225.131000555823;1214.60866554008;1196.59321680923;1197.58823975371;607.81273682037;857.463292402363	13	0.310491	0.0526316	None
LM3_LWP_5600_Run2	20150730_LWP_LM3_3	8492	6188	QISHISIIR	QISHISIIR	9	0	Gln->pyro-Glu	_(gl)QISHISIIR_			0	1	0	NR_110696.1.8	2	CID	TOF	MULTI-MSMS	5	0	525.309	1048.6	0.012873	NaN	32.815	0.011349	40.724	13.243	NaN	NaN	1	0	0	0	-1	0	0	0	0	y1;y2;y8;y1-NH3;y2-NH3;b7;b7-H2O;b8;b8-H2O	76;167;21;35;63;146;14;56;7	0.002901906;-0.002169371;0.01296059;0.001052413;-0.0005083451;-0.004461264;0.02376517;0.005505781;-0.01274456	16.57133;-7.527176;13.80894;6.656996;-1.874588;-5.85146;31.92613;6.288778;-14.86245	175.116050274669;288.20518553247;938.565216195748;158.091350665992;271.176975405012;762.418926763469;744.38013563889;875.493023699222;857.500709355248	9	0.104839	0.0818182	None
LM3_LWP_5600_Run2	20150730_LWP_LM3_2	10851	8554	ITQMAEENIKK	ITQMAEENIKK	11	1	Oxidation (M)	_ITQM(ox)AEENIKK_	ITQM(1)AEENIKK	ITQM(56.04)AEENIKK	0	0	1	NR_026827.1.3	2	CID	TOF	MULTI-MSMS	11	0	660.845	1319.68	-1.3461	NaN	30.822	0.0026078	56.043	37.185	56.043	1	1	0	0	0	-1	0	0	0	0	y1;y8;y9;y1-NH3;y8-H2O;y8-NH3;y9-H2O;y9-NH3;y8(2+);a2;b2;b2-H2O;b3;b3-H2O;b10;b10-NH3	42;220;333;10;31;21;93;41;10;104;104;21;104;10;31;10	0.001898172;-0.005710606;0.004601345;0.003565117;0.01836249;0.01784603;-0.002471562;0.01461665;0.01303319;-0.0006265005;-0.0002760785;0.0002028359;0.002755415;0.004948675;0.01602491;0.01660761	12.903;-5.836093;4.158294;27.40654;19.11836;18.56161;-2.270523;13.4158;26.61264;-3.347679;-1.283255;1.028954;8.02872;15.21817;13.64331;14.3474	147.110905998738;978.498168431034;1106.54643399036;130.082689951982;960.463530647685;961.448062696667;1088.54294221152;1089.50986958623;489.73683395485;187.144730799538;215.139294999636;197.128251398848;343.194841017352;325.182083071091;1174.56122518029;1157.53409337575	16	0.258847	0.0761905	None
LM3_LWP_5600_Run1	20150709_LM3_1_11	19503	16637	TNTPFSPIQEEVKHMK	TNTPFSPIQEEVKHMK	16	1	Unmodified	_TNTPFSPIQEEVKHMK_			0	0	0	NR_104269.1.9	3	CID	TOF	MSMS	6	0	629.321	1884.94	NaN	NaN	51.484	0.00086654	38.337	25.166	NaN	NaN	1	0	0	0	-1	0	0	0	0	y1;y3;y4;y6;y8;y9;y6-NH3;y8-H2O;y8-NH3;y9-H2O;y8(2+);y9(2+);b12(2+);b13(2+)	7;7;7;7;70;14;14;21;14;14;21;21;21;14	0.001423377;0.001831574;0.01521203;0.01662433;-0.01100082;-0.006792279;0.009494564;-0.004574916;0.001371906;-0.0009009228;0.01239641;-0.005233469;-0.01256294;-0.005404436	9.675507;4.411196;27.99973;21.55082;-10.69567;-5.949736;12.58588;-4.527318;1.35632;-0.8018225;24.08235;-9.160463;-18.68539;-7.339191	147.111380793522;415.210369064663;543.29195162569;771.401546336597;1028.53034209397;1141.6101975368;754.382127004631;1010.51335150644;1011.49142026971;1123.59374149381;514.750912461264;571.310574331171;672.340087419605;736.380410424812	14	0.198895	0.119658	None
LM3_LWP_5600_Run1	20150709_LM3_4_11	3646	939	MMRMMMSIPR	MMRMMMSIPR	10	1	Unmodified	_MMRMMMSIPR_			0	0	0	NR_028350.1.6	3	CID	TOF	MULTI-SECPEP	3	1	428.535	1282.58	7.5312	NaN	25.35	0.0057562	39.848	18.476	NaN	NaN	1	0	0	0	-1	0	0	0	0	y1;y2;y3;y4;y7;y1-NH3;y2-NH3;y4-H2O;y4-NH3	47;229;188;874;15;31;482;99;21	-0.0004558658;0.00178631;0.006767381;-0.001282278;-0.01499577;0.003551345;0.002986293;0.003081474;0.0001380878	-2.603171;6.563216;17.56625;-2.715028;-17.32765;22.46423;11.70443;6.783291;0.3033157	175.119408046846;272.169929723043;385.249012632248;472.289090701538;865.424258009066;158.088851734635;255.1421806384;454.274162263138;455.261121233966	9	0.122957	0.0671642	None
LM3_LWP_5600_Run1	20150709_LM3_3_11	3566	1661	MMRMMMSIPR	MMRMMMSIPR	10	1	Unmodified	_MMRMMMSIPR_			0	0	0	NR_028350.1.6	3	CID	TOF	MULTI-SECPEP	1	1	428.535	1282.58	5.0924	NaN	24.3	0.016716	37.344	31.309	NaN	NaN	1	0	0	0	-1	0	0	0	0	y1;y2;y3;y4;y1-NH3;y2-NH3;y4-H2O;y8(2+);a2	2;8;13;27;2;15;8;6;8	-0.000455402;0.001531332;-0.00490564;0.0008600164;-0.001731234;0.00276673;0.005272338;0.01999119;-0.007561161	-2.600523;5.626378;-12.7333;1.820962;-10.95065;10.84387;11.60613;39.10344;-32.16134	175.119407583017;272.170184700659;385.260685653545;472.286948406902;158.09413431302;255.142400201279;454.271971399413;511.238833674024;235.100892217755	9	0.134645	0.0978261	None
LM3_LWP_5600_Run1	20150709_LM3_3_11	7367	5023	TIIHAIHSHR	TIIHAIHSHR	10	0	Unmodified	_TIIHAIHSHR_			0	0	0	NR_103558.3.2	2	CID	TOF	MULTI-MSMS	7	0	592.836	1183.66	1.4487	NaN	42.375	0.0058446	52.49	37.59	NaN	NaN	1	0	0	0	-1	0	0	0	0	y6;y7;y8;y7-NH3;y7(2+);y8(2+);a2;b2;b3;b4	16;16;15;5;10;16;10;10;5;10	-0.002697219;0.01923832;-0.01325612;0.01274396;-0.001749756;0.01218889;0.0002262705;0.00597435;0.01008764;-0.0001709092	-3.744095;22.4372;-13.65841;15.16399;-4.076501;25.09253;1.209073;27.77049;30.73504;-0.3673238	720.392679302658;857.429655623536;970.546214043469;840.409600885465;429.229834962217;485.757928302836;187.143878028472;215.133044571364;328.212995261464;465.282165673089	10	0.214015	0.188679	None
LM3_LWP_5600_Run1	20150709_LM3_2_11	9931	7181	ITQMAEENIKK	ITQMAEENIKK	11	1	Oxidation (M)	_ITQM(ox)AEENIKK_	ITQM(1)AEENIKK	ITQM(49.3)AEENIKK	0	0	1	NR_026827.1.3	2	CID	TOF	MULTI-MSMS	15	0	660.845	1319.68	-1.2336	NaN	38.073	0.0018932	49.3	44.419	49.3	1	1	0	0	0	-1	0	0	0	0	y8;y9;y8-NH3;y9-H2O;y9-NH3;y9(2+);a2;b2;b2-H2O;b3;b3-NH3	52;42;10;41;21;31;42;31;10;31;10	0.006011836;-0.0001842566;-0.000711684;0.00622038;-0.03083826;-0.001284508;0.003714623;-0.005266542;0.002409903;-0.003952267;0.002543192	6.144015;-0.1665143;-0.7402067;5.714455;-28.30353;-2.319526;19.84939;-24.47912;12.22519;-11.51588;7.797171	978.486445988792;1106.55121959237;961.466620406891;1088.53425026904;1089.55532449052;553.780440409281;187.140389675816;215.144285463316;197.126044331975;343.201548699719;326.168504139405	11	0.21063	0.112245	None
LM3_LWP_5600_Run1	20150709_LM3_2_11	3440	1087	DGSASEVPSEISERPK	DGSASEVPSEISERPK	16	0	Unmodified	_DGSASEVPSEISERPK_			0	0	0	NR_015432.3.1	2	CID	TOF	MULTI-MSMS	8	0	844.41	1686.81	-1.4456	NaN	21.806	5.58e-10	83.37	82.582	NaN	NaN	1	0	0	0	-1	0	0	0	0	y2;y3;y5;y6;y7;y8;y9;y10;y11;y12;y13;y9-H2O;y10-NH3;y9(2+);y12(2+);y15(2+);b3;b3-H2O;b5;b5-H2O;b6;b6-H2O;b7;b7-H2O;b14	4;8;13;4;4;13;100;17;8;13;4;21;4;4;4;13;8;8;4;4;13;8;17;13;8	0.007276243;0.01337065;-0.006148499;-0.02090517;-0.01124129;0.003649487;-0.001372386;-0.01938055;0.01281179;0.002399504;0.008030932;0.01057267;-0.03716527;0.008290442;-0.01073289;0.01051271;0.004058958;-0.006458973;-0.0004676666;-0.005400737;-0.0052005;0.01670233;-0.01043831;-0.0190719;-0.01294353	29.80133;33.40548;-9.975703;-28.65895;-13.09443;3.859863;-1.316369;-16.97605;10.08285;1.767339;5.621049;10.31951;-33.04662;15.88902;-15.79847;13.35988;15.60636;-26.68075;-1.118399;-13.49673;-9.503757;31.56312;-16.15141;-30.35591;-8.959521	244.158291780192;400.253308397006;616.347449055717;729.446269703925;858.479198927154;945.496336556617;1042.55412228168;1141.64054435819;1270.65094512078;1357.69338581366;1428.72486817332;1024.53161254112;1124.6317799848;521.771722739351;679.362263777307;786.886321145065;260.083652673661;242.083605918625;418.157321496434;400.151689880623;547.204647426229;529.172179913183;646.278299149353;628.27636…	25	0.363532	0.242718	None
LM3_LWP_5600_Run1	20150709_LM3_1_11	5747	3498	WAFFPGRIRSA	WAFFPGRIRSA	11	2	Unmodified	_WAFFPGRIRSA_			0	0	0	NR_038874.2.1	3	CID	TOF	MULTI-SECPEP	2	-1	436.572	1306.69	-12.935	NaN	26.227	0.0053987	42.718	15.236	NaN	NaN	1	0	0	0	-1	0	0	0	0	y3;y4;y6;y3-NH3;y4-H2O;y4-NH3;y6-H2O;y6-NH3;y6(2+);y10(2+)	823;892;12712;271;125;146;148;343;335;63	0.0008999518;-0.0045258;0.0105475;-0.005173573;0.008941043;-0.0004184487;-0.02207637;0.007178958;0.002489924;0.004687212	2.70104;-10.14124;15.99598;-16.36343;20.87796;-0.9748458;-34.4187;11.17589;7.540689;8.350492	333.187194426866;446.276684158782;659.384185611169;316.166718849916;428.252652629963;429.24602770627;641.406244794846;642.361005051337;330.198514864453;561.309670312732	10	0.435779	0.0877193	None
MHCCLM3_QE_Run2	CHPP_LM3_RP7_2	17325	13382	IAGIAGIGGMPRASPGGR	IAGIAGIGGMPRASPGGR	18	1	Oxidation (M)	_IAGIAGIGGM(ox)PRASPGGR_	IAGIAGIGGM(1)PRASPGGR	IAGIAGIGGM(48.62)PRASPGGR	0	0	1	NR_003587.1.1	2	HCD	FTMS	MULTI-MSMS	8	0	827.446	1652.88	3.8659	1.56656	41.126	0.061118	48.623	34.758	48.623	1	1	0	0	0	-1	0	0	0	0	y1;y9;y10;y11;y12;y13;y14;y16;y11-H2O;y12-NH3;y13-H2O;y13-NH3;a2;b2;b3;b4;b6;b7;b6(2+)	294652.3;150848.8;659859.2;3183734;475942.1;1320234;157377.7;133024.5;114296.9;17153.1;17154.3;16270;547940.5;568879.8;307253.7;203179.9;427259.7;23235.6;307253.7	0.0003304755;-0.004474943;-0.005234343;-0.007535421;-0.007368947;-0.00917369;-0.01889746;0.008525413;0.003513856;-0.01651624;-0.007530693;0.006458661;0.0003886883;0.0003226125;0.0007907295;0.001136511;0.0003939711;0.004974249;0.0007907295	1.887152;-4.738009;-5.226504;-7.118804;-6.289605;-7.466597;-14.54011;5.800565;3.377078;-14.30485;-6.220534;5.330738;2.473624;1.742644;3.265465;3.199342;0.8151821;8.340854;3.265465	175.118621705518;944.477534729487;1001.49975785274;1058.5235226544;1171.60742016122;1228.63068862754;1299.6775261838;1469.75563101602;1040.50190869097;1154.59001835309;1210.61848094425;1211.58850717501;157.133150924431;185.128131622341;242.149127228887;355.232845427386;483.292165479063;596.371649181888;242.149127228887	19	0.364101	0.0849057	None
MHCCLM3_QE_Run2	CHPP_LM3_RP3_2	18635	15123	KPSVPETEADGFVIIGDTTDEQR	KPSVPETEADGFVIIGDTTDEQR	23	0	Unmodified	_KPSVPETEADGFVIIGDTTDEQR_			0	0	0	NR_034084.1.1	2	HCD	FTMS	MULTI-MSMS	16	1	1252.61	2503.21	-0.31203	1.52603	39.52	0.0053364	42.863	40.062	??????????????????1	0	0	0	-1	0	0	0	0	0	0	y1;y2;y3;y6;y8;y9;y10;y13;y19;y3-NH3;b2;b2-NH3;b4;b4-H2O;b8;b10	83238.1;29715.9;88090.6;85578.8;71938.2;17083;39350.1;113549.4;154740.3;6615.4;75078.4;8430.8;125451.1;28452.7;17672.8;65540.5	-0.0001363566;-0.0008507399;0.003790258;0.00302225;0.007068983;-0.0008937129;0.005369911;0.004150591;0.01839706;-0.003577964;-0.0001543971;-0.0006207763;-0.0009096688;-0.0003224758;0.0002963131;-0.008776275	-0.7786508;-2.80607;8.769354;4.033219;7.672137;-0.8639283;4.679442;2.86107;8.790022;-8.617507;-0.6827041;-2.968388;-2.206561;-0.8179573;0.3412013;-8.322578	175.119088537605;303.178380432296;432.216332530733;749.339400518946;921.38376054171;1034.47578721768;1147.55358757436;1450.71309844976;2092.94853731596;415.19715165138;226.155157733359;209.129075011062;412.256355331172;394.245203451878;868.440777867772;1054.51390727517	16	0.241958	0.148148	None
MHCCLM3_QE_Run2	CHPP_LM3_RP15_2	11099	7458	IIAGIDSIER	IIAGIDSIER	10	0	Unmodified	_IIAGIDSIER_			0	0	0	NR_003587.1.1	2	HCD	FTMS	MULTI-MSMS	3	0	543.811	1085.61	0.22499	1.26508	31.605	0.0055755	71.451	24.264	??????????????????1	0	0	0	-1	0	0	0	0	0	0	y1;y3;y6;y8;y9;y1-NH3;y3-H2O;y3-NH3;y6-H2O;y6-NH3;y8-H2O;y8-NH3;a2;b2	5293474;6160102;1.858052E+07;3.018622E+07;3414287;595416.4;595091.4;220402.9;248792.6;398771.5;9665646;8997485;2.329191E+07;4906739	0.0003724248;0.001170876;0.001632521;0.001107552;0.005175915;0.0005436231;-0.0004090478;-0.007114986;0.00408408;0.004785485;0.002954741;-0.0003610414;0.0004767284;0.0005105285	2.126701;2.806211;2.229042;1.287184;5.316668;3.438653;-1.024578;-17.77741;5.717006;6.689642;3.507387;-0.4280679;2.393455;2.247293	175.11857975618;417.244438381733;732.387012158579;860.446114639062;973.526110257306;158.091859456414;399.235453619126;400.22617514249;714.373995913236;715.357310093691;842.433702764034;843.421034131231;199.180013076909;227.174893898876	14	0.642976	0.215385	None
MHCCLM3_QE_Run2	CHPP_LM3_RP24_2	7983	4567	IAVIGTPMWKK	IAVIGTPMWKK	11	1	Oxidation (M)	_IAVIGTPM(ox)WKK_	IAVIGTPM(1)WKK	IAVIGTPM(65.28)WKK	0	0	1	NR_110850.2.9	2	HCD	FTMS	MULTI-MSMS	2	1	630.363	1258.71	1.8029	1.17775	26.808	0.012718	65.278	44.245	65.278	1	1	0	0	0	-1	0	0	0	0	y1;y2;y5;y6;y7;y8;y10;y1-NH3;y6-H2O;y7-H2O;y8-H2O;y8(2+);a2;b2;b3	746996;710975.4;343616.3;404816.1;3532967;1071226;192411.4;330503.1;59321.6;322950.1;65426.6;118837.3;1072290;413221.1;2835433	0.0005369472;0.00153767;0.001696405;-0.002072888;0.001222433;0.00352015;-0.0002862638;0.0001191268;-0.0102342;0.003207983;-0.01368394;0.001040292;0.0006096616;-0.0004245523;0.00104565	3.649914;5.587337;2.404974;-2.570466;1.415765;3.604773;-0.2496557;0.9157536;-12.9806;3.794496;-14.27594;2.128402;3.87991;-2.29328;3.679328	147.112267223417;275.206229518335;705.373546816863;806.424994584352;863.443162987227;976.524929250038;1146.63426336799;130.086135942253;788.422591209317;845.430612750221;958.531568654865;488.766822641093;157.132929951092;185.128878787138;284.195822501204	15	0.249745	0.0961538	None
MHCCLM3_QE_Run2	CHPP_LM3_RP1_2	2750	1540	AGGPGDGPSK	AGGPGDGPSK	10	0	Unmodified	_AGGPGDGPSK_			0	0	0	NR_026961.2.6	2	HCD	FTMS	MULTI-MSMS	7	0	421.704	841.393	-1.1213	-1.84036	9.3414	0.0045262	72.928	23.57	??????????????????1	0	0	0	-1	0	0	0	0	0	0	y1;y2;y3;y1-NH3;y2-H2O;y2-NH3;y3-H2O;a2;b7;b7-H2O;b8;b9;b9-H2O	3797688;3761104;7199268;3426957;983585.2;105737.8;873952.1;100967.5;1.802291E+07;162877.9;695354.9;1880327;761616.9	0.0002849625;0.000415267;0.0008481144;9.34124E-05;0.0002523568;0.0005967871;0.001205842;-0.0002953308;0.001271013;0.002921504;0.001751499;0.001842785;-0.0008779452	1.937038;1.773551;2.560757;0.718081;1.167594;2.74868;3.850243;-2.922007;2.481435;5.911625;2.874793;2.646566;-1.29436	147.112519208131;234.144417313505;331.196748318053;130.086161656694;216.134015537415;217.117686691834;313.185825904498;101.071234686738;512.208681020164;494.196465842272;609.26096438543;696.292901509278;678.285057553614	13	0.541471	0.136842	None
MHCCLM3_QE_Run1	CHPP_LM3_RP1_1	11098	8568	IAVIGTPMWKK	IAVIGTPMWKK	11	1	Oxidation (M)	_IAVIGTPM(ox)WKK_	IAVIGTPM(1)WKK	IAVIGTPM(49)WKK	0	0	1	NR_110850.2.9	2	HCD	FTMS	MULTI-MSMS	3	0	630.363	1258.71	3.0634	1.49554	27.279	0.051404	48.998	32.379	48.998	1	1	0	0	0	-1	0	0	0	0	y1;y2;y5;y6;y7;y8;y1-NH3;y7-H2O;y8-H2O;y7(2+);y8(2+);a2;b2;b3	437781.1;494528;156738.1;266408.4;2996147;561147.1;106659.7;283424.4;97474.8;39508.4;72094.5;863309.9;273482.6;2566243	0.0001989578;0.0004763213;-0.0004202593;0.002354634;-0.0004992837;-0.002918892;-5.846331E-05;0.003329109;0.0003374447;-0.002300342;-0.0007635804;0.0002820975;0.0004091339;0.0004629664	1.352418;1.730773;-0.5957949;2.919858;-0.5782462;-2.98904;-0.4494194;3.937768;0.3520485;-5.322055;-1.562253;1.795276;2.210005;1.629037	147.112605212825;275.207290867035;705.375663481347;806.420567062331;863.444884703537;976.531368291842;130.086313532414;845.430491624723;958.517547269212;432.228131285002;488.768626513759;157.133257515208;185.128045100896;284.19640518454	14	0.218088	0.141414	None
MHCCLM3_QE_Run1	CHPP_LM3_RP23_1	10570	6842	SIHDAIIICR	SIHDAIIICR	10	0	Unmodified	_SIHDAIIICR_			0	0	0	NR_027436.2.4	2	HCD	FTMS	MULTI-MSMS	8	0	599.324	1196.63	-1.29	-2.61556	31.397	0.0038913	73.885	52.49	??????????????????1	0	0	0	-1	0	0	0	0	0	0	y1;y4;y5;y6;y7;y8;y1-NH3;y4-NH3;y7-NH3;y8-H2O;y6(2+);a2;b2;b2-H2O;b3;b3-H2O;b4;b5;b6;b7	505969.5;279301.2;305372.6;1103822;1896578;2326951;70056.4;25047.1;44185.4;143989.8;32057.4;581386.9;122209.9;8862.9;324184.9;334718.1;174043.9;90843;42948.5;11252.5	0.0004721124;0.002343023;0.001468928;0.002446634;0.003488048;0.003635882;0.0005224592;0.005629879;0.00679344;0.004203187;-0.001198147;0.0005409589;0.0007650901;0.0005847398;0.0006670986;0.001243531;-0.001299285;-0.002548114;-0.00139928;-0.007102254	2.69596;4.174165;2.178125;3.28215;4.05369;3.644917;3.304782;10.34361;8.054515;4.291112;-3.210259;3.12462;3.804098;3.193341;1.972605;3.883966;-2.866846;-4.860505;-2.195528;-9.464353	175.118480068556;561.315385320206;674.400323395698;745.436459477119;860.462361095777;997.521125123845;158.09188062037;544.285549362588;843.432506602169;979.509993132303;373.224289435635;173.127913275918;201.122603766806;183.11221943077;338.181613620762;320.170472501652;453.210523035973;524.248885653495;637.331800799483;750.421567754262	20	0.391153	0.083682	None
MHCCLM3_QE_Run1	CHPP_LM3_RP17_1	15857	11647	TFINQTMSIYFIQR	TFINQTMSIYFIQR	14	0	Oxidation (M)	_TFINQTM(ox)SIYFIQR_	TFINQTM(1)SIYFIQR	TFINQTM(40.48)SIYFIQR	0	0	1	NR_077058.2.14	2	HCD	FTMS	MULTI-MSMS	11	0	889.451	1776.89	-0.73542	-3.40146	40.304	0.044391	40.475	26.392	40.475	1	1	0	0	0	-1	0	0	0	0	y1;y11;y1-NH3;y11-H2O;y11-NH3;a2;b2;b2-H2O;b3;b3-H2O;b6(2+)	697815.8;560415;35561.2;848118.4;246384.5;2217360;3015192;53775;937580.2;318888.6;665780.2	0.000609289;0.01262224;0.0008902613;0.0119417;0.02018958;0.0009090059;0.0009609575;0.000961887;0.002012508;0.002108687;0.001981985	3.479298;8.909724;5.631304;8.53789;14.42476;4.110776;3.857371;4.161998;5.556261;6.126436;5.611826	175.118342892021;1416.68138893729;158.091512818195;1398.67150478838;1399.64727250167;221.127545228862;249.122407899361;231.111842283581;362.205420329571;344.194759463919;353.179964383775	11	0.167715	0.06875	None
Hep3B_5600_Run2	Hep3B-23-R2	22786	21706	KPSVPETEADGFVIIGDTTDEQR	KPSVPETEADGFVIIGDTTDEQR	23	0	Unmodified	_KPSVPETEADGFVIIGDTTDEQR_			0	0	0	NR_034084.1.1	3	CID	TOF	MSMS	28	0	835.41	2503.21	NaN	NaN	28.14	0.0020213	27.753	21.39	NaN	NaN	1	0	0	0	-1	0	0	0	0	y2;y3;y4;y5;y6;y7;y8;y9;y10;y11;y3-H2O;y6-H2O;y6-NH3;y7-NH3;y8-H2O;y9-H2O;y10-H2O;y11-NH3;y9(2+);y16(2+);b4;b7;b7-NH3;b10;b11;b12;b12-H2O;b13;b14;b14-NH3;b13(2+);b14(2+);b19(2+)	21;42;21;21;104;83;404;104;63;21;42;63;21;63;42;21;21;21;21;42;63;21;21;21;63;146;21;21;21;21;21;63;21	0.01111628;0.007030332;0.005060412;-0.02130669;0.004001159;0.01802559;0.01556758;-0.01970852;-0.01593559;0.01226374;0.0003135301;-0.00648948;-0.00740217;0.0001132296;-0.01963663;0.004889911;-0.008508152;0.02200587;0.005544397;0.03380236;0.00547742;0.01634324;-0.01430339;0.0303717;0.02860654;0.02299863;0.01073259;0.03301574;0.04185219;-0.003039338;0.007656473;0.005938534;-0.008420897	36.66726;16.26589;9.24712;-32.86466;5.339589;20.85447;16.89602;-19.05135;-13.88632;9.837632;0.7569366;-8.87343;-10.10779;0.133629;-21.73637;4.810729;-7.532292;17.89708;10.70894;38.26473;13.28665;22.10391;-19.80019;28.80268;25.73693;18.27359;8.651314;24.31865;28.45722;-2.090726;11.27066;8.07007;-8.59714	303.166413410586;432.213092456491;547.242005408062;648.316050982291;749.33842160945;864.351340209845;921.375261948881;1034.49460202575;1147.57489308031;1246.61510766145;414.209244572185;731.338347562428;732.323275836655;847.342703469703;903.399901469598;1016.45943890743;1129.5569009512;1229.57881642818;517.735540589288;883.38178534775;412.24996824257;739.382137844526;722.386235371287;1054.4747592…	33	0.206554	0.119565	None
Hep3B_5600_Run2	Hep3B-8-R2	35902	34344	EIIVGDVGVTISEPFK	EIIVGDVGVTISEPFK	16	0	Unmodified	_EIIVGDVGVTISEPFK_			0	0	0	NR_033796.2.1	2	CID	TOF	MSMS	28	0	851.967	1701.92	NaN	NaN	42.974	0.0095001	38.227	1.0697	NaN	NaN	1	0	0	0	-1	0	0	0	0	y5;y6;y8;y9;y10;y11;y12;y13;y14;y10-H2O;y14(2+);a2;b2;b2-H2O;b3;b3-H2O;b4;b4-H2O;b7;b7-H2O;b13;b6(2+)	105;83;21;63;42;21;147;42;42;21;21;42;63;21;42;63;21;21;21;21;63;42	-0.005286486;0.01126778;-0.00659702;0.02530357;0.01909013;0.01728291;-0.002922604;-0.00674987;0.01523062;0.01798086;0.0152768;-0.0002899271;0.001421571;-0.00226139;0.001435082;0.003893984;0.006672687;0.0009902376;0.02893504;0.01648782;0.05169083;0.0020558	-8.704701;15.64141;-7.166659;25.88588;17.7322;14.50385;-2.340611;-5.008354;10.42633;16.98599;20.9017;-1.347625;5.846897;-10.04501;4.02868;11.51373;14.65623;2.264565;39.83489;23.27552;39.37906;6.543887	607.313889931232;720.381399643193;920.515356835918;977.504919967985;1076.57954732928;1191.6082975793;1248.64996681456;1347.72220799696;1460.78429148383;1058.57009190933;730.888122482231;215.139308848195;243.132511972491;225.125630246351;356.216562441136;338.203538853526;455.279738752787;437.274856515884;726.374297068136;708.376179601038;1312.64778288355;314.168991444685	22	0.116911	0.090535	None
Hep3B_5600_Run2	Hep3B-8-R2	36226	34660	EIIVGDVGVTISEPFK	EIIVGDVGVTISEPFK	16	0	Unmodified	_EIIVGDVGVTISEPFK_			0	0	0	NR_033796.2.1	2	CID	TOF	MSMS	24	0	851.967	1701.92	NaN	NaN	43.311	0.033052	31.895	1.1838	NaN	NaN	1	0	0	0	-1	0	0	0	0	y1;y5;y6;y7;y8;y9;y10;y11;y12;y13;y14;y12-H2O;y9(2+);a2;b2;b3;b3-H2O;b6;b10	21;63;42;42;42;42;42;21;83;42;63;21;21;63;63;42;42;21;63	0.00100919;0.004932711;0.007814186;0.01551547;0.01520871;-0.01839994;0.01027721;-0.01146219;0.01253648;-0.01658166;0.01579319;-0.01235094;0.003613762;0.001926638;0.003047351;0.001639802;0.001496529;-0.01990559;0.01877165	6.860019;8.122313;10.84724;18.88848;16.52234;-18.82253;9.546095;-9.618862;10.04015;-12.30338;10.81145;-10.03612;7.386101;8.955396;12.53379;4.603387;4.424904;-31.72939;19.08615	147.111794980787;607.303670734082;720.384853239416;821.424830431972;920.49355110991;977.548623481458;1076.58836024118;1191.63704268074;1248.63450773064;1347.73203978413;1460.78372892119;1230.6488304617;489.265136241235;215.137092283206;243.130886191944;356.216357721663;338.20593630842;627.354723780536;983.522016577837	19	0.0929537	0.0657439	None
Hep3B_5600_Run2	Hep3B-8-R2	39402	37750	EIIVGDVGVTISEPFK	EIIVGDVGVTISEPFK	16	0	Unmodified	_EIIVGDVGVTISEPFK_			0	0	0	NR_033796.2.1	2	CID	TOF	MSMS	26	0	851.967	1701.92	NaN	NaN	46.966	0.0086443	38.996	1.1464	NaN	NaN	1	0	0	0	-1	0	0	0	0	y1;y3;y5;y6;y7;y8;y9;y10;y11;y12;y13;y14;a2;b2;b3;b3-H2O;b4;b6;b8;b9;b9-H2O	10;21;10;10;21;10;31;21;10;63;42;10;31;42;21;21;10;20;10;10;10	0.004542693;-0.003717358;0.014726;0.003165181;-0.02195086;0.009656187;0.01109334;0.008675414;0.01104385;0.005575159;0.007127823;0.03492218;0.001955831;-0.002829652;0.006781771;0.003936566;0.006558592;0.008809105;-0.004672221;0.00593881;0.02877436	30.87993;-9.501533;24.24856;4.393709;-26.72169;10.49016;11.34846;8.058234;9.267973;4.46498;5.288847;23.90678;9.091092;-11.63811;19.03862;11.63964;14.40563;14.04231;-5.963806;6.729628;33.28618	147.108261477102;391.237699296484;607.293877440182;720.389502243709;821.462296759528;920.4991036284;977.519130203065;1076.58996204122;1191.61453663587;1248.64146905202;1347.708330304;1460.76459993398;215.137063090141;243.136763195347;356.211215752525;338.203496271493;455.279852847366;627.326009091279;783.42936805605;882.487170941768;864.453770703417	21	0.120288	0.0941704	None
Hep3B_5600_Run2	Hep3B-23-R2	28744	27505	VWTTTIAGIITAPSGHGATIR	VWTTTIAGIITAPSGHGATIR	21	0	Unmodified	_VWTTTIAGIITAPSGHGATIR_			0	0	0	NR_027504.1.3	3	CID	TOF	MSMS	15	0	708.392	2122.15	NaN	NaN	34.791	6.36e-05	43.164	36.214	NaN	NaN	1	0	0	0	-1	0	0	0	0	y1;y7;y8;y9;y10;y11;y12;y14;y15;y8-H2O;y9-NH3;y9(2+);y12(2+);y14(2+);y15(2+);y19(2+);a2;b2;b3;b7(2+)	21;42;42;125;83;63;42;21;42;21;21;42;21;21;42;21;63;42;21;21	-0.0009223981;-0.005426517;-0.005349;-0.006883162;0.001932906;-0.006328541;-0.002949158;0.01034397;0.0228451;-0.01150474;0.01679295;-0.002032164;-0.0227094;-0.004116664;0.001532848;0.01499365;0.005292809;-0.001315553;-0.005326212;0.005238474	-5.267238;-7.627993;-6.699422;-7.68655;1.999883;-5.928012;-2.497919;7.658013;16.06814;-14.74168;19.11698;-4.533623;-38.43527;-6.090801;2.154707;16.3064;20.50246;-4.597323;-13.75543;13.52884	175.119874579146;711.395074249598;798.427025142961;895.481323156419;966.509620876347;1067.56556079786;1180.64624539536;1350.73847996807;1421.76309263381;780.422616199363;878.431097942962;448.242890395054;590.84799575421;675.88216686766;711.395074249598;919.495163146377;258.154795905351;286.156318889288;387.208008022202;387.208008022202	20	0.231857	0.147541	None
Hep3B_5600_Run2	Hep3B-12-R2	19145	18168	MREIARAIGGSSTIMGGR	MREIARAIGGSSTIMGGR	18	2	Acetyl (Protein N-term),Oxidation (M)	_(ac)MREIARAIGGSSTIM(ox)GGR_	MREIARAIGGSSTIM(1)GGR	M(-40.66)REIARAIGGSSTIM(40.66)GGR	1	0	1	NR_026718.2.2	2	CID	TOF	MSMS	35	0	960.991	1919.97	NaN	NaN	25.932	0.0010085	41.088	21.791	40.661	0.99991	2	0	0	0	-1	0	0	0	0	y12;y14;y15;y12-NH3;y14-H2O;y14-NH3;y15-H2O;y7(2+);y9(2+);y16(2+);b4;b4-NH3;b6;b6-H2O;b6-NH3	167;83;63;21;73;42;10;52;62;21;42;52;41;62;21	0.001519159;-0.002085714;0.01069003;-0.001728556;0.01916469;0.03622082;0.01439252;0.000440145;0.01437169;0.003486637;-0.01890934;-0.0172896;0.01077971;-0.01050767;0.002492772	1.353304;-1.545319;7.308076;-1.563551;14.39152;27.1799;9.961913;1.192211;32.57434;4.377935;-33.04068;-31.1369;13.48452;-13.44682;3.186078	1122.55566418683;1349.69749387576;1462.76878211696;1105.53236280103;1331.66567878902;1332.63263824272;1444.75451493662;369.183722948747;441.196537472531;796.411184216195;572.30500320849;555.276834358927;799.413538971609;781.424261667176;782.395276805992	15	0.106646	0.0533808	None
Hep3B_5600_Run2	Hep3B-9-R2	13484	12512	VTVWPGVSPCPITPSGVGIDR	VTVWPGVSPCPITPSGVGIDR	21	0	Unmodified	_VTVWPGVSPCPITPSGVGIDR_			0	0	0	NR_015427.3.13	3	CID	TOF	MULTI-MSMS	31	1	732.049	2193.13	7.032	NaN	21.39	0.0021553	29.172	22.509	NaN	NaN	1	0	0	0	-1	0	0	0	0	y9;y10;y9-H2O;b2;b2-H2O;b4;b8;b11;b11-H2O;b12;b16(2+)	375;84;63;63;42;105;83;84;84;147;42	0.008369663;-0.007887218;0.01039699;0.001302797;0.000676935;0.005131574;-0.01968179;0.01861785;-0.009415451;0.002357943;0.002482643	9.284508;-7.773984;11.76859;6.477645;3.696833;10.55302;-23.81442;15.77031;-8.09875;1.822686;3.033491	901.465401630171;1014.56572249138;883.452809612651;201.122066059512;183.112127235649;486.265964152107;826.465447422342;1180.56332368762;1162.58079229868;1293.66364757096;818.411125577395	11	0.107042	0.0456432	None
Hep3B_5600_Run2	Hep3B-21-R2	10755	9981	SYIGSETEFR	SYIGSETEFR	10	0	Unmodified	_SYIGSETEFR_			0	0	0	NR_046337.3.1	2	CID	TOF	MULTI-MSMS	17	0	594.78	1187.55	0.59998	NaN	15.33	0.039855	63.216	47.844	NaN	NaN	1	0	0	0	-1	0	0	0	0	y1;y6;y8;y1-NH3;y6-H2O;y6-NH3;y8-H2O;y8-NH3;y8(2+);y9(2+);a2;b2;b4;b4-H2O;b9;b9-H2O	348;3582;3106;42;84;83;125;63;315;126;4492;3668;708;167;42;21	0.001177665;-0.0009490536;-0.002352341;-0.001949117;0.008618578;-0.005261235;-0.004040523;-0.000710219;-0.003383568;0.01748914;0.0007099703;-0.001436119;0.005564186;0.0007558794;0.00443976;0.0128798	6.724991;-1.235179;-2.506597;-12.32882;11.48634;-7.002553;-4.389719;-0.7707775;-7.203129;31.72652;3.182196;-5.719219;13.21024;1.874716;4.376575;12.9261	175.117774515554;768.353208227131;938.460139218813;158.094352196642;750.333075909178;751.330971306935;920.451262714059;921.43194799512;469.735915240581;551.246706800912;223.107008822383;251.104069534035;421.202596933057;403.196840553122;1014.43702835202;996.418023623896	16	0.401229	0.0689655	None
Hep3B_5600_Run2	Hep3B-8-R2	32098	30634	EIIVGDVGVTISEPFK	EIIVGDVGVTISEPFK	16	0	Unmodified	_EIIVGDVGVTISEPFK_			0	0	0	NR_033796.2.1	2	CID	TOF	MULTI-MSMS	24	0	851.967	1701.92	0.31811	NaN	39.016	5.89e-07	118.62	3.243	NaN	NaN	1	0	0	0	-1	0	0	0	0	y1;y2;y3;y5;y6;y7;y8;y9;y10;y11;y12;y13;y14;y1-NH3;y12-H2O;y13(2+);y14(2+);a2;b2;b2-H2O;b3;b3-H2O;b4;b4-H2O;b5;b5-H2O;b6;b6-H2O;b7;b7-H2O;b8;b8-H2O;b9;b9-H2O;b10;b12(2+)	42;42;125;84;63;188;42;339;104;104;504;273;63;21;21;42;83;83;209;42;292;83;63;63;21;21;42;84;63;42;42;42;42;84;42;63	-0.005829209;0.003858959;-0.0007278875;0.005067361;-0.007471122;0.01035175;0.02357759;0.007861322;0.01003618;0.02236027;0.001072824;0.02453724;-0.0007479638;0.001546784;-0.01758985;-0.01067407;-0.007414331;0.001921895;-0.0006305319;0.00211754;0.001602973;	-39.6225;13.1178;-1.860488;8.344033;-10.37079;12.60211;25.61431;8.042089;9.322208;18.76486;0.8591896;18.20687;-0.5120233;11.89059;-14.29309;-15.82816;-10.14396;8.93335;-2.593345;9.406222;4.499997;19.67582;15.05156;16.16857;20.56321;12.83197;-9.36705;22.41	147.11863337911;294.177359127742;391.234709826313;607.303536083898;720.400138547074;821.429994148474;920.485182222473;977.522362217691;1076.58860127179;1191.60322021699;1248.64597138734;1347.69092089095;1460.80027007138;130.084708284959;1230.65406937673;674.372041365128;730.910813618245;215.137097026253;243.134564075137;225.121251316478;356.216394550949;338.200778459269;455.279558772563;437.26877…	36	0.299035	0.129496	None
Hep3B_5600_Run2	Hep3B-23-R2	22541	21467	KPSVPETEADGFVIIGDTTDEQR	KPSVPETEADGFVIIGDTTDEQR	23	0	Unmodified	_KPSVPETEADGFVIIGDTTDEQR_			0	0	0	NR_034084.1.1	3	CID	TOF	MULTI-MSMS	29	0	835.41	2503.21	-0.55108	NaN	27.89	5.48e-06	52.927	50.508	NaN	NaN	1	0	0	0	-1	0	0	0	0	y1;y3;y4;y5;y6;y7;y8;y9;y10;y11;y6-H2O;y7-H2O;y8-H2O;y10-H2O;y11-H2O;y10(2+);y22(2+);b2;b4;b4-H2O;b5;b6;b9;b9-NH3;b10;b11;b12;b13;b13-H2O;b14;b11(2+);b12(2+);b13(2+);b14(2+)	42;63;42;42;63;84;339;125;188;42;42;63;42;21;84;21;21;21;63;42;21;21;21;42;42;83;146;104;21;21;21;21;42;21	0.003386737;0.01274862;-0.01172893;0.01421607;-0.01585157;-0.01415085;-0.003460735;0.002061862;0.007679489;-0.003907915;0.004444878;0.03305747;0.01355187;-7.973594E-05;0.03261345;0.02193699;0.003759215;0.000437033;0.008215543;-0.0005052096;0.01464119;-0.004521315;0.03704732;0.01341259;0.01567274;-0.005358438;0.01365411;0.0002609463;0.00377618;0.01865429;0.01524815;-0.01875604;-0.007503328;0.02455…	19.34001;29.49653;-21.43214;21.92888;-21.15352;-16.37103;-3.755976;1.993153;6.692066;-3.13478;6.077822;39.05998;15.00151;-0.07059099;26.54556;38.20037;3.162832;1.932453;19.92868;-1.28146;28.74804;-7.082755;39.43549;14.54037;14.86287;-4.820768;10.84881;0.1922025;2.818783;12.68371;27.41232;-29.78001;-11.04498;33.37421	175.115565443897;432.207374169628;547.25879474925;648.280528228917;749.358274337775;864.383516648798;921.394290259129;1034.4728316425;1147.55127799608;1246.63127931616;731.327413204496;846.325743643447;903.366712970174;1129.54847253484;1228.58419326798;574.261179987994;1188.55994929668;226.154566303248;412.247230119187;394.245386185678;509.293568321721;638.355323925028;939.441140644203;922.438226…	34	0.233371	0.120996	None
Hep3B_5600_Run2	Hep3B-14-R2	34847	33626	TVIQNAYVSIEETIK	TVIQNAYVSIEETIK	15	0	Unmodified	_TVIQNAYVSIEETIK_			0	0	0	NR_004855.1.1	2	CID	TOF	MULTI-MSMS	22	0	854.462	1706.91	-2.0336	NaN	41.027	0.0014802	65.043	14.955	NaN	NaN	1	0	0	0	-1	0	0	0	0	y1;y11;y12;y1-NH3;y11-H2O;y11-NH3;y12-H2O;y12-NH3;y12(2+);y13(2+);a2;b2;b3;b4;b4-NH3;b7;b10(2+)	42;188;125;42;42;21;42;84;42;63;63;83;63;42;42;21;42	0.005746065;-0.009026848;-0.01748529;-0.003258717;-0.02898598;-0.01275375;-0.01019679;-0.004372977;-0.0004621234;0.006292421;0.0006101153;-0.0009711223;0.0006255617;-0.00194042;0.002396811;-0.009173447;0.01186156	39.06043;-7.126459;-12.53665;-25.0498;-23.21338;-10.2059;-7.406603;-3.174128;-0.6621987;8.340989;3.524074;-4.828467;1.990923;-4.387431;5.63641;-11.60581;21.75281	147.107058105441;1266.66663574513;1394.73367169515;130.089513786147;1248.67603019579;1249.64381354102;1376.71581851065;1377.69401028433;697.862193561088;754.397471006925;173.127844119501;201.124339979199;314.206807275591;442.267950768911;425.237064436675;790.418553568921;545.288719885176	17	0.0930832	0.0452128	None
Hep3B_5600_Run2	Hep3B-18-R2	14655	13754	EIEAIFGQPVVDR	EIEAIFGQPVVDR	13	0	Unmodified	_EIEAIFGQPVVDR_			0	0	0	NR_002144.2.1	3	CID	TOF	MULTI-MSMS	9	0	491.596	1471.77	-2.6953	NaN	19.321	0.064386	24.352	5.7271	NaN	NaN	1	0	0	0	-1	0	0	0	0	y7;y7-NH3;y12(2+);b5;b5-H2O;b6;b6-H2O;b7;b7-H2O;b7(2+)	42;43;21;315;63;104;42;652;42;42	0.0050994;0.004167103;0.008407533;0.01649053;0.01405869;0.01030791;-0.02073675;0.01457428;-0.005284129;0.007637859	6.619069;5.531175;12.50449;29.64423;26.11813;14.65533;-30.25601;19.16728;-7.117801;20.06321	770.410428732573;753.384811927851;672.361119146881;556.281213876875;538.27308103428;703.355810412842;685.376290388538;760.373007763366;742.38230149031;380.689791398234	10	0.125968	0.0546448	None
Hep3B_5600_Run2	Hep3B-5-R2	8097	7221	ITIISGCCSISVMP	ITIISGCCSISVMP	14	0	Unmodified	_ITIISGCCSISVMP_			0	0	0	NR_026677.1.12	2	CID	TOF	MULTI-MSMS	37	0	769.375	1536.73	-4.0533	NaN	13.856	0.0014039	71.085	47.013	NaN	NaN	1	0	0	0	-1	0	0	0	0	y10;y11;y12;y13;y10-H2O;y10(2+);y11(2+);y12(2+);a2;b2;b2-H2O;b3;b3-H2O;b4;b4-H2O	347;188;21;21;21;42;63;42;63;83;63;83;167;42;21	0.02288975;-0.003736281;-0.01126024;0.03312258;0.02427625;0.005406648;-0.006287962;0.01775774;0.003868559;-0.0001106435;-0.001610146;0.002437623;-0.0008012549;0.0009114442;-0.01034809	20.85779;-3.086483;-8.507147;23.25003;22.49034;9.84424;-10.38006;26.81258;20.67198;-0.5142882;-8.167935;7.42678;-2.582916;2.065333;-24.44583	1097.41952311481;1210.5302131256;1323.62180106923;1424.6250967206;1079.40757193063;549.219438017191;605.773164617314;662.291150909503;187.140235739601;215.139129564611;197.130064380462;328.220645278997;310.213319470069;441.306235437736;423.306930285416	15	0.298258	0.140187	None
Hep3B_5600_Run1	Hep3B-21-R1	7661	6854	YSAPPAPPMIR	YSAPPAPPMIR	11	0	Acetyl (Protein N-term),Oxidation (M)	_(ac)YSAPPAPPM(ox)IR_	YSAPPAPPM(1)IR	YSAPPAPPM(44.64)IR	1	0	1	NR_003190.3.8	2	CID	TOF	MSMS	22	0	629.318	1256.62	NaN	NaN	12.087	0.045124	44.639	17.158	44.639	1	1	0	0	0	-1	0	0	0	0	y1;y6;y7;y8;y10;y6-NH3;y7-NH3;y8-NH3;y6(2+);y7(2+);y8(2+);b3;b3-H2O;b4;b6	21;254;104;209;21;42;21;21;104;125;229;42;42;42;125	-0.006323806;-0.006363345;0.007096875;-0.007191451;0.03207298;0.0005008791;0.008086383;0.007048628;0.005541915;0.002714802;0.002903038;9.44581E-05;-0.01036544;-0.006167729;-0.00632412	-36.11018;-9.085464;8.89972;-8.039688;30.47246;0.7329717;10.36186;8.033055;15.80295;6.800302;6.483701;0.2593932;-29.94493;-13.37295;-10.04946	175.125275987197;700.387420226411;797.426723859072;894.493776036416;1052.52365380388;683.354006900889;780.399185248302;877.452986855782;350.688624759555;399.217833798268;447.744027487626;364.150217430801;346.150112642445;461.209243470508;629.299277500391	15	0.181795	0.0797872	None
Hep3B_5600_Run1	Hep3B-23-R1	22679	21440	KPSVPETEADGFVIIGDTTDEQR	KPSVPETEADGFVIIGDTTDEQR	23	0	Unmodified	_KPSVPETEADGFVIIGDTTDEQR_			0	0	0	NR_034084.1.1	3	CID	TOF	MULTI-MSMS	27	0	835.41	2503.21	0.3459	NaN	28.016	2.09e-10	66.613	61.711	NaN	NaN	1	0	0	0	-1	0	0	0	0	y2;y3;y4;y5;y6;y7;y8;y9;y10;y11;y5-H2O;y5-NH3;y6-H2O;y6-NH3;y7-H2O;y7-NH3;y8-H2O;y8-NH3;y9-H2O;y10-H2O;y10-NH3;y11-NH3;y11(2+);y18(2+);b4;b4-H2O;b6;b7;b8;b9;b9-NH3;b10;b10-H2O;b11;b11-H2O;b12;b12-H2O;b13;b14;b9(2+);b11(2+);b13(2+);b14(2+);b15(2+)	63;63;42;84;104;63;573;125;83;21;21;42;42;21;21;84;63;42;42;21;42;21;21;21;63;21;63;21;84;21;21;42;21;104;21;230;21;125;42;21;42;42;21;21	0.0001380044;-0.0001874712;0.02006663;0.008524391;0.002281652;0.01571279;-0.0002503813;-0.0126014;0.02503156;0.005154032;0.006133682;0.011506;-0.01963996;-0.01292362;-0.02476141;-0.005744552;0.003950293;0.007926383;0.0119319;-0.0105515;0.00098277;0.01989049;0.02353672;0.02306307;-0.01017073;0.006712564;-0.01999184;0.01079638;0.006963592;-0.002981068;-0.01341256;-0.00827445;-0.0136855;0.007757699;…	0.4551936;-0.4337398;36.66966;13.14912;3.044881;18.17866;-0.2717427;-12.1813;21.81335;4.134398;9.731708;18.22713;-26.85434;-17.6473;-29.25554;-6.779444;4.37281;8.764668;11.73877;-9.34126;0.8692991;16.17664;37.73157;23.09915;-24.67034;17.02667;-31.31697;14.60179;8.018561;-3.1731;-14.53992;-7.8467;-13.20347;6.979368;12.26472;-7.563964;6.939972;-4.112446;-13.5651;19.15082;19.24233;8.844331;10.95365;…	303.177391687992;432.220310259767;547.226999189589;648.286219903711;749.340141116944;864.353653010254;921.391079905723;1034.48749490325;1147.53392592979;1246.62221736932;630.27804592686;631.256689194714;731.351498043502;732.328797291228;846.38356252299;847.348561250844;903.376314545471;904.356354039523;1016.45239691425;1129.55894430321;1130.53142561373;1229.58093180648;623.793787214001;998.437660…	44	0.278649	0.15493	None
Hep3B_5600_Run1	Hep3B-13-R1	18730	17892	IVITSAIPQAK	IVITSAIPQAK	11	0	Unmodified	_IVITSAIPQAK_			0	0	0	NR_033849.2.3	2	CID	TOF	MULTI-MSMS	9	0	570.853	1139.69	0.074151	NaN	25.371	0.0036679	92.239	17.042	NaN	NaN	1	0	0	0	-1	0	0	0	0	y1;y8;y9;y10;y1-NH3;y8-H2O;y8-NH3;y9-H2O;y9-NH3;y10-H2O;y10-NH3;y10(2+);a2;b2;b3;b4;b5;b10;b10-NH3	318;3210;10235;686;83;570;188;125;298;42;63;167;3250;2897;474;188;167;274;84	0.002214151;0.003686532;2.959304E-05;-0.002892926;-0.001747809;0.002179173;0.009923545;-0.003686272;0.01770603;-0.01993228;0.008769698;-0.0005862142;-0.000704754;0.0006227391;-0.005834529;0.005950189;0.01198984;0.01028827;-0.006284528	15.05093;4.520809;0.0318703;-2.815178;-13.43559;2.732678;12.42889;-4.048449;19.42511;-19.74228;8.677893;-1.139804;-3.806075;2.921475;-17.88363;13.92556;23.31242;10.34431;-6.428706	147.110590019218;815.458457441895;928.546178361356;1027.61751479677;130.088002878355;797.449400114824;798.425671327613;910.539329539618;911.501952827058;1009.62398946761;1010.57930307105;514.311535382813;185.165544495072;213.159131624097;326.249652872183;427.285546628444;514.311535382813;994.582869876355;977.5728935741	19	0.487041	0.0837209	None
Hep3B_5600_Run1	Hep3B-12-R1	18363	17447	IVITSAIPQAK	IVITSAIPQAK	11	0	Unmodified	_IVITSAIPQAK_			0	0	0	NR_033849.2.3	2	CID	TOF	MULTI-MSMS	10	0	570.853	1139.69	-0.38794	NaN	25.056	0.028499	60.547	33.399	NaN	NaN	1	0	0	0	-1	0	0	0	0	y1;y4;y5;y8;y9;y10;y1-NH3;y4-NH3;y8-H2O;y8-NH3;y9-H2O;y9-NH3;y8(2+);a2;b2;b3;b10	104;84;83;730;377;209;42;126;146;63;63;83;105;636;679;229;83	-1.180187E-05;0.01387792;0.01839652;-0.01355557;0.005729772;0.01769575;0.0007997137;-0.01368921;-0.01010675;0.005229485;0.007480758;-0.009473273;0.002321567;0.003813245;-0.002984661;-0.006121264;-0.009827205	-0.08022325;31.30965;33.06781;-16.6229;6.17073;17.22051;6.147603;-32.11557;-12.67365;6.549707;8.215844;-10.39273;5.686877;20.59421;-14.0018;-18.7625;-9.88053	147.112815972469;443.247381402652;556.326926785912;815.475699542259;928.54047818223;1027.59692612243;130.085455355471;426.248399432723;797.461686034123;798.430365387885;910.528162510452;911.52913212552;408.232388652877;185.161026495881;213.162739024433;326.249939607232;994.602985352044	17	0.192572	0.0627306	None
Hep3B_5600_Run1	Hep3B-8-R1	31860	30367	EIIVGDVGVTISEPFK	EIIVGDVGVTISEPFK	16	0	Unmodified	_EIIVGDVGVTISEPFK_			0	0	0	NR_033796.2.1	2	CID	TOF	MULTI-MSMS	22	0	851.967	1701.92	-0.41129	NaN	38.637	6.77e-08	110.12	2.1456	NaN	NaN	1	0	0	0	-1	0	0	0	0	y1;y2;y3;y5;y6;y7;y8;y9;y10;y11;y12;y13;y14;y1-NH3;y7-H2O;y12-H2O;y13-H2O;y13-NH3;y13(2+);y14(2+);y15(2+);a2;b2;b2-H2O;b3;b3-H2O;b4;b4-H2O;b6;b6-H2O;b7;b7-H2O;b8;b9;b9-H2O;b10;b11;b13;b13-H2O	63;84;271;146;104;357;84;514;147;125;785;345;167;42;42;42;42;21;63;83;42;209;294;42;488;271;146;167;104;63;42;42;42;63;42;42;21;21;21	0.002635401;-0.001312607;-0.00122937;0.0004505885;0.01034877;0.02108066;-0.008781749;-0.000703549;-0.01030333;0.01056833;-0.01429918;0.005715522;-0.01413053;0.004696941;-0.001374777;-0.04447024;0.01022576;-0.0402576;0.01342626;0.01052292;-0.006423568;0.001723064;-0.0008751985;0.006137074;-0.004783886;0.004089743;-0.008820207;-0.002367364;-0.00328133;-0.009541912;0.01659495;-0.01069963;-0.00112728…	17.91447;-4.461879;-3.142278;0.7419437;14.36567;25.66371;-9.540012;-0.7197204;-9.570165;8.868916;-11.45161;4.240915;-9.673053;36.10766;-1.711132;-36.13466;7.690304;-30.25229;19.90999;14.39734;-8.157411;8.009138;-3.599643;27.26168;-13.42948;12.09256;-19.3725;-5.413862;-5.230561;-15.65958;22.8459;-15.10387;-1.43892;-3.25173;18.40024;-6.125672;-4.395663;-1.47229;-0.8137873	147.110168769755;294.182530693548;391.235211308536;607.308152856442;720.382318653821;821.419265235069;920.517541564307;977.530927088175;1076.60894078078;1191.61501215424;1248.6613433955;1347.70974260504;1460.81365263605;130.081558128393;803.431155989909;1230.68094976211;1329.69466768465;1330.72916662742;674.347941033272;730.892876370297;787.451854845481;215.137295856826;243.134808741645;225.11723…	39	0.310247	0.121118	None
Hep3B_5600_Run1	Hep3B-8-R1	37008	35386	EIIVGDVGVTISEPFK	EIIVGDVGVTISEPFK	16	0	Unmodified	_EIIVGDVGVTISEPFK_			0	0	0	NR_033796.2.1	2	CID	TOF	MULTI-MSMS	31	0	851.967	1701.92	-0.59412	NaN	44.08	0.049653	29.8	1.1834	NaN	NaN	1	0	0	0	-1	0	0	0	0	y1;y3;y5;y6;y7;y8;y9;y10;y11;y12;y13;y14;y7-H2O;y14(2+);a2;b2;b2-H2O;b3;b6;b6-H2O;b7;b8	21;42;42;63;42;21;42;21;21;83;42;21;21;21;63;42;21;63;21;42;21;21	-0.001117886;-0.004291286;0.007280477;0.01789163;0.006005996;0.01365771;0.01527117;-0.005365853;-0.02797451;-0.02433882;-0.01349449;-0.008013488;0.01866601;0.006684796;-0.0006801159;-0.005604844;0.007922268;0.006202082;0.007212576;0.004267851;0.0127647;-0	-7.598775;-10.96847;11.98825;24.83655;7.311596;14.83735;15.62244;-4.984054;-23.47538;-19.49177;-10.01276;-5.485656;23.23344;9.146021;-3.161276;-23.05197;35.19202;17.41122;11.4973;7.004285;17.57278;-16.53389	147.113922056233;391.238273224771;607.3013229677;720.374775799125;821.434339903278;920.49510210599;977.514952369703;1076.60400330831;1191.65355500145;1248.67138302862;1347.7289526134;1460.80753559499;803.411115205929;730.896714490742;215.139699037012;243.139538387438;225.11544658949;356.211795441353;627.327605619699;609.319985658261;726.390467407965;783.437649103344	22	0.110068	0.0866142	None
HBE_LWP_5600_Run2	20150730_LWP_HBE_1	30663	27779	EIIVGDVGVTISEPFK	EIIVGDVGVTISEPFK	16	0	Unmodified	_EIIVGDVGVTISEPFK_			0	0	0	NR_033796.2.1	2	CID	TOF	MULTI-MSMS	21	1	851.967	1701.92	1.0094	NaN	57.751	0.00091074	50.178	0.64114	NaN	NaN	1	0	0	0	-1	0	0	0	0	y3;y5;y6;y7;y8;y9;y11;y12;y13;y14;y7-NH3;y13-NH3;y14-NH3;a2;b2;b2-H2O;b3;b3-H2O;b4;b4-H2O;b5;b8;b9;b12;b14(2+)	125;21;42;42;42;292;42;125;83;21;21;21;21;125;188;42;209;63;84;42;21;42;21;21;21	0.001824502;0.01084145;0.01244254;0.01204589;0.01708807;-0.01016581;0.03500478;-0.003175343;-0.01629783;-0.003218698;-0.009542881;-0.03409603;0.02096357;0.005442931;0.004182912;0.004746805;-0.000818479;0.002560071;0.003452698;0.0003786405;0.01213249;0.008139465;-0.006198748;0.02622963;0.01201568	4.663476;17.85196;17.27218;14.66457;18.56407;-10.39938;29.37652;-2.543021;-12.09279;-2.203376;-11.86301;-25.62218;14.5202;25.30024;17.20444;21.08579;-2.297686;7.569585;7.58363;0.8659084;23.68258;10.3897;-7.024082;22.16031;17.03463	391.232157436982;607.297761991124;720.380224884466;821.428300006241;920.491671745151;977.540389349952;1191.59057570274;1248.65021955437;1347.73175595906;1460.80274080544;804.42333967861;1330.72300505562;1443.752009435;215.133575990206;243.129750631174;225.11862205203;356.218816002671;338.204872766511;455.282958742297;437.275468113008;512.295742676033;783.41655637008;882.499308498995;1183.63065099…	25	0.171558	0.0801282	None
HBE_LWP_5600_Run2	20150730_LWP_HBE_1	4725	2811	MNTFIIIIIR	MNTFIIIIIR	10	0	Acetyl (Protein N-term),Oxidation (M)	_(ac)M(ox)NTFIIIIIR_	M(1)NTFIIIIIR	M(51.28)NTFIIIIIR	1	0	1	NR_108066.2.3	3	CID	TOF	MULTI-SECPEP	2	1	431.253	1290.74	-7.9646	NaN	17.544	0.0039086	51.276	42.272	51.276	1	1	0	0	0	-1	0	0	0	0	y1;y2;y3;y4;y1-NH3;y2-NH3;y3-NH3;b6;b6-H2O;b6-NH3;b7;b8;b7(2+)	73;183;375;353;10;41;21;172;52;47;21;5;30	-0.001512901;-0.003073235;-0.0002653226;0.003061578;0.002097713;0.003686763;0.002386186;0.006704385;0.01120035;0.01413632;0.0003653197;0.0127336;0.007471948	-8.639204;-10.66332;-0.6611786;5.952116;13.26908;13.59562;6.20985;8.613324;14.73035;18.56769;0.4097975;12.67611;16.74467	175.120465082445;288.206089396189;401.287345464401;514.368082543839;158.09030536685;271.172780297224;384.25814485475;778.373683794746;760.358623143657;761.339702760971;891.464086840163;1004.5357825372;446.228392365117	13	0.233852	0.0613208	None
HBE_LWP_5600_Run1	20150709_HBE_1	6035	2107	TVQVPANSIGSAGSPK	TVQVPANSIGSAGSPK	16	0	Unmodified	_TVQVPANSIGSAGSPK_			0	0	0	NR_110257.1.5	3	CID	TOF	MSMS	3	0	504.939	1511.79	NaN	NaN	42.841	0.056243	2.1443	0.82621	NaN	NaN	1	0	0	0	-1	0	0	0	0	a2;b2	14;7	0.00161782;0.005815045	9.344709;28.91366	173.126836414832;201.117553811861	2	0.09375	0.0425532	None
HBE_LWP_5600_Run1	20150709_HBE_2	5125	468	ICTQVIVNK	ICTQVIVNK	9	0	Unmodified	_ICTQVIVNK_			0	0	0	NR_024618.2.2	2	CID	TOF	MULTI-MSMS	1	0	537.802	1073.59	-1.2663	NaN	35.821	0.030945	35.445	25.158	NaN	NaN	1	0	0	0	-1	0	0	0	0	y1;y7;y8;y1-NH3;y7-H2O;y8-NH3;y8(2+);a2;b2	1;19;4;1;1;1;3;4;8	0.001710681;0.009402592;0.005698557;-0.002891085;0.01178234;0.01885374;0.009526075;-0.006712121;0.004935213	11.6285;11.73163;5.926688;-22.22388;15.03885;19.96229;19.7944;-27.27022;18.00403	147.111093489929;801.473476824482;961.507829061085;130.08914615397;783.460532388598;944.468124770773;481.250875967634;246.133786147909;274.117053435701	9	0.147368	0.0514286	None
H1299_HBE	CYZ_20130101_33	11057	9470	QTSTPRAQKSDITTHPR	QTSTPRAQKSDITTHPR	17	2	Gln->pyro-Glu	_(gl)QTSTPRAQKSDITTHPR_			0	1	0	NR_073404.2.4	2	CID	ITMS	MULTI-SECPEP	1	7	953.99	1905.97	2.6231	3171.6	82.335	0.0059409	42.149	15.123	??????????????????1	-1	0	0	0	-1	0	0	0	0	0	y2;y3;y5;y8;y10;y12;y14;y5-H2O;y10-H2O;y12-H2O;y9(2+);y10(2+);y12(2+);y13(2+);b4;b4-H2O;b5;b5-H2O;b12;b14;b14-H2O;b14-NH3;b8(2+);b11(2+);b12(2+);b14(2+)	13.4;60.7;33.3;70.6;113.2;88.6;36.1;30.6;32.9;27.1;30.3;47.8;36.6;121.7;19.9;20.8;34.2;49.7;248.6;23.1;31.9;27.9;17;47.8;33.4;37.4	0.05205661;0.03928268;-0.03656399;0.2716936;0.2094623;0.3174137;0.03504349;0.07939721;0.01225209;0.3183236;-0.4926967;-0.317717;0.09264292;-0.3964171;-0.2709318;-0.08346796;-0.1615274;-0.1085544;0.2934024;0.2443502;0.1230677;-0.05600261;0.04062386;0.156098;-0.1659447;0.382222	191.3004;96.00076;-59.80737;293.3431;176.2508;224.2471;21.71426;133.8375;10.46633;227.7886;-927.3621;-533.8502;130.7959;-523.4493;-674.9039;-217.7958;-324.1042;-226.0056;225.2816;162.4102;82.78269;-37.64124;95.09973;262.2867;-254.5138;507.932	272.119659423828;409.191345214844;611.362548828125;926.197326660156;1188.43322753906;1415.46350097656;1613.84631347656;593.236022949219;1170.61987304688;1397.45202636719;531.288391113281;595.142700195313;708.301452636719;757.31689453125;401.437622070313;383.239593505859;498.380981445313;480.317443847656;1302.38098144531;1504.525390625;1486.63610839844;1487.79919433594;427.171142578125;595.1427001…	26	0.148898	0.192308	None
H1299_HBE	CYZ_20130101_38	9389	7957	IYPAAVDTIVAVTAEGK	IYPAAVDTIVAVTAEGK	17	0	Unmodified	_IYPAAVDTIVAVTAEGK_			0	0	0	NR_003677.3.1	2	CID	ITMS	MULTI-MSMS	7	1	862.482	1722.95	-0.20755	586.504	73.258	0.00028824	67.902	44.021	??????????????????1	1	0	0	0	-1	0	0	0	0	0	y3;y4;y5;y6;y7;y8;y10;y12;y13;y12-H2O;y8(2+);y15(2+);b6;b8;b9;b10;b11;b13;b13-H2O;b15;b16;b11(2+)	4.6;8.3;21.8;28.3;28.3;38.9;16.2;21.6;16.7;23.6;4.7;137.1;13.7;25.8;29.5;20.1;60.8;4.6;9.1;3.9;7.1;10.3	-0.1170053;-0.0158962;0.1534254;0.06272061;-0.01704793;-0.0831555;0.1187164;0.1986924;0.0517242;0.1427176;-0.01105353;-0.1153191;-0.2560658;0.117689;0.031648;-0.3030753;0.24356;0.1667813;0.4272127;-0.3677697;0.1346511;-0.3775725	-344.8291;-38.74758;300.1699;102.7722;-25.01881;-106.536;119.3767;164.4146;40.42001;119.8774;-28.28852;-159.1654;-415.9572;141.571;33.50849;-290.3353;218.5628;126.872;329.565;-242.7238;85.67244;-676.4249	339.313995361328;410.25;511.128356933594;610.287475585938;681.404357910156;780.538879394531;994.46875;1208.48413085938;1279.66821289063;1190.52954101563;390.742553710938;724.523864746094;615.606140136719;831.307006835938;944.477111816406;1043.88024902344;1114.37072753906;1314.56359863281;1296.29260253906;1515.17785644531;1571.69689941406;558.188354492188	22	0.312572	0.217822	None
H1299_HBE	CYZ_20130101_33	2653	1831	MEFSGPIMVHYSIK	MEFSGPIMVHYSIK	14	0	Unmodified	_MEFSGPIMVHYSIK_			0	0	0	NR_024497.2.1	2	CID	ITMS	MULTI-MSMS	1	0	819.905	1637.79	3.9341	8.71688	29.097	0.0046308	52.891	13.497	??????????????????1	0	0	0	0	-1	0	0	0	0	0	y2;y7;y8;y11;y12;y2-NH3;y7-H2O;y7-NH3;y8-H2O;y8-NH3;y12-NH3;y10(2+);b3;b6;b7;b11;b12;b12-H2O;b13;b13-H2O	324.3;1386.3;4046.4;331.3;605.5;206.4;1392.9;2918.3;3205.7;6491.7;178;2772;496.9;6591.3;2615.1;300.2;717.9;178;1033.3;782.9	0.00219652;0.2071668;0.2543656;0.2873183;0.4145702;0.162354;-0.02440616;0.191543;0.1225851;0.1738004;0.2736412;-0.4160801;-0.1220547;-0.006277199;-0.03756966;0.1122094;0.2008784;0.1831116;0.1918028;0.4170779	8.441833;236.1541;256.8597;233.3336;300.7828;668.1014;-28.39662;222.6618;126.063;178.5601;200.9971;-725.8533;-298.9478;-9.668068;-49.27901;86.81792;145.6262;134.5006;128.5107;282.905	260.194671630859;877.252868652344;990.289733886719;1231.36303710938;1378.30419921875;243.007965087891;859.473876953125;860.241943359375;972.410949707031;973.34375;1361.41857910156;573.228881835938;408.280822753906;649.271301269531;762.386657714844;1292.46801757813;1379.41137695313;1361.41857910156;1492.50451660156;1474.26867675781	20	0.128436	0.152	None
H1299_HBE	CYZ_20130101_15	7092	5918	MPSGPVSEASGGFSRTNIIK	MPSGPVSEASGGFSRTNIIK	20	1	Acetyl (Protein N-term),Oxidation (M)	_(ac)M(ox)PSGPVSEASGGFSRTNIIK_	M(1)PSGPVSEASGGFSRTNIIK	M(40.19)PSGPVSEASGGFSRTNIIK	1	0	1	NR_036533.3.1	2	CID	ITMS	MULTI-MSMS	6	1	1050.03	2098.05	1.9085	7.34697	82.049	0.01503	40.186	8.7764	40.186	1	1	1	0	0	0	-1	0	0	0	y3;y6;y3-NH3;y6-H2O;y17(2+);b14;b17;b17-NH3;b18;b18-H2O;b18-NH3;b19;b19-NH3;b17(2+);b19(2+)	39;254.3;14.5;88.3;265.9;316.4;41;18;289.1;51.1;80.3;82.2;34.6;62.1;160.2	-0.1383309;0.2018846;0.2474124;0.2468619;0.1773171;0.09148926;0.2275421;0.1273846;0.2851169;0.2816322;0.2074203;0.2668859;0.3797411;-0.4409403;-0.3602943	-364.5666;269.075;683.4086;337.1346;205.3975;67.79612;132.251;74.77354;155.4992;155.1222;114.1799;137.0993;196.8059;-511.933;-369.7876	379.439392089844;750.290893554688;362.027099609375;732.2353515625;863.28759765625;1349.47631835938;1720.53198242188;1703.60559082031;1833.55847167969;1815.55139160156;1816.60961914063;1946.66076660156;1929.52136230469;861.324340820313;974.327758789063	15	0.122813	0.115385	None
H1299_HBE	CYZ_20130101_33	2665	1842	MEFSGPIMVHYSIK	MEFSGPIMVHYSIK	14	0	Unmodified	_MEFSGPIMVHYSIK_			0	0	0	NR_024497.2.1	2	CID	ITMS	MULTI-MSMS	2	0	819.905	1637.79	3.9341	5.664	29.167	0.016642	45.347	14.473	??????????????????1	0	0	0	0	-1	0	0	0	0	0	y2;y7;y8;y11;y12;y2-NH3;y7-H2O;y7-NH3;y8-H2O;y8-NH3;y12-H2O;y12-NH3;y10(2+);b3;b6;b7;b11;b12;b12-H2O;b13;b13-H2O;b7(2+)	389.4;1168.5;3043.1;178.7;303.3;109.5;1138.4;3440.9;2165.5;6879.7;156.1;445.9;4308.7;519.5;6737.7;3549.6;331.4;1235.4;445.9;1055.1;617.8;479.6	0.02584764;0.184828;0.1456009;0.1105605;0.3282664;-0.135696;0.1386188;0.05616705;0.1336324;0.1235074;0.05171054;0.2273765;-0.4621616;-0.06462058;-0.03026401;-0.02194466;0.05617912;0.2205317;0.1368469;0.2594297;0.2784061;0.4547325	99.34866;210.6841;147.0125;89.77422;238.152;-557.7173;161.3139;65.28188;137.4254;126.8832;38.00411;167.0087;-806.1779;-158.2971;-46.61056;-28.78476;43.46466;159.8761;100.5145;173.8296;188.8257;1192.824	260.171020507813;877.275207519531;990.398498535156;1231.53979492188;1378.39050292969;243.306015014648;859.310852050781;860.377319335938;972.39990234375;973.39404296875;1360.65649414063;1361.46484375;573.274963378906;408.223388671875;649.295288085938;762.371032714844;1292.52404785156;1379.39172363281;1361.46484375;1492.43688964844;1474.40734863281;381.223449707031	22	0.123797	0.179487	None
H1299_HBE	CYZ_20130101_15	7081	5908	MPSGPVSEASGGFSRTNIIK	MPSGPVSEASGGFSRTNIIK	20	1	Acetyl (Protein N-term),Oxidation (M)	_(ac)M(ox)PSGPVSEASGGFSRTNIIK_	M(1)PSGPVSEASGGFSRTNIIK	M(52.52)PSGPVSEASGGFSRTNIIK	1	0	1	NR_036533.3.1	2	CID	ITMS	MULTI-MSMS	6	1	1050.03	2098.05	1.9085	5.53576	81.922	0.0011118	52.52	18.853	52.52	1	1	1	0	0	0	-1	0	0	0	y3;y6;y3-NH3;y6-H2O;y6-NH3;y17(2+);b5;b14;b17;b18;b18-H2O;b18-NH3;b19;b19-H2O;b19-NH3;b17(2+);b18(2+)	9.5;79.7;7.8;13.2;14.7;65.2;10.1;103.7;13.4;65.2;15.9;11.8;32.5;12.9;15.3;45.6;39.6	0.1551566;0.2606004;0.07730747;0.1919302;0.3818174;0.2837624;-0.04463675;-0.05658204;0.3706085;0.3041598;0.2000893;0.1102523;0.1899816;0.1698955;0.1303515;-0.28408;-0.2689034	409.2267;347.3596;213.4403;262.0958;520.8369;328.7403;-84.49819;-41.92429;215.4214;165.8867;110.2036;60.68801;97.58974;88.08591;67.54765;-329.8777;-293.0207	379.145904541016;750.232177734375;362.197204589844;732.290283203125;733.084411621094;863.18115234375;528.256896972656;1349.62438964844;1720.38891601563;1833.53942871094;1815.63293457031;1816.70678710938;1946.73767089844;1928.74719238281;1929.77075195313;861.16748046875;917.6943359375	17	0.103655	0.128788	None
H1299_HBE	CYZ_20130101_39	4309	3379	ISSWRPPCSGPSK	ISSWRPPCSGPSK	13	0	Unmodified	_ISSWRPPCSGPSK_			0	0	0	NR_027713.1.1	2	CID	ITMS	ISO-MSMS	2	0	729.862	1457.71	-1.1631	2.82243	38.555	0.0097739	55.105	11.307	??????????????????1	0	0	0	0	-1	0	0	0	0	0	y2;y4;y5;y2-H2O;y2-NH3;y4-H2O;y4-NH3;y5-H2O;y5-NH3;y10(2+);b8;b9;b10;b10-NH3;b11;b12;b12-H2O;b12-NH3;b11(2+)	38.3;442.3;413.9;83.3;273.9;278.8;405.8;413.7;1002.3;1429.8;2032.7;1116.2;1572.6;852.9;599.2;730.9;1007.9;632.4;1102.6	-0.01738361;0.006840918;0.06670136;-0.009027394;0.08344766;0.1740106;0.06299445;0.1780849;-0.01600009;0.1420357;0.1021851;0.03796111;-0.005760713;0.2198875;0.1800598;0.2882601;0.1907813;0.2713545;-0.1576136	-74.23745;17.62159;140.3694;-41.76578;384.4897;470.2551;169.7371;389.6293;-34.91635;242.3216;103.8077;35.42913;-5.10461;197.8688;146.9398;219.6565;147.3887;209.4896;-256.9297	234.162216186523;388.212219238281;475.184387207031;216.143295288086;217.03483581543;370.034484863281;371.129516601563;457.062438964844;458.240539550781;586.145446777344;984.369812011719;1071.46606445313;1128.53125;1111.27905273438;1225.39819335938;1312.32202148438;1294.40893554688;1295.31237792969;613.450378417969	19	0.101325	0.175926	None
H1299_HBE	CYZ_20130101_38	9435	7999	IYPAAVDTIVAVTAEGK	IYPAAVDTIVAVTAEGK	17	0	Unmodified	_IYPAAVDTIVAVTAEGK_			0	0	0	NR_003677.3.1	2	CID	ITMS	MULTI-MSMS	9	0	862.482	1722.95	-0.20755	2.04085	73.567	0.050154	28.549	15.486	??????????????????1	1	0	0	0	-1	0	0	0	0	0	y3;y5;y14;y15;y3-H2O;y15(2+);b11;b13;b14;b14-H2O	4.8;17.9;6.1;4.8;9.5;93.2;17.2;9.2;6.9;14.2	0.0535574;-0.2043017;0.3313917;0.2796634;0.05193437;0.0259162;0.2208549;0.3428067;0.2820201;0.2775589	157.9196;-399.4277;245.3979;193.2004;161.7215;35.77695;198.184;260.8109;203.5532;202.9712	339.143432617188;511.486083984375;1350.42565917969;1447.53015136719;321.134490966797;724.382629394531;1114.39343261719;1314.38757324219;1385.48547363281;1367.47937011719	10	0.103728	0.0884956	None
H1299_HBE	CYZ_20130101_39	4639	3679	ISSWRPPCSGPSK	ISSWRPPCSGPSK	13	0	Unmodified	_ISSWRPPCSGPSK_			0	0	0	NR_027713.1.1	2	CID	ITMS	ISO-MSMS	2	0	729.862	1457.71	-1.1631	-0.333208	40.6	0.0057411	61.532	5.6327	??????????????????1	0	0	0	0	-1	0	0	0	0	0	y2;y4;y5;y2-H2O;y2-NH3;y4-H2O;y4-NH3;y5-H2O;y5-NH3;y10(2+);b3;b8;b9;b10;b10-NH3;b11;b12;b12-H2O;b12-NH3;b11(2+)	17.5;198.1;204.8;28.4;95.2;200.4;123.1;173.9;269.3;652.5;70.5;747.3;511.3;468;226.6;155;388;617.8;307.8;1826.7	-0.02904132;-0.01458242;0.1082053;-0.3283176;-0.06408957;0.002135606;0.02649543;0.1554409;-0.007821376;0.1126778;0.01779351;0.03138436;0.04919158;0.1198496;-0.08040552;0.1438049;0.2952181;0.3129737;0.03978714;0.291361	-124.0161;-37.56094;227.7321;-1516.74;-295.0956;5.768692;71.38431;340.0699;-17.06858;192.2256;61.7535;31.8804;45.91101;106.2115;-72.33448;117.3501;224.9598;241.8117;30.71076;475.3023	234.173873901367;388.233642578125;475.142883300781;216.462585449219;217.182373046875;370.206359863281;371.166015625;457.085083007813;458.232360839844;586.1748046875;288.137603759766;984.440612792969;1071.45483398438;1128.40563964844;1111.57934570313;1225.43444824219;1312.31506347656;1294.28674316406;1295.5439453125;613.001403808594	20	0.12967	0.15625	None
H1299_HBE	CYZ_20130101_34	12971	11219	ISIDWNVWRMINSK	ISIDWNVWRMINSK	14	1	Oxidation (M)	_ISIDWNVWRM(ox)INSK_	ISIDWNVWRM(1)INSK	ISIDWNVWRM(52.58)INSK	0	0	1	NR_024252.2.2	3	CID	ITMS	ISO-MSMS	5	0	595.313	1782.92	-1.6572	-0.607374	95.718	0.041369	52.576	36.311	52.576	1	1	1	0	0	0	-1	0	0	0	y6;y8;y9;y8-H2O;y8-NH3;y6(2+);y8(2+);y9(2+);y10(2+);b6;b9;b6(2+)	13;16.9;3.3;5.1;7.2;9.5;129.2;48.9;7.7;29.8;2.1;18.1	-0.2241246;0.223529;0.3405532;0.4489263;0.4613842;0.4549304;-0.1956934;0.2688245;-0.233023;0.005603086;0.1906592;-0.06542912	-290.8244;211.8051;291.2507;432.8599;444.4557;1180.831;-370.2897;459.4942;-343.3949;7.68229;162.8989;-179.1365	770.652587890625;1055.35266113281;1169.27856445313;1037.11669921875;1038.08825683594;385.262939453125;528.487426757813;585.044372558594;678.585876464844;729.351013183594;1170.41479492188;365.247375488281	12	0.321657	0.153846	None
H1299_HBE	CYZ_20130101_8_130103185450	8917	7517	IITQIPIISR	IITQIPIISR	10	0	Unmodified	_IITQIPIISR_			0	0	0	NR_027715.3.1	2	CID	ITMS	ISO-MSMS	6	0	577.369	1152.72	-0.24577	-2.59975	107.86	0.0021353	72.321	0.22514	??????????????????1	-1	0	0	0	-1	0	0	0	0	0	y1;y2;y5;y6;y8;y5-H2O;y6(2+);a2;b2;b5;b5-NH3;b6;b9;b9-NH3;b7(2+)	5.1;3;7.5;6.7;16.7;14.8;3.6;2.7;1;13;13;8.6;2.5;3.1;4.8	-0.02840194;0.1359049;0.02311752;0.2446937;0.2630591;-0.3720297;0.2743921;0.1041959;0.1758012;0.3365496;-0.07665723;-0.1241143;0.3644942;0.2070247;-0.2135915	-162.1603;518.6912;39.49359;350.458;283.6831;-655.2895;785.195;523.3967;774.4558;591.4452;-138.7673;-186.2061;372.2162;215.1163;-547.0134	175.147354125977;262.015075683594;585.348754882813;698.211242675781;927.299133300781;567.733337402344;349.457214355469;199.076293945313;226.999603271484;569.029174804688;552.415832519531;666.542602539063;979.254150390625;962.385070800781;390.468505859375	15	0.27949	0.202703	None
H1299_HBE	CYZ_20130101_29	10562	9042	MISVAVAEEEPPEICVGK	MISVAVAEEEPPEICVGK	18	0	Oxidation (M)	_M(ox)ISVAVAEEEPPEICVGK_	M(1)ISVAVAEEEPPEICVGK	M(45.61)ISVAVAEEEPPEICVGK	0	0	1	NR_027241.2.2	2	CID	ITMS	MULTI-MSMS	7	1	987.482	1972.95	-1.2177	-8.06791	77.819	0.0092992	45.614	6.6179	45.614	1	1	0	0	0	0	-1	0	0	0	y8(2+);y11(2+);y15(2+);y17(2+);b11;b16;b16-H2O;b17;b17-H2O;b9(2+);b13(2+);b17(2+)	18.1;66.8;94.7;75.7;42.1;18.9;18.8;1.8;21.8;22.4;53.2;91.9	-0.06371424;0.3846359;-0.4114478;0.4075848;0.1691411;0.3183516;0.3555164;-0.03176668;0.1550563;0.3330718;0.1226426;-0.06790917	-141.4928;597.8031;-505.2672;446.1518;144.2714;179.8078;202.8668;-17.37895;85.6814;703.5766;175.2779;-74.25851	450.300109863281;643.415649414063;814.317260742188;913.556274414063;1172.38122558594;1770.51049804688;1752.46276855469;1827.88208007813;1809.68469238281;473.398071289063;699.703857421875;914.496704101563	12	0.139466	0.09375	None
H1299_HBE	CYZ_20130101_7_130103165228	8193	6845	MPISPAANSAPEIR	MPISPAANSAPEIR	14	0	Acetyl (Protein N-term)	_(ac)MPISPAANSAPEIR_			1	0	0	NR_026762.3.1	2	CID	ITMS	ISO-MSMS	1	0	748.382	1494.75	-4.1219	-8.57413	98.944	0.00076136	77.185	40.004	??????????????????1	-1	0	0	0	-1	0	0	0	0	0	y2;y3;y13;y3-H2O;y13-H2O;y13-NH3;y8(2+);b6;b11;b11-H2O;b11-NH3;b12;b12-H2O;b12-NH3;b13;b13-H2O;b13-NH3	41.4;61.4;21.3;9.3;8.9;18.6;8.9;40.5;38;22.6;16.9;34.7;15.6;11.1;51.8;28.5;8.9	-0.01909077;-0.03557971;0.2928383;0.09753236;0.3303693;0.4556202;0.05425977;-0.07594573;0.1842901;0.1497997;0.03713556;0.4273227;0.3112893;0.4415451;0.147373;0.2007731;0.2537585	-66.23632;-85.26554;221.4423;244.3578;253.2797;349.0743;126.4286;-118.7779;170.7442;141.1395;34.95258;353.7046;261.5349;370.7056;111.5196;154.034;194.5455	288.222106933594;417.281188964844;1322.41345214844;399.137512207031;1304.36535644531;1305.22412109375;429.173156738281;639.393005371094;1079.33471679688;1061.35864257813;1062.45532226563;1208.13427734375;1190.23974609375;1191.09350585938;1321.49829101563;1303.43432617188;1304.36535644531	17	0.153194	0.146789	None
H1299_HBE	CYZ_20130101_36	15005	13088	MVKMCDRIIAGIER	MVKMCDRIIAGIER	14	2	Acetyl (Protein N-term),Oxidation (M)	_(ac)M(ox)VKMCDRIIAGIER_	M(0.865)VKM(0.135)CDRIIAGIER	M(8.08)VKM(-8.08)CDRIIAGIER	1	0	1	NR_026835.2.10	2	CID	ITMS	MSMS	9	0	878.454	1754.89	0	-223.517	109.02	0.042318	41.227	13.797	8.0796	0.86534	2	1	0	0	0	-1	0	0	0	y2;y4;y6;y2-H2O;y6-NH3;y8(2+);y11(2+);y13(2+);a2;b5;b5-NH3;b7;b7-NH3;b11;b13;b13-H2O	2.3;7.4;16.7;3.2;12;6.1;13.9;17.5;3.9;12;14.3;22.7;16;11.4;17;5.5	-0.2143092;0.2134841;0.06336061;0.1373087;0.1927563;0.2620918;0.06656189;0.4331562;-0.3723753;-0.1927312;-0.19273;-0.1702069;-0.4507233;0.2085371;0.07164439;-0.2552045	-704.094;450.3375;96.2452;480.0775;300.6327;564.8187;99.75213;552.8491;-1424.002;-269.7425;-276.3257;-172.6926;-465.2099;155.6881;45.29531;-163.1707	304.375854492188;474.053588867188;658.324890136719;286.013671875;641.1689453125;464.028259277344;667.272827148438;783.497985839844;261.499114990234;714.500610351563;697.474060058594;985.606140136719;968.860107421875;1339.4541015625;1581.71765136719;1564.03393554688	16	0.121747	0.142857	None
H1299_HBE	CYZ_20130101_1_130103023711	6669	5531	MVACPGIISGWIK	MVACPGIISGWIK	13	0	Oxidation (M)	_M(ox)VACPGIISGWIK_	M(1)VACPGIISGWIK	M(41.68)VACPGIISGWIK	0	0	1	NR_037868.1.7	2	CID	ITMS	ISO-MSMS	2	0	727.385	1452.76	1.5591	-687.389	78.789	0.040935	41.684	8.6263	41.684	1	1	1	0	0	0	-1	0	0	0	y2;y3;y6;y9;y2-NH3;y3-NH3;y9-H2O;y6(2+);y9(2+);y12(2+);a2;b6;b7;b9;b12	9.6;12.6;116.6;32.9;1.2;12;50.6;11.6;24.9;43.6;1.2;86.1;74.9;44.3;20.3	0.1459523;-0.4737094;-0.01547458;-0.02435831;-0.2689941;0.07157988;-0.3897814;-0.1461279;0.4391825;-0.3156056;-0.1284692;0.04488826;-0.08454874;0.01134102;0.1606592	548.5462;-1046.247;-21.81209;-24.94153;-1078.308;164.4765;-406.4578;-411.203;899.2997;-482.442;-585.9626;71.00233;-113.424;11.99547;123.4437	266.071044921875;452.77001953125;709.449340820313;976.616516113281;249.459442138672;435.198181152344;958.971374511719;355.36669921875;488.360534667969;654.183410644531;219.244644165039;632.208190917969;745.421691894531;945.44189453125;1301.47741699219	15	0.0980067	0.137615	None
H1299_HBE	CYZ_20130101_29	4006	3082	MRWWSKPFFSR	MRWWSKPFFSR	11	1	Acetyl (Protein N-term),Oxidation (M)	_(ac)M(ox)RWWSKPFFSR_	M(1)RWWSKPFFSR	M(43.96)RWWSKPFFSR	1	0	1	NR_103497.2.1	2	CID	ITMS	MSMS	5	0	793.39	1584.77	0	-2527.4	36.438	0.043687	43.958	20.815	43.958	1	1	0	0	0	0	-1	0	0	0	y3;y6;y9;y3-H2O;y6-H2O;y9-H2O;y6(2+);y8(2+);y9(2+);b7;b7-H2O;b7(2+)	44.1;198;16.5;46;177.9;24.8;46;62.3;70.8;83.4;130;72	0.12302;0.005359512;0.08651676;0.008207262;0.2291698;0.07827141;0.02078332;0.3252943;-0.481973;0.1589924;0.2641503;-0.2481644	300.7115;6.858593;69.74123;20.97968;300.2766;64.02374;53.12702;616.7281;-775.7509;154.3115;260.9619;-480.9405	409.096374511719;781.43017578125;1240.53967285156;391.200622558594;763.19580078125;1222.53735351563;391.200622558594;527.451782226563;621.298706054688;1030.33374023438;1012.21801757813;515.998168945313	12	0.114458	0.0866142	None
H1299_LWP2	20150730_LWP_H1299_4	7854	5599	ITQMAEENIKK	ITQMAEENIKK	11	1	Oxidation (M)	_ITQM(ox)AEENIKK_	ITQM(1)AEENIKK	ITQM(40.73)AEENIKK	0	0	1	NR_026827.1.3	2	CID	TOF	MSMS	10	0	660.845	1319.68	NaN	NaN	31.318	0.0077358	40.727	26.718	40.727	1	1	0	0	0	-1	0	0	0	0	y1;y8;y9;y9-H2O;y9-NH3;y9(2+);a2;b2;b3	5;26;36;15;5;10;26;16;16	0.003111764;0.005666724;-5.852484E-05;0.01869248;-0.009777209;0.01217433;0.000716733;0.003216227;-0.003375474	21.15268;5.791314;-0.05288942;17.17236;-8.973751;21.98458;3.82986;14.94975;-9.83527	147.109692406291;978.486791100512;1106.55109386064;1088.52177816492;1089.53426344328;553.76698156722;187.143387565988;215.135802693792;343.200971906558	9	0.198718	0.0833333	None
H1299_LWP2	20150730_LWP_H1299_3	3050	1190	DGSASEVPSEISERPK	DGSASEVPSEISERPK	16	1	Unmodified	_DGSASEVPSEISERPK_			0	0	0	NR_015432.3.1	3	CID	TOF	MSMS	13	0	563.276	1686.81	NaN	NaN	15.552	1.92e-17	108.06	103.76	NaN	NaN	1	0	0	0	-1	0	0	0	0	y2;y3;y4;y5;y6;y7;y8;y9;y10;y13;y14;y7-H2O;y8-H2O;y9-H2O;y8(2+);y9(2+);y11(2+);y12(2+);y14(2+);y15(2+);a2;b2;b3;b3-H2O;b4;b4-H2O;b5;b5-H2O	14;7;28;56;63;21;35;118;70;56;42;14;14;14;14;90;14;56;14;7;21;35;28;42;14;63;7;21	-0.0003067121;-0.006734399;0.003289653;-0.005002548;0.004083551;0.02461061;-0.002747159;-0.01782458;0.01658241;-0.004118699;0.007198348;-0.006967504;0.003324924;-0.01088704;0.01484253;0.004199083;0.01907599;-0.0118382;-0.03011023;0.01564577;0.002059484;0.	-1.256163;-16.8245;6.215031;-8.116456;5.598343;28.66889;-2.905501;-17.09676;14.52553;-2.882755;4.74901;-8.290064;3.584878;-10.62614;31.36373;8.047676;30.00236;-17.42543;-39.70146;19.88327;14.19759;3.69488;-13.16549;14.49644;8.650123;-11.86694;-1.04304;13.	244.165874734654;400.273413449958;529.305982493812;616.346303104473;729.421280986828;858.443347019807;945.502733202139;1042.57057447757;1141.60458139663;1428.73701780396;1515.75772916768;840.464360450634;927.486096432677;1024.55307225342;473.238788723008;521.775814097978;635.816440694401;679.36336909042;758.416212224366;786.881188082347;145.058709116415;173.055043804518;260.091135858967;242.07363…	28	0.348663	0.165681	None
H1299_LWP2	20150730_LWP_H1299_3	3151	1282	DGSASEVPSEISERPK	DGSASEVPSEISERPK	16	1	Unmodified	_DGSASEVPSEISERPK_			0	0	0	NR_015432.3.1	3	CID	TOF	MSMS	3	0	563.276	1686.81	NaN	NaN	15.93	0.0036646	40.014	34.473	NaN	NaN	1	0	0	0	-1	0	0	0	0	y1;y4;y5;y6;y7;y8;y9;y10;y11;y13;y1-NH3;y7-H2O;y8-H2O;y9-H2O;y6(2+);y11(2+);y12(2+);y14(2+);a2;b2;b3;b3-H2O;b5;b5-H2O;b6	3;4;21;9;3;8;55;13;1;13;1;3;3;6;3;4;16;4;4;4;6;6;3;3;4	-0.001086111;0.009636291;0.007482957;0.0006524784;0.008045224;0.009054737;-0.00460874;0.0009788064;0.01588801;0.01270573;0.002419795;-0.0110944;-0.018161;0.01283883;0.001910896;-0.00949952;0.002774948;0.004792649;0.003570485;0.004158347;-0.001345039;0.005	-7.382789;18.20574;12.14108;0.894511;9.371694;9.576757;-4.42061;0.8573836;12.50386;8.893084;18.60181;-13.20026;-19.58043;12.53145;5.232258;-14.93999;4.084718;6.319577;24.61433;24.02953;-5.171456;22.75183;-1.458991;27.51431;-4.356207	147.11389028139;529.299635855582;616.333817599994;729.424712058775;858.459912409813;945.490931305931;1042.55735863479;1141.62018500505;1270.64786890081;1428.72019337671;130.083835273617;840.468487348099;927.50758236045;1024.52934637521;365.214409605998;635.845016207475;679.348755944108;758.381309341798;145.057198114801;173.051524874973;260.089056671183;242.071639372799;418.157463917917;400.135279…	25	0.250941	0.121359	None
H1299_LWP2	20150730_LWP_H1299_3	9680	7445	ITQMAEENIKK	ITQMAEENIKK	11	1	Oxidation (M)	_ITQM(ox)AEENIKK_	ITQM(1)AEENIKK	ITQM(46.35)AEENIKK	0	0	1	NR_026827.1.3	2	CID	TOF	MULTI-MSMS	10	0	660.845	1319.68	-1.0486	NaN	31.187	0.012471	46.352	23.774	46.352	1	1	0	0	0	-1	0	0	0	0	y1;y8;y9;y1-NH3;y8-H2O;y9-H2O;y9-NH3;y9(2+);a2;b2;b2-H2O;b3;b3-H2O;b10;b10-H2O;b10-NH3	21;153;97;7;7;21;63;56;111;56;7;63;7;7;7;7	0.001724622;-0.00714319;-0.006100184;0.001806209;0.007813584;0.0125456;0.01874633;-0.003916391;0.001073091;-0.002616752;0.001938858;0.007523309;-0.008206466;-0.0002202903;-0.03320952;0.0100956	11.72326;-7.300146;-5.51276;13.88489;8.135133;11.52529;17.20627;-7.072066;5.734068;-12.16293;9.835604;21.9217;-25.23551;-0.1875485;-28.71306;8.721592	147.111079549088;978.499601014089;1106.55713551943;130.084448860469;960.474079553883;1088.52792504903;1089.50573990894;553.783072291971;187.143031208225;215.141635673158;197.126515376493;343.190073124151;325.195238212462;1174.57747037659;1156.59989491592;1157.54060538878	16	0.235656	0.0879121	None
H1299_LWP2	20150730_LWP_H1299_1	13538	11297	ITQMAEENIKK	ITQMAEENIKK	11	1	Oxidation (M)	_ITQM(ox)AEENIKK_	ITQM(1)AEENIKK	ITQM(48.28)AEENIKK	0	0	1	NR_026827.1.3	2	CID	TOF	MULTI-MSMS	22	0	660.845	1319.68	-3.1773	NaN	29.609	0.010301	48.284	38.396	48.284	1	1	0	0	0	-1	0	0	0	0	y1;y8;y9;y8-H2O;y8-NH3;y9-H2O;y9-NH3;y9(2+);a2;b2;b3	42;167;146;21;21;84;105;125;83;63;63	0.001136367;-0.002606936;-0.006275421;0.02546785;-0.005274702;-0.01697132;0.004927829;0.0003405016;0.002241582;0.002708163;0.00904717	7.72452;-2.664231;-5.671122;26.51641;-5.486074;-15.59065;4.522938;0.6148693;11.97798;12.58813;26.3621	147.111667803674;978.495064760877;1106.55731075709;960.456425286637;961.471183425032;1088.55744196738;1089.51955840562;553.778815399593;187.141862716854;215.136310757972;343.188549261872	11	0.194216	0.0866142	None
H1299_LWP1	20150709_H1299_2	6003	456	ITQMAEENIKK	ITQMAEENIKK	11	1	Oxidation (M)	_ITQM(ox)AEENIKK_	ITQM(1)AEENIKK	ITQM(40.73)AEENIKK	0	0	1	NR_026827.1.3	2	CID	TOF	MULTI-MSMS	3	0	660.845	1319.68	-0.82048	NaN	39.256	0.023408	40.727	36.554	40.727	1	1	0	0	0	-1	0	0	0	0	y1;y8;y9;y9-H2O;y9-NH3;y9(2+);a2;b2;b3	4;10;8;6;4;2;6;4;2	-0.000530405;0.0003685555;-0.01510101;0.0005174506;0.02881894;0.01972982;-0.00626582;0.005433177;-0.001142027	-3.605418;0.3766566;-13.64673;0.4753621;26.45163;35.62886;-33.48014;25.2549;-3.327596	147.113334575626;978.49208926893;1106.56613634417;1088.53995319889;1089.49566729644;553.75942608575;187.150370118901;215.133585744213;343.198738459269	9	0.310811	0.195652	None
H1299_LWP1	20150709_H1299_2	4346	89	MSIRSDKIK	MSIRSDKIK	9	2	Unmodified	_MSIRSDKIK_			0	0	0	NR_110854.1.3	2	CID	TOF	MULTI-MSMS	1	0	539.308	1076.6	-2.1739	NaN	24.725	0.011346	52.482	0	NaN	NaN	1	0	0	0	-1	0	0	0	0	y1;y2;y1-NH3;y2-NH3;b7;b7-H2O;b7-NH3;b8;b8-NH3;b7(2+)	2;2;2;1;4;1;2;2;1;1	-0.003477104;-0.00489497;0.003718162;0.001166719;-0.009028753;0.01255518;0.002273507;0.02669383;-0.0287835;0.01342836	-23.63507;-18.81221;28.5831;4.797975;-11.03182;15.68622;2.836954;28.65755;-31.47439;32.77611	147.116281274891;260.201763120483;130.082536907192;243.169152330136;818.427927703848;800.395779083605;801.390076342493;931.476269102127;914.50519732524;409.699659347817	10	0.185567	0.163934	None
A549_LWP2	20150730_LWP_A549_1	6659	4663	ITMRYHITIMR	ITMRYHITIMR	11	1	Unmodified	_ITMRYHITIMR_			0	0	0	NR_002728.3.229	3	CID	TOF	MULTI-MSMS	7	0	478.928	1433.76	3.2092	NaN	20.353	0.071305	19.607	1.4706	NaN	NaN	1	0	0	0	-1	0	0	0	0	y1;y1-NH3;y10(2+);a2;b2;b2-H2O	42;21;21;21;21;42	-0.002887636;0.002601719;0.02418316;0.007346534;0.004131334;0.002441984	-16.4893;16.45722;36.56786;39.25757;19.20346;12.38793	175.121839816815;158.089801360643;661.322833940841;187.136757765266;215.134887587105;197.126012250914	6	0.0533842	0.0517241	None
A549_LWP2	20150730_LWP_A549_1	32046	29132	EIIVGDVGVTISEPFK	EIIVGDVGVTISEPFK	16	0	Unmodified	_EIIVGDVGVTISEPFK_			0	0	0	NR_033796.2.1	2	CID	TOF	MULTI-MSMS	25	0	851.967	1701.92	0.79026	NaN	58.484	3.33e-07	92.38	2.0325	NaN	NaN	1	0	0	0	-1	0	0	0	0	y3;y5;y7;y8;y9;y10;y11;y12;y13;y14;y7-NH3;y13(2+);y14(2+);a2;b2;b2-H2O;b3;b3-H2O;b4;b4-H2O;b6;b10	83;21;63;42;83;42;42;146;63;42;21;21;42;42;42;42;83;63;42;21;42;42	-0.0006442352;0.003671313;-0.004973914;0.0009419274;-0.0006793776;0.01231172;-0.01576002;-0.02038806;-0.008540514;-0.0008323509;0.01367697;0.003057437;-0.001988458;0.008137454;0.009173213;-0.003108147;0.005883844;-0.001523581;0.008147225;0.0123995;-0.0048	-1.646672;6.045255;-6.055077;1.023269;-0.6949934;11.43589;-13.22548;-16.32785;-6.33699;-0.569791;17.0027;4.533846;-2.720541;37.8256;37.73048;-13.80623;16.51781;-4.504851;17.89504;28.35704;-7.676888;2.306757	391.234626174016;607.30493213174;821.445319813865;920.507817888216;977.530902916789;1076.58632573429;1191.64134051003;1248.66743226823;1347.72399864083;1460.80035445847;804.400119827505;674.358309859834;730.905387745404;215.130881466698;243.124760330554;225.126477003859;356.212113679695;338.208956418426;455.278264214646;437.263447256798;627.339634211683;983.538519440995	22	0.260189	0.146667	None
A549_LWP2	20150730_LWP_A549_3	2993	1079	DGSASEVPSEISERPK	DGSASEVPSEISERPK	16	0	Unmodified	_DGSASEVPSEISERPK_			0	0	0	NR_015432.3.1	2	CID	TOF	MULTI-MSMS	11	0	844.41	1686.81	-1.4051	NaN	15.951	0.0015738	55.975	55.187	NaN	NaN	1	0	0	0	-1	0	0	0	0	y2;y3;y5;y8;y9;y10;y11;y12;y9-H2O;y15(2+);b3;b3-H2O;b6;b6-H2O;b7;b7-H2O;b14;b12(2+)	5;10;5;5;68;16;5;10;5;5;10;10;16;5;5;10;5;5	0.001084138;-0.00413916;-0.004173288;-0.01485597;-0.01906299;-0.02010185;0.005416936;0.007441656;0.02393236;-0.002366639;0.007188423;0.002689089;-0.001773537;0.0163642;0.00671525;0.0009154716;0.02671896;0.01671288	4.440194;-10.3409;-6.77102;-15.71205;-18.28458;-17.60785;4.263094;5.481122;23.35962;-3.00755;27.63922;11.10852;-3.241106;30.92413;10.39092;1.457162;18.49539;28.80326	244.164483884988;400.270818210721;616.345473844511;945.514842016819;1042.5718128862;1141.64126566091;1270.65833997213;1357.68834366188;1024.51825284806;786.899200491665;260.080523209684;242.074457856334;547.201220462992;529.172518041903;646.261145591959;628.256380684334;1444.62832375461;580.242594651774	18	0.323625	0.310345	None
A549_LWP1	20150709_A549_2	3302	269	DGSASEVPSEISERPK	DGSASEVPSEISERPK	16	0	Unmodified	_DGSASEVPSEISERPK_			0	0	0	NR_015432.3.1	3	CID	TOF	MULTI-MSMS	1	0	563.276	1686.81	-0.51158	NaN	21.823	3.17e-07	93.716	92.854	NaN	NaN	1	0	0	0	-1	0	0	0	0	y2;y3;y4;y5;y6;y7;y8;y9;y10;y11;y3-NH3;y4-NH3;y7-NH3;y8-H2O;y9-H2O;y9-NH3;y9(2+);y10(2+);y11(2+);y12(2+);y13(2+);y14(2+);y15(2+);a2;b2;b3;b3-H2O	2;2;3;6;3;2;5;13;1;1;1;1;1;2;2;2;9;3;3;6;4;3;2;2;2;4;4	0.004260176;0.007302321;0.01698826;-0.00397485;-0.02395676;-0.01407971;0.0009839868;-0.009133031;0.02131996;-0.004139968;-0.001171152;-0.008328729;-0.01023038;-0.003758913;-0.01106004;0.006209563;0.005040465;-0.01785392;-0.003460769;0.01189312;5.583467E-05;0.001297823;0.003590914;-0.001390652;0.005634617;0.007829586;-0.0006879426	17.4482;18.24397;32.09619;-6.449064;-32.84225;-16.40071;1.040706;-8.76018;18.67551;-3.258104;-3.055913;-16.25781;-12.15802;-4.052766;-10.79499;6.055038;9.660229;-31.24964;-5.442838;17.50688;0.07810465;1.711299;4.563406;-9.586597;32.56062;30.10454;-2.841824	244.161307846914;400.259376729157;529.292283882514;616.345275407129;729.449321292242;858.482037343686;945.499002056553;1042.56188292593;1141.59984385645;1270.66789687606;383.241301101301;512.291051774412;841.451638917036;927.493180270124;1024.5532452472;1025.51999123105;521.774972715733;571.33207406251;635.838977455865;679.339637772607;714.870031951327;758.384804167867;786.893242939014;145.062159…	27	0.378723	0.225	None
A549_HBE	CYZ_20120726_63	9073	7605	IYPAAVDTIVAVTAEGK	IYPAAVDTIVAVTAEGK	17	0	Unmodified	_IYPAAVDTIVAVTAEGK_			0	0	0	NR_003677.3.1	2	CID	ITMS	ISO-MSMS	5	1	859.472	1716.93	-0.52557	587.237	69.921	0.00097218	69.069	59.458	??????????????????1	0	0	0	0	-1	0	0	0	0	0	y4;y5;y6;y7;y8;y10;y11;y12;y15;y6-H2O;y12-H2O;y15(2+);a2;b2;b5;b6;b9;b10;b11;b12;b13;b15;b8(2+)	19.5;24.3;26.8;66.6;58.5;17;61.7;21.9;29.3;18.5;13.6;628.5;2.2;5.7;12.1;41.2;53.4;21.3;20;24.9;12.4;11.4;15.5	-0.1101219;-0.106755;-0.121593;-0.02930342;-0.1563241;-0.1585538;-0.02412784;-0.1339366;-0.1600213;-0.1590742;-0.09164482;-0.2912772;-0.3586477;-0.05593282;-0.1310593;-0.1846547;-0.08199946;-0.06711338;-0.07309041;0.1117786;0.2915371;0.07888562;-0.1074391	-272.3605;-211.2418;-201.1625;-43.38699;-201.8147;-160.3617;-21.86249;-111.3543;-110.9757;-271.2361;-77.35413;-403.6045;-1437.36;-201.7701;-253.7879;-299.9907;-86.80951;-64.30676;-65.57032;92.10717;221.7959;52.07896;-258.0665	404.324096679688;505.368408203125;604.45166015625;675.396484375;774.591918945313;988.725891113281;1103.61840820313;1202.79663085938;1441.94970703125;586.478576660156;1184.74377441406;721.689758300781;249.518402099609;277.210601806641;516.412719726563;615.534729003906;944.590759277344;1043.64428710938;1114.68737792969;1213.57092285156;1314.43884277344;1514.73120117188;416.323425292969	23	0.405953	0.212963	None
A549_HBE	CYZ_20120726_63	9187	7709	IYPAAVDTIVAVTAEGK	IYPAAVDTIVAVTAEGK	17	0	Unmodified	_IYPAAVDTIVAVTAEGK_			0	0	0	NR_003677.3.1	2	CID	ITMS	ISO-MSMS	9	1	859.472	1716.93	-0.52557	586.538	70.675	0.0041932	58.712	45.974	??????????????????1	0	0	0	0	-1	0	0	0	0	0	y5;y6;y7;y8;y10;y11;y12;y13;y15;y12(2+);y13(2+);y15(2+);b2;b5;b8;b9;b9-H2O;b10;b12;b14;b14-H2O;b15;b8(2+)	41.6;25.7;45.3;32.6;17.3;37.9;19.3;9.8;21.5;10.3;11.4;408.6;3.8;8.7;35.2;21.3;17.3;23.5;36.8;3.9;5.3;2.9;9.4	-0.1351363;-0.4746203;-0.02966963;0.09776528;-0.2177579;0.04191219;0.1125234;0.02707857;0.04066227;-0.1272949;0.2370262;-0.3690971;-0.2260683;-0.04860082;0.01722513;-0.3809496;-0.4085431;-0.1868644;0.4783557;-0.4810415;0.229219;0.310453;-0.2748586	-267.3865;-784.7498;-43.92918;126.2566;-220.2277;37.97934;93.57063;21.26023;28.20343;-211.4666;372.0295;-511.3794;-815.0109;-94.12739;20.71804;-403.1684;-440.7597;-179.0293;394.2911;-347.0095;167.6156;204.9872;-659.939	505.396789550781;604.8046875;675.396850585938;774.337829589844;988.785095214844;1103.55236816406;1202.55017089844;1273.67272949219;1441.7490234375;601.962280273438;637.116516113281;721.767578125;277.380737304688;516.330261230469;831.407470703125;944.889709472656;926.90673828125;1043.76403808594;1213.20434570313;1386.24853515625;1367.52770996094;1514.49963378906;416.490844726563	23	0.38787	0.216981	None
A549_HBE	CYZ_20120726_62	9071	7484	IYPAAVDTIVAVTAEGK	IYPAAVDTIVAVTAEGK	17	0	Unmodified	_IYPAAVDTIVAVTAEGK_			0	0	0	NR_003677.3.1	2	CID	ITMS	ISO-MSMS	9	1	859.472	1716.93	-0.62675	585.723	71.614	0.019439	47.223	34.383	??????????????????1	0	0	0	0	-1	0	0	0	0	0	y5;y6;y7;y8;y11;y12;y13;y15;y6-H2O;y6(2+);y15(2+);b5;b6;b9;b10;b11;b12;b15;b10(2+)	18.6;11.6;15.6;27.5;38;11.3;15.4;14.5;5.6;3.3;250.8;9.1;16;12.9;15.8;14.4;12.9;29.3;4.9	0.03643353;-0.1813464;0.01165117;-0.1123788;-0.2202948;-0.01748151;0.3268833;0.0318732;-0.3193525;0.2024243;-0.06984167;-0.2215134;-0.173119;0.1593946;0.2632089;0.4400932;-0.01346556;0.08779676;0.3113291	72.11343;-299.9884;17.25191;-145.0895;-199.5759;-14.53546;256.7066;22.10718;-544.3766;669.2458;-96.8049;-428.8714;-281.2551;168.7877;252.2816;394.995;-11.09467;57.96228;596.4377	505.225219726563;604.511413574219;675.355529785156;774.547973632813;1103.81457519531;1202.68017578125;1273.37292480469;1441.7578125;586.638854980469;302.466247558594;721.468322753906;516.503173828125;615.523193359375;944.349365234375;1043.31396484375;1114.17419433594;1213.69616699219;1514.72229003906;521.980895996094	19	0.298784	0.172727	None
A549_HBE	CYZ_20120726_63	9198	7719	IYPAAVDTIVAVTAEGK	IYPAAVDTIVAVTAEGK	17	0	Unmodified	_IYPAAVDTIVAVTAEGK_			0	0	0	NR_003677.3.1	2	CID	ITMS	ISO-MSMS	9	1	859.472	1716.93	-0.52557	584.442	70.748	0.0043381	58.246	44.5	??????????????????1	0	0	0	0	-1	0	0	0	0	0	y4;y5;y6;y7;y8;y11;y12;y13;y15;y5-H2O;y6-NH3;y15-H2O;y15(2+);a2;b6;b10;b12;b14	19.4;16.8;14.5;52.4;43.7;22.7;30.2;14.3;26.6;8.9;18.9;12.3;321.1;1.5;28.7;26.4;25.2;7.1	-0.09290998;0.02245647;-0.2024646;0.03905595;-0.0556771;0.06193173;-0.03628033;0.03843111;0.0495734;0.2600607;-0.2578223;-0.2565235;-0.4753593;-0.2543081;-0.04622694;-0.2723136;0.0376819;0.115272	-229.8006;44.44721;-334.9109;57.83256;-71.88861;56.12135;-30.16576;30.17373;34.38442;534.0154;-438.8006;-180.1384;-658.5074;-1019.622;-75.11736;-260.8744;31.04854;83.18972	404.306884765625;505.239196777344;604.532531738281;675.328125;774.491271972656;1103.53234863281;1202.69897460938;1273.66137695313;1441.74011230469;486.991027832031;587.561340332031;1424.03564453125;721.873840332031;249.4140625;615.396301269531;1043.84948730469;1213.64501953125;1385.65222167969	18	0.328329	0.162162	None
A549_HBE	CYZ_20120726_66	14967	12843	EIIVGDVGVTISEPFK	EIIVGDVGVTISEPFK	16	0	Unmodified	_EIIVGDVGVTISEPFK_			0	0	0	NR_033796.2.1	2	CID	ITMS	ISO-MSMS	4	1	854.977	1707.94	-0.32753	581.294	107.28	0.00063215	75.376	2.7926	??????????????????1	1	0	0	0	-1	0	0	0	0	0	y3;y5;y6;y7;y8;y9;y10;y11;y12;y13;y9-H2O;y11-H2O;y11-NH3;y13(2+);y14(2+);b5;b7;b8;b8-H2O;b9;b10;b10-H2O;b13;b15	61.5;49;95.4;114.3;40.2;137.9;27.2;153.7;95.6;32.4;27.3;37.8;23.5;22.7;40.9;80.1;95.4;32.5;30.8;36.2;137.9;27.3;42.8;14.3	-0.004861203;-0.05157759;-0.01719622;-0.005467457;-0.06504426;0.06719827;0.04259461;0.1249576;-0.112734;0.09056763;-0.06708468;0.1004769;0.168721;-0.1418739;-0.1256597;-0.1201644;-0.02676056;-0.04191794;-0.08385469;0.1417304;0.05763393;-0.07664902;-0.0613	-12.23686;-84.08745;-23.67224;-6.607471;-70.19716;68.32681;39.3456;104.3469;-89.84364;66.90648;-69.47411;85.18347;142.9293;-209.4038;-171.1894;-234.5;-36.83846;-53.50315;-109.5427;160.628;58.60184;-79.37911;-46.76445;66.63545	397.258972167969;613.380310058594;726.429992675781;827.465942382813;926.593933105469;983.483154296875;1082.576171875;1197.52075195313;1254.77990722656;1353.64501953125;965.606872558594;1179.53466796875;1180.45043945313;677.513305664063;734.039123535156;512.428039550781;726.429992675781;783.466613769531;765.497985839844;882.351379394531;983.483154296875;965.606872558594;1312.76086425781;1556.71691…	24	0.357149	0.203883	None
A549_HBE	CYZ_20120726_14	14080	12306	CNAISVPWDVTQPYEGK	CNAISVPWDVTQPYEGK	17	0	Unmodified	_CNAISVPWDVTQPYEGK_			0	0	0	NR_026961.2.9	2	CID	ITMS	ISO-MSMS	6	1	982.465	1962.91	0.044485	508.776	86.885	0.0029502	62.709	26.24	??????????????????1	0	0	0	0	-1	0	0	0	0	0	y5;y9;y10;y13;y14;y15;y9-H2O;y13-H2O;y13-NH3;y6(2+);y10(2+);b4;b7;b7-H2O;b7-NH3;b10;b11;b12;b12-H2O;b12-NH3;b16;b12(2+);b16(2+)	288.8;277.5;2920.5;512.7;140.6;96.2;125.4;315.4;147.8;378.1;570.6;894.3;455.9;692.1;191.7;256.6;571.2;223.6;1685.4;1089.1;81.2;438;524.1	-0.1491853;-0.03973544;0.03359606;0.07071338;-0.2517168;-0.3889194;0.3026052;0.2366624;0.06393967;-0.1069733;0.4164934;-0.1974757;-0.0008430401;-0.02086817;-0.05534624;-0.00256474;0.1735317;-0.001777504;0.05565097;0.05040875;0.3214381;-0.05053421;0.059132	-251.3898;-38.3349;27.48054;46.96515;-155.4707;-230.0975;297.2016;159.1029;42.95183;-296.09;681.2415;-429.8562;-1.135628;-28.8089;-76.29923;-2.244785;139.5618;-1.295899;41.11422;37.21413;176.8578;-73.62508;65.02722	593.442138671875;1036.53430175781;1222.54028320313;1505.65637207031;1619.06286621094;1690.23718261719;1018.18139648438;1487.47985839844;1488.63659667969;361.286376953125;611.374084472656;459.399505615234;742.356079101563;724.365539550781;725.384033203125;1142.53247070313;1243.40405273438;1371.63793945313;1353.56994628906;1354.55920410156;1817.49487304688;686.372253417969;909.352661132813	23	0.238089	0.178295	None
A549_HBE	CYZ_20120726_14	17067	15020	CNAISVPWDVTQPYEGK	CNAISVPWDVTQPYEGK	17	0	Unmodified	_CNAISVPWDVTQPYEGK_			0	0	0	NR_026961.2.9	2	CID	ITMS	ISO-MSMS	5	1	982.465	1962.91	0.49453	505.924	104.47	0.057426	34.262	13.908	??????????????????1	0	0	0	0	-1	0	0	0	0	0	y5;y6;y9;y10;y13;y6(2+);y10(2+);b4;b6;b7;b7-H2O;b7-NH3;b10;b11;b6(2+)	54.2;66.5;61.4;280.6;30.9;10.5;59.9;94.7;25.2;48.6;91.1;33.8;66.1;115.6;8.8	-0.2222444;-0.08596911;0.001646393;0.03969958;0.07828174;0.06032409;0.4750871;-0.1303676;0.1157046;-0.2020149;-0.2446231;-0.1432979;0.3182361;-0.09746439;-0.1099877	-374.4544;-119.1636;1.588426;32.47319;51.99203;167.0476;777.1554;-283.8197;179.3351;-272.053;-337.6024;-197.5237;278.6139;-78.36805;-340.2403	593.515197753906;721.4375;1036.49291992188;1222.5341796875;1505.64880371094;361.119079589844;611.315490722656;459.332397460938;645.186767578125;742.557250976563;724.589294433594;725.471984863281;1142.21166992188;1243.67504882813;323.264862060547	15	0.135106	0.12	None
A549_HBE	CYZ_20120726_6	7593	6329	APIQESIISISDDVSK	APIQESIISISDDVSK	16	0	Unmodified	_APIQESIISISDDVSK_			0	0	0	NR_003587.2.12	2	CID	ITMS	ISO-MSMS	10	0	854.459	1706.9	0.15521	4.96369	54.771	0.019699	47.548	31.557	??????????????????1	1	0	0	0	-1	0	0	0	0	0	y3;y4;y5;y6;y7;y9;y11;y12;y6-H2O;y11-H2O;y12-H2O;y14(2+);y15(2+);b4;b15;b9(2+);b11(2+)	92.8;77.7;203.6;428;406.5;580.1;328.4;178.7;83.4;125.5;96;185.8;304.5;40.6;61.2;132.2;82.4	-0.02889254;-0.0540125;-0.08657874;-0.1219942;0.02987986;-0.03896428;-0.07320148;0.09256057;-0.2603055;0.4262436;0.05416385;-0.07114355;-0.04494473;-0.06586847;0.0755216;-0.05737337;0.04400779	-85.16286;-118.8879;-152.0596;-185.8417;38.83661;-40.18765;-62.58094;71.27798;-407.6387;370.2607;42.29524;-92.33604;-54.87855;-160.5351;48.54479;-121.9884;77.16942	339.262268066406;454.314331054688;569.373840332031;656.441284179688;769.373474121094;969.558410644531;1169.70874023438;1298.58557128906;638.569030761719;1151.19873046875;1280.61340332031;770.485168457031;818.9853515625;410.3056640625;1555.70947265625;470.318298339844;570.274963378906	17	0.216057	0.139344	None
A549_HBE	CYZ_20120726_6	8139	6825	VSMQAISGPTIIGINR	VSMQAISGPTIIGINR	16	0	Unmodified	_VSMQAISGPTIIGINR_			0	0	0	NR_003587.2.12	2	CID	ITMS	ISO-MSMS	6	0	828.959	1655.9	-0.46712	3.84779	58.018	1.92e-05	104.16	79.242	??????????????????1	-1	0	0	0	-1	0	0	0	0	0	y2;y4;y5;y8;y9;y10;y11;y12;y2-NH3;y4-NH3;y11-H2O;y8(2+);y12(2+);y13(2+);y14(2+);b5;b5-H2O;b6;b6-H2O;b7;b7-H2O;b11;b11-H2O;b12;b12-H2O;b13;b14;b14-H2O;b14-NH3;b15;b11(2+)	80.9;453.6;404;715;1216;1015.4;278.4;147.2;37.6;104.2;112.6;104.2;124;129;298.9;80.7;60.2;209.9;108.2;143.4;348.7;231.9;228;374.1;160.7;55.4;88.7;49.2;40.5;64.3;80.4	-0.09260646;-0.1118041;-0.1266171;-0.1554897;-0.1104664;0.07103714;-0.004688923;0.06294245;-0.2346646;-0.105089;0.1184134;-0.07432022;-0.06034953;0.2253479;0.05558778;-0.2907122;-0.143501;0.01240692;0.05353901;0.04736502;0.09673686;0.07657724;-0.000637841	-320.1556;-243.3808;-221.1736;-175.9547;-117.434;69.13466;-4.110645;51.94781;-861.5655;-237.5721;105.4866;-168.0138;-99.51782;336.2584;75.54197;-561.7252;-287.3602;19.68367;87.44434;66.0312;138.3432;70.54628;-0.597478;199.1338;187.3246;79.31478;80.84737;1	289.254486083984;459.379211425781;572.478088378906;883.691467285156;940.667907714844;1027.51843261719;1140.67822265625;1211.64770507813;272.369995117188;442.345947265625;1122.54455566406;442.345947265625;606.419311523438;670.162902832031;735.852905273438;517.534606933594;499.376831054688;630.315551757813;612.263854980469;717.312622070313;699.252685546875;1085.48937988281;1067.55603027344;1198.411…	31	0.410368	0.254237	None
A549_HBE	CYZ_20120726_71	10631	8851	EIIVGDVGVTISEPFK	EIIVGDVGVTISEPFK	16	0	Unmodified	_EIIVGDVGVTISEPFK_			0	0	0	NR_033796.2.1	2	CID	ITMS	ISO-MSMS	8	0	854.977	1707.94	0.22637	2.46808	80.248	0.0031183	63.691	2.2133	??????????????????1	1	0	0	0	-1	0	0	0	0	0	y3;y5;y6;y7;y8;y9;y10;y11;y12;y13;y14;y11-H2O;y14(2+);b2;b3;b4;b4-H2O;b5;b7;b10;b13;b11(2+);b15(2+)	24.9;22.6;36.9;61.7;17.3;188.7;50.3;53.7;94.6;23.2;13.3;21.4;38.3;3.2;8.1;17;10.1;52.3;36.9;188.7;28.4;8.7;27	0.01418177;0.07946489;0.1720738;-0.02200798;0.41103;0.2173448;-0.4007648;0.04402494;-0.03412071;0.02233032;0.4477029;-0.01671064;-0.2584112;-0.3117299;-0.07338431;0.1340066;0.08993367;0.06422282;0.1625095;0.2077804;0.1328233;0.2505736;-0.351661	35.70076;129.5801;236.9377;-26.59631;443.8204;221.0286;-370.0439;36.76093;-27.19429;16.4956;305.3133;-14.16574;-351.9764;-1280.491;-205.9671;294.4215;205.7104;125.3755;223.768;211.3022;101.1936;456.7798;-451.2723	397.239929199219;613.249267578125;726.24072265625;827.482482910156;926.117858886719;983.3330078125;1083.01953125;1197.60168457031;1254.70129394531;1353.71325683594;1466.37194824219;1179.65185546875;734.171875;243.445663452148;356.291381835938;455.152404785156;437.185913085938;512.24365234375;726.24072265625;983.3330078125;1312.56665039063;548.565490722656;779.265625	23	0.326277	0.194444	None
A549_HBE	CYZ_20120726_67	7526	6229	EGGSIPIVKEASPEK	EGGSIPIVKEASPEK	15	1	Unmodified	_EGGSIPIVKEASPEK_			0	0	0	NR_003255.1.49	3	CID	ITMS	ISO-MSMS	9	0	514.279	1539.81	-0.9319	1.25532	59.314	0.0051421	67.234	40.523	??????????????????1	0	0	0	0	-1	0	0	0	0	0	y1;y2;y4;y7;y7-NH3;y7(2+);y11(2+);a2;b4;b6;b8;b9;b10;b8(2+);b9(2+);b10(2+);b11(2+);b14(2+)	10.1;10.5;50.8;57.5;15.6;36.7;62.4;6.3;15.3;141.4;16.2;26.7;6.2;188.4;159.3;329.7;141.4;286.5	0.07377218;-0.09930244;-0.09751799;-0.0949062;0.1245774;-0.1486122;0.1760944;0.01428488;-0.0444861;0.06835491;0.02265166;0.1050414;0.181387;0.2245588;-0.1983577;-0.1889019;0.1047404;0.1863164	501.7184;-359.4597;-211.8401;-120.3615;161.5238;-376.3672;290.7384;89.80688;-134.3304;126.3041;30.06625;119.1751;179.5252;595.6685;-449.3254;-373.3473;193.5361;267.0531	147.039031982422;276.254699707031;460.337707519531;788.509765625;771.263732910156;394.859680175781;605.679626464844;159.062133789063;331.169311523438;541.193298339844;753.391479492188;881.404052734375;1010.37030029297;376.986145019531;441.45654296875;505.968383789063;541.193298339844;697.675415039063	18	0.388245	0.180851	None
A549_HBE	CYZ_20120726_6	8130	6817	VSMQAISGPTIIGINR	VSMQAISGPTIIGINR	16	0	Unmodified	_VSMQAISGPTIIGINR_			0	0	0	NR_003587.2.12	2	CID	ITMS	ISO-MSMS	8	1	828.959	1655.9	-0.46712	1.19063	57.967	2.1e-05	102.39	73.318	??????????????????1	-1	0	0	0	-1	0	0	0	0	0	y2;y3;y4;y5;y8;y9;y10;y11;y12;y2-NH3;y4-NH3;y11-H2O;y8(2+);y14(2+);b4;b5;b5-H2O;b6;b6-H2O;b11;b12;b12-H2O;b12-NH3;b14;b14-H2O;b15;b15-H2O;b15-NH3	89.8;68.8;765;442.1;882.5;1375.5;1136.5;293.4;157.8;52.2;91.9;140.2;91.9;292.8;69.1;89.4;71.5;196.5;112.6;213.5;340.1;185.4;119.7;178.2;87.6;57.7;63.6;31	-0.175126;-0.1481604;-0.05186757;-0.0863949;0.04043319;0.01087152;0.05150589;-0.008106892;0.01887506;-0.02519193;-0.3487414;-0.02233369;-0.3179726;0.1078949;-0.1959901;0.01202214;-0.2066114;-0.1585526;-0.2378428;0.05838876;0.1402555;-0.00202308;0.1115091;	-605.2665;-368.1972;-112.9227;-150.9245;45.76501;11.55872;50.12553;-7.107059;15.57744;-92.56278;-787.9565;-19.8931;-718.4366;146.6361;-439.0432;23.24323;-413.6862;-251.4765;-388.2798;53.78936;117.0249;-1.713543;94.37831;13.23997;-85.49329;136.1926;-23.286	289.337005615234;402.394104003906;459.319274902344;572.437866210938;883.495544433594;940.546569824219;1027.53796386719;1140.681640625;1211.69177246094;272.160522460938;442.589599609375;1122.68530273438;442.589599609375;735.800598144531;446.402770996094;517.231872558594;499.43994140625;630.486511230469;612.555236816406;1085.50756835938;1198.509765625;1180.64147949219;1181.51196289063;1368.73742675…	28	0.361022	0.232759	None
A549_HBE	CYZ_20120726_71	10654	8872	EIIVGDVGVTISEPFK	EIIVGDVGVTISEPFK	16	0	Unmodified	_EIIVGDVGVTISEPFK_			0	0	0	NR_033796.2.1	2	CID	ITMS	ISO-MSMS	9	0	854.977	1707.94	0.22637	1.06287	80.4	0.0028538	64.454	2.2514	??????????????????1	1	0	0	0	-1	0	0	0	0	0	y3;y5;y6;y7;y8;y9;y10;y11;y12;y13;y14;y5-H2O;y12-H2O;y13(2+);y14(2+);b4;b4-H2O;b5;b5-H2O;b7;b9;b10;b15	42.3;21.7;62.5;46;25.5;111.5;17.5;36.8;96.3;40.9;6.1;9.8;9.3;42.6;27.4;24.4;13.8;31.6;8.9;62.5;36.2;111.5;14	-0.05808386;0.1973848;-0.1697231;-0.1832018;-0.03977571;0.01489114;0.02049988;0.1398501;0.07244667;0.2779455;-0.1899924;-0.08484735;0.3896408;-0.2132239;-0.03282526;-0.0162619;-0.1798417;-0.01860189;-0.1918253;-0.1792874;-0.05407042;0.0053268;-0.1040311	-146.192;321.9291;-233.5909;-221.3535;-42.92796;15.14042;18.93582;116.7845;57.74508;205.3596;-129.51;-142.5041;315.1753;-314.6824;-44.72434;-35.71668;-411.1084;-36.30866;-387.9261;-246.7544;-61.26633;5.415971;-66.81835	397.312194824219;613.13134765625;726.58251953125;827.643676757813;926.568664550781;983.535461425781;1082.59826660156;1197.505859375;1254.5947265625;1353.45764160156;1467.00964355469;595.403015136719;1236.26696777344;677.584655761719;733.9462890625;455.302673339844;437.455688476563;512.326477050781;494.489135742188;726.58251953125;882.547180175781;983.535461425781;1556.92468261719	23	0.304078	0.189189	None
A549_HBE	CYZ_20120726_14	14137	12358	CNAISVPWDVTQPYEGK	CNAISVPWDVTQPYEGK	17	0	Unmodified	_CNAISVPWDVTQPYEGK_			0	0	0	NR_026961.2.9	2	CID	ITMS	ISO-MSMS	8	1	982.465	1962.91	0.044485	0.960139	87.182	0.048289	36.043	9.8339	??????????????????1	0	0	0	0	-1	0	0	0	0	0	y5;y6;y9;y10;y13;y14;y5-H2O;y13-H2O;y13-NH3;y6(2+);y10(2+);b4;b7;b7-H2O;b10;b11;b16;b12(2+)	290.7;192.1;182.1;1714.7;397.1;71.2;137.2;201.2;119;173.6;345.8;597.9;256.6;362.7;376.6;373.2;73.9;275.2	-0.08522045;-0.1657421;-0.06146396;0.01357653;0.1632427;-0.4469072;-0.177206;0.1871018;0.05417404;-0.08170472;0.4976701;-0.1160243;0.02247239;0.0329038;0.07140987;-0.009573766;0.05288342;-0.08977982	-143.6191;-229.7132;-59.29632;11.105;108.4263;-275.9951;-307.9383;125.7802;36.39148;-226.1653;814.1271;-252.6013;30.27266;45.42767;62.50544;-7.698508;29.09258;-130.7959	593.378173828125;721.517272949219;1036.55603027344;1222.56030273438;1505.56384277344;1619.25805664063;575.459594726563;1487.52941894531;1488.64636230469;361.261108398438;611.292907714844;459.318054199219;742.332763671875;724.311767578125;1142.45849609375;1243.58715820313;1817.76342773438;686.411499023438	18	0.140996	0.142857	None
A549_HBE	CYZ_20120726_62	8848	7281	IYPAAVDTIVAVTAEGK	IYPAAVDTIVAVTAEGK	17	0	Unmodified	_IYPAAVDTIVAVTAEGK_			0	0	0	NR_003677.3.1	2	CID	ITMS	ISO-MSMS	6	0	859.472	1716.93	-0.62675	0.958287	70.142	0.00044664	75.548	57.92	??????????????????1	0	0	0	0	-1	0	0	0	0	0	y3;y4;y5;y6;y7;y8;y9;y10;y11;y12;y13;y15;y3-H2O;y5-H2O;y9(2+);y15(2+);a2;b5;b6;b9;b9-H2O;b10;b11;b12;b16	14.4;15.8;42.7;28.4;56.1;57.7;29.6;14.9;64.8;44.5;7.8;68.5;10.5;9.9;8;541.9;2.3;9;29.5;25.9;30.1;35.3;49.1;37.4;18.6	0.1608087;-0.02809065;-0.03900593;-0.10255;-0.01026045;-0.1026131;0.05475407;-0.005721755;-0.03413761;-0.05251569;-0.09670073;0.01099918;0.164984;0.03093476;-0.1529752;-0.04982214;-0.04309598;-0.02675023;-0.08797499;-0.0485522;-0.1770978;0.2903085;0.003447676;0.1447376;0.231697	482.8859;-69.48968;-77.1935;-169.6633;-15.19217;-132.483;61.69716;-5.787893;-30.93216;-43.66427;-75.91537;7.628896;523.7567;63.49236;-344.2159;-69.0585;-172.9353;-51.81057;-142.9469;-51.40207;-191.111;278.2634;3.093166;119.2691;147.4275	333.016052246094;404.242065429688;505.300659179688;604.4326171875;675.37744140625;774.538208007813;887.464904785156;988.573059082031;1103.62841796875;1202.71520996094;1273.79650878906;1441.77868652344;315.001312255859;487.220153808594;444.416442871094;721.448303222656;249.202850341797;516.308410644531;615.438049316406;944.557312011719;926.67529296875;1043.28686523438;1114.61083984375;1213.5379638…	25	0.358424	0.217391	None
A549_HBE	CYZ_20120726_67	10765	9173	EIIVGDVGVTISEPFK	EIIVGDVGVTISEPFK	16	0	Unmodified	_EIIVGDVGVTISEPFK_			0	0	0	NR_033796.2.1	2	CID	ITMS	MULTI-MSMS	5	0	854.977	1707.94	0.58808	0.477372	80.329	0.0011389	58.98	8.1494	??????????????????1	1	0	0	0	-1	0	0	0	0	0	y3;y4;y5;y6;y7;y9;y11;y12;y13;y14;y4-NH3;y7(2+);y12(2+);y14(2+);b5;b6;b6-H2O;b7;b9;b9-H2O;b10	9.2;3.4;10.9;11.4;22.1;20.1;19.4;10.2;5.2;4.4;9.7;11.9;5.5;15.2;13;5.5;9.4;11.4;10.9;17.4;20.1	-0.2499784;-0.2962525;-0.2670317;-0.05998187;-0.2153674;-0.1032729;0.006915569;-0.006776957;-0.307992;-0.3456321;-0.2417469;0.4515271;0.3668269;0.1004145;-0.06285238;-0.1355797;-0.02059512;-0.06954621;-0.2974786;0.2484142;-0.1128373	-628.87;-562.5834;-435.1916;-82.56589;-260.2074;-104.9891;5.774336;-5.401369;-227.4609;-235.5781;-474.4676;1091.219;584.6122;136.8393;-122.6697;-216.0735;-33.7988;-95.73133;-336.9753;287.4385;-114.7124	397.504089355469;526.592956542969;613.595764160156;726.472778320313;827.675842285156;983.653625488281;1197.63879394531;1254.67395019531;1354.04357910156;1467.16528320313;509.511901855469;413.782348632813;627.470397949219;733.813049316406;512.370727539063;627.470397949219;609.344848632813;726.472778320313;882.790588378906;864.234130859375;983.653625488281	21	0.22306	0.195652	None
A549_HBE	CYZ_20120726_5	13590	11816	IAVASFIAIMR	IAVASFIAIMR	11	0	Unmodified	_IAVASFIAIMR_			0	0	0	NR_003587.2.12	2	CID	ITMS	ISO-MSMS	9	0	596.35	1190.68	1.3284	0.417574	89.365	0.0026484	67.214	46.514	??????????????????1	-1	0	0	0	-1	0	0	0	0	0	y1;y2;y3;y4;y6;y7;y8;y9;y2-NH3;y8-NH3;y9-NH3;y7(2+);y9(2+);b2;b4;b7;b7-H2O;b8;b8-H2O;b9;b10	8.7;67.8;122;27.9;46.6;59.8;53.1;30.5;24.6;17.2;7.8;122;25.7;6.2;22.4;44.9;22.7;21.8;27.5;35.6;24.4	-0.1511589;-0.01164476;-0.06942648;0.3280389;-0.1782967;-0.07809203;-0.1696403;0.01394691;-0.006211435;0.247231;0.05215611;-0.07672858;-0.1144799;0.1964169;-0.03030029;-0.03140189;-0.04660525;0.0114492;-0.04586842;0.01519092;-0.06413649	-862.434;-38.03349;-165.572;669.5319;-237.5353;-93.2394;-186.6904;13.8423;-21.48252;277.4047;52.65677;-182.9865;-226.9609;1062.103;-85.28943;-44.70339;-68.09108;14.80288;-60.71339;17.13536;-63.02447	175.270111083984;306.171081542969;419.312927246094;489.952575683594;750.611389160156;837.543212890625;908.671875;1007.55670166016;289.139099121094;891.228454589844;990.491943359375;419.312927246094;504.403442382813;184.932037353516;355.264282226563;702.449890136719;684.454528808594;773.444152832031;755.490905761719;886.524475097656;1017.64428710938	21	0.27843	0.2	None
A549_HBE	CYZ_20120726_22	13536	11781	CNAISVPWDVTQPYEGK	CNAISVPWDVTQPYEGK	17	0	Unmodified	_CNAISVPWDVTQPYEGK_			0	0	0	NR_026961.2.9	2	CID	ITMS	ISO-MSMS	3	0	982.465	1962.91	0.29028	0.246914	86.497	0.064632	32.858	8.1526	??????????????????1	0	0	0	0	-1	0	0	0	0	0	y5;y9;y10;y13;y5-H2O;y13-H2O;y10(2+);b4;b7;b7-H2O;b10;b12;b12-H2O;b12-NH3;b16	101.6;61.4;728.4;116.6;39.2;38.8;63;293.9;98.2;122.9;82.8;35.3;571.8;108;23.1	-0.2483064;-0.1262833;0.02175524;0.1625102;-0.1338711;-0.1489578;0.381154;-0.1645167;-0.2635994;-0.1651553;-0.04113896;-0.01068864;0.04149082;0.03380718;0.1196559	-418.3473;-121.8221;17.79494;107.9397;-232.6508;-100.1151;623.4023;-358.1383;-354.9592;-227.9545;-36.0056;-7.792558;30.65256;24.95777;65.8283	593.541259765625;1036.62084960938;1222.55212402344;1505.56457519531;575.416259765625;1487.86547851563;611.409423828125;459.366546630859;742.618835449219;724.509826660156;1142.57104492188;1371.64685058594;1353.58410644531;1354.57580566406;1817.69665527344	15	0.186183	0.12	None
A549_HBE	CYZ_20120726_66	14724	12632	EIIVGDVGVTISEPFK	EIIVGDVGVTISEPFK	16	0	Unmodified	_EIIVGDVGVTISEPFK_			0	0	0	NR_033796.2.1	2	CID	ITMS	MSMS	3	0	854.977	1707.94	0	-0.57653	105.66	0.026886	58.461	1.7159	??????????????????1	1	0	0	0	-1	0	0	0	0	0	y3;y5;y6;y7;y9;y10;y11;y12;y13;y6-NH3;y7-NH3;y10-H2O;y14(2+);b4;b5;b5-H2O;b7;b9;b10;b12;b15;b8(2+)	37.9;21.8;36.7;65.7;85.4;18.7;60.8;54.6;23.5;19;29.7;33.1;28.6;10.1;16.9;7.5;36.7;15.1;85.4;8.6;7.3;5.4	-0.01395544;-0.1610136;-0.2877041;-0.03165154;-0.1095595;0.0894696;0.09822416;-0.0493795;-0.1764002;-0.3361037;0.4535181;-0.08393688;-0.08537653;-0.1416281;0.03639079;-0.1386026;-0.2972684;0.05322938;-0.1191239;0.1983845;-0.2229276;-0.206133	-35.12852;-262.4553;-395.9046;-38.24996;-111.3795;82.64867;82.0211;-39.3551;-130.2892;-473.5707;559.9125;-78.83676;-116.317;-310.978;71.03809;-280.3247;-409.0659;60.32069;-121.1027;167.6312;-143.1736;-525.2838	397.26806640625;613.48974609375;726.700500488281;827.492126464844;983.659912109375;1082.529296875;1197.54748535156;1254.71655273438;1353.91198730469;709.722351074219;809.980407714844;1064.69213867188;733.998840332031;455.428039550781;512.271484375;494.435913085938;726.700500488281;882.439880371094;983.659912109375;1183.45849609375;1557.04357910156;392.422119140625	22	0.274076	0.19802	None
A549_HBE	CYZ_20120726_5	13571	11798	IAVASFIAIMR	IAVASFIAIMR	11	0	Unmodified	_IAVASFIAIMR_			0	0	0	NR_003587.2.12	2	CID	ITMS	ISO-MSMS	1	0	596.35	1190.68	1.3284	-0.75822	89.244	0.0011019	73.632	43.888	??????????????????1	-1	0	0	0	-1	0	0	0	0	0	y1;y2;y3;y4;y6;y7;y8;y9;y10;y7-NH3;y8-H2O;y8-NH3;y7(2+);y9(2+);b2;b4;b7;b8;b9;b10;b6(2+);b9(2+)	15.7;68.3;75.5;104;102.3;103.7;13.3;21.7;10.3;23.9;14.2;18.7;75.5;47.2;20.5;21;37.7;79.3;43;23.9;15.7;22.8	0.1150917;-0.03264085;-0.05551046;-0.0705207;0.03520427;-0.008084704;0.03665848;0.01651038;0.04428579;0.2018774;-0.183562;-0.1911235;-0.06281257;-0.109536;0.04166224;0.1703223;0.06887887;0.07303368;-0.005988284;0.124279;0.1298347;0.3940767	657.6523;-106.6025;-132.3887;-143.8167;46.91413;-9.653687;40.35208;16.38659;41.05998;246.1209;-206.093;-214.3441;-149.8038;-217.1617;225.0957;479.695;98.06921;94.43408;-6.754625;122.1469;440.0566;888.8025	175.003860473633;306.192077636719;419.299011230469;490.351135253906;750.397888183594;837.473205566406;908.465576171875;1007.55413818359;1078.5634765625;820.236694335938;890.675231933594;891.666809082031;419.299011230469;504.398498535156;185.086791992188;355.063659667969;702.349609375;773.382568359375;886.545654296875;1017.45587158203;295.041015625;443.37939453125	22	0.317035	0.241379	None
A549_HBE	CYZ_20120726_22	13528	11774	CNAISVPWDVTQPYEGK	CNAISVPWDVTQPYEGK	17	0	Unmodified	_CNAISVPWDVTQPYEGK_			0	0	0	NR_026961.2.9	2	CID	ITMS	ISO-MSMS	6	1	982.465	1962.91	0.29028	-0.771979	86.45	0.042439	37.182	9.0166	??????????????????1	0	0	0	0	-1	0	0	0	0	0	y5;y9;y10;y13;y5-NH3;y9-H2O;y10-NH3;y13-H2O;y10(2+);y15(2+);b4;b7;b7-H2O;b7-NH3;b10	136.5;158.4;1082.4;168.6;63.6;81.6;129.7;132.1;144.2;89.7;491.9;145.6;313.5;108.9;109.9	-0.09596264;-0.1718155;0.02041247;0.2294048;-0.1088399;-0.2457347;-0.04471085;-0.05203393;0.4186296;0.4839222;-0.1938136;-0.1870003;0.06690038;-0.04814409;0.006590534	-161.7196;-165.7385;16.69659;152.378;-188.8351;-241.2168;-37.08622;-34.97448;684.738;572.7271;-421.8881;-251.8379;92.3684;-66.37115;5.768402	593.388916015625;1036.66638183594;1222.55346679688;1505.49768066406;576.375244140625;1018.72973632813;1205.59204101563;1487.7685546875;611.371948242188;844.94384765625;459.395843505859;742.542236328125;724.277770996094;725.376831054688;1142.52331542969	15	0.1575	0.123967	None
A549_HBE	CYZ_20120726_64	10857	9282	EIIVGDVGVTISEPFK	EIIVGDVGVTISEPFK	16	0	Unmodified	_EIIVGDVGVTISEPFK_			0	0	0	NR_033796.2.1	2	CID	ITMS	MULTI-MSMS	5	0	854.977	1707.94	-0.31968	-1.16203	79.991	0.040105	33.313	1.6661	??????????????????1	1	0	0	0	-1	0	0	0	0	0	y6;y7;y8;y9;y11;y12;y7-H2O;y9-NH3;b3;b4;b4-H2O;b5;b7;b10;b14(2+)	15.6;21.1;11.9;60;32.5;16.3;24.5;13.5;11.3;8.1;17.9;24.6;15.6;60;11.4	-0.3537441;0.471034;-0.04240022;0.1568589;-0.1472592;-0.04632774;-0.1030683;0.09759497;0.01435373;-0.2328757;-0.07663127;-0.1113143;-0.3633084;0.1472946;0.1326257	-486.7369;569.5768;-45.76034;159.5078;-122.9421;-36.92296;-127.315;100.9854;40.2964;-511.2312;-175.2163;-217.2329;-499.897;149.7819;188.0556	726.766540527344;826.989440917969;926.5712890625;983.393493652344;1197.79296875;1254.71350097656;809.552978515625;966.426208496094;356.203643798828;455.519287109375;437.352478027344;512.419189453125;726.766540527344;983.393493652344;705.247131347656	15	0.21156	0.134021	None
A549_HBE	CYZ_20120726_62	8836	7270	IYPAAVDTIVAVTAEGK	IYPAAVDTIVAVTAEGK	17	0	Unmodified	_IYPAAVDTIVAVTAEGK_			0	0	0	NR_003677.3.1	2	CID	ITMS	ISO-MSMS	5	0	859.472	1716.93	-0.62675	-1.48794	70.064	5.61e-06	109.36	90.97	??????????????????1	0	0	0	0	-1	0	0	0	0	0	y4;y5;y6;y7;y8;y10;y11;y12;y13;y15;y12-NH3;y13(2+);y15(2+);a2;b2;b6;b8;b9;b9-H2O;b10;b11;b12;b13;b13-H2O;b14;b14-H2O;b15;b15-H2O;b16;b6(2+);b9(2+)	8.8;41.6;38.2;64.6;111.4;43.4;63.4;54.5;31.1;68.4;20.2;22.6;539.1;6.1;7;39.6;60.1;37;16.8;20.7;24.6;21.1;19.5;9.5;15;4.9;13;4.5;4.2;5.1;7.7	-0.03010481;-0.1599776;-0.1619372;-0.1254338;-0.06751792;0.02296477;0.01932919;-0.07338971;0.03562349;-0.1100946;-0.3162474;-0.08646017;0.01261683;0.0111185;0.2933714;0.005652942;-0.3243886;-0.1452929;-0.1295515;0.1047616;-0.2140816;0.3417591;0.2395352;0.	-74.47187;-316.5231;-267.8898;-185.6923;-87.17579;23.23089;17.51506;-61.01896;27.9693;-76.35383;-266.6611;-135.6366;17.48971;44.62597;1059.633;9.186631;-390.0078;-153.8054;-139.8096;100.3971;-192.031;281.6678;182.2266;156.4557;273.2646;-265.0191;-38.74106	404.244079589844;505.421630859375;604.492004394531;675.492614746094;774.503112792969;988.544372558594;1103.57495117188;1202.73608398438;1273.66418457031;1441.89978027344;1185.95239257813;637.440002441406;721.385864257813;249.148635864258;276.861297607422;615.344421386719;831.749084472656;944.654052734375;926.627746582031;1043.47241210938;1114.82836914063;1213.34094238281;1314.49084472656;1296.516…	31	0.397221	0.276786	None
A549_HBE	CYZ_20120726_14	13737	11994	CNAISVPWDVTQPYEGK	CNAISVPWDVTQPYEGK	17	0	Unmodified	_CNAISVPWDVTQPYEGK_			0	0	0	NR_026961.2.9	2	CID	ITMS	ISO-MSMS	1	1	982.465	1962.91	0.044485	-2.09654	85.091	0.044529	36.775	1.8468	??????????????????1	0	0	0	0	-1	0	0	0	0	0	y5;y9;y10;y13;y14;y9-H2O;y10-H2O;y13-H2O;y13-NH3;y10(2+);b4;b7;b7-H2O;b7-NH3;b10;b7(2+);b16(2+)	626.1;752.9;4174.6;856;65;160.8;347.6;464.6;296.5;987.2;2149.6;754.9;1299.7;258.9;717.7;137.6;442.2	-0.1959382;-0.08380283;0.04751208;0.101231;0.02831251;-0.1014476;0.206381;0.1354661;0.1493889;0.3974504;-0.1788295;-0.044178;0.02924169;-0.1368282;0.07934444;0.3307008;0.3174334	-330.1464;-80.84563;38.86385;67.23514;17.49;-99.59654;171.362;91.06467;100.3586;650.0734;-389.2837;-59.50705;40.37148;-188.6074;69.45109;890.5355;349.1755	593.488891601563;1036.57836914063;1222.5263671875;1505.62585449219;1618.78283691406;1018.58544921875;1204.35693359375;1487.5810546875;1488.55114746094;611.393127441406;459.380859375;742.3994140625;724.3154296875;725.465515136719;1142.45056152344;371.350555419922;909.094360351563	17	0.167986	0.132812	None
A549_HBE	CYZ_20120726_66	13598	11675	EIIVGDVGVTISEPFK	EIIVGDVGVTISEPFK	16	0	Unmodified	_EIIVGDVGVTISEPFK_			0	0	0	NR_033796.2.1	2	CID	ITMS	MSMS	9	0	854.977	1707.94	0	-2.45013	98.093	0.02418	60.158	2.9604	??????????????????1	1	0	0	0	-1	0	0	0	0	0	y3;y5;y6;y7;y8;y9;y10;y11;y12;y13;y9-NH3;y11-H2O;y11-NH3;y12-H2O;y10(2+);y14(2+);b5;b6;b6-H2O;b7;b10;b11;b9(2+)	8.2;40.6;48.5;60.5;18.8;86.1;16.9;96.7;70.1;15.7;18.6;12.6;16.1;17.2;10;35;17.9;16.7;14.2;48.5;86.1;16.9;12.2	-0.05899939;-0.2716704;0.03431745;0.01192756;0.2293283;0.004759304;-0.2678302;-0.145062;0.07488808;-0.1480798;0.3058469;0.1729866;0.1034133;0.1881027;-0.4784214;-0.01024225;-0.1545882;0.06766731;-0.1463886;0.02475311;-0.004805036;-0.09463022;0.4995828	-148.4959;-442.748;47.24458;14.41487;247.5746;4.838926;-247.3299;-121.1079;59.69117;-109.3741;316.5403;146.6657;87.60014;152.129;-882.2219;-13.95548;-301.6577;107.8764;-240.1897;34.07743;-4.885423;-86.2848;1132.197	397.313110351563;613.600402832031;726.378479003906;827.448547363281;926.299560546875;983.545593261719;1082.88659667969;1197.79077148438;1254.59228515625;1353.88366699219;966.217956542969;1179.46215820313;1180.51574707031;1236.46850585938;542.291442871094;733.923706054688;512.462463378906;627.267150878906;609.470642089844;726.378479003906;983.545593261719;1096.71948242188;441.250610351563	23	0.261638	0.196262	None
A549_HBE	CYZ_20120726_63	8989	7529	IYPAAVDTIVAVTAEGK	IYPAAVDTIVAVTAEGK	17	0	Unmodified	_IYPAAVDTIVAVTAEGK_			0	0	0	NR_003677.3.1	2	CID	ITMS	ISO-MSMS	9	0	859.472	1716.93	-0.52557	-2.53632	69.381	0.014476	49.708	33.609	??????????????????1	0	0	0	0	-1	0	0	0	0	0	y4;y5;y6;y7;y8;y11;y12;y13;y14;y15;y15(2+);b5;b6;b9;b11;b12;b13;b13-H2O;b14;b15;b16	15;41.7;11;18.3;78.3;30.4;28;7.9;4.8;42.1;395.5;17.6;23.9;21.4;21.3;43.4;16.6;9.5;14.5;8.6;2.8	-0.06330793;0.005732842;-0.218761;-0.2899846;-0.1795785;-0.1901435;0.09287006;0.04380221;0.0397783;0.09156559;-0.1615165;-0.227678;-0.07253309;0.106233;0.08450236;-0.05826536;-0.02853122;0.06600663;0.1565318;-0.03927844;0.1862869	-156.5953;11.34641;-361.8582;-429.1889;-231.8293;-172.265;77.22633;34.39092;29.5816;63.51232;-223.8434;-440.8013;-117.859;112.487;75.81885;-48.00478;-21.70073;50.90536;112.9695;-25.92894;118.5298	404.277282714844;505.255920410156;604.548828125;675.657165527344;774.615173339844;1103.78442382813;1202.56982421875;1273.65600585938;1344.69714355469;1441.69812011719;721.559997558594;516.509338378906;615.422607421875;944.402526855469;1114.52978515625;1213.74096679688;1314.75891113281;1296.65380859375;1385.61096191406;1514.84936523438;1571.64526367188	21	0.286941	0.196262	None
A549_HBE	CYZ_20120726_65	11032	9403	EIIVGDVGVTISEPFK	EIIVGDVGVTISEPFK	16	0	Unmodified	_EIIVGDVGVTISEPFK_			0	0	0	NR_033796.2.1	2	CID	ITMS	MULTI-MSMS	1	0	854.977	1707.94	-0.69832	-2.80143	81.96	1.12e-13	144.29	4.0708	??????????????????1	1	0	0	0	-1	0	0	0	0	0	y3;y5;y6;y7;y8;y9;y10;y11;y12;y13;y6-H2O;y11-H2O;y11-NH3;y6(2+);y13(2+);y14(2+);b3;b3-H2O;b4;b4-H2O;b5;b5-H2O;b6;b6-H2O;b7;b7-H2O;b8;b9;b9-H2O;b10;b13;b15;b15-H2O;b7(2+)	396.3;545.6;568.7;1280.2;367.2;1643.7;305.6;760.3;1274.6;513.1;326.7;311.1;173.2;32.2;147.9;693.4;145.5;81.1;109.1;188.8;737.9;187.7;163.3;241.9;568.7;326.7;289.9;330.4;183.3;1643.7;176.3;52.3;55.6;32.2	-0.09073767;-0.1563139;-0.05784564;-0.01212029;0.06331267;0.008299343;0.03136414;-0.02665377;-0.01141563;0.04149536;0.0094095;0.09193194;-0.06321263;0.3658592;-0.1634193;-0.08794001;-0.06026175;0.06598386;-0.03322968;0.01077107;-0.09898519;0.1927572;0.097	-228.36;-254.7966;-79.62556;-14.64736;68.33786;8.438219;28.97146;-22.25464;-9.09845;30.65342;13.28288;77.93859;-53.53907;1006.922;-241.1968;-119.809;-169.1424;195.1369;-72.98098;24.63281;-193.1769;390.1143;156.1463;313.5829;-92.79105;-0.2185797;96.86607;1	397.344848632813;613.485046386719;726.470642089844;827.472595214844;926.465576171875;983.542053222656;1082.58740234375;1197.67236328125;1254.67858886719;1353.69409179688;708.392822265625;1179.54321289063;1180.68237304688;363.344177246094;677.534851074219;734.001403808594;356.278259277344;338.141448974609;455.319641113281;437.265075683594;512.406860351563;494.104553222656;627.236877441406;609.1332…	34	0.463032	0.272727	None
A549_HBE	CYZ_20120726_66	15402	13236	EIIVGDVGVTISEPFK	EIIVGDVGVTISEPFK	16	0	Unmodified	_EIIVGDVGVTISEPFK_			0	0	0	NR_033796.2.1	2	CID	ITMS	ISO-MSMS	7	0	854.977	1707.94	-0.32753	-3.73824	110.07	0.0007618	72.583	2.6489	??????????????????1	1	0	0	0	-1	0	0	0	0	0	y3;y5;y6;y7;y8;y9;y10;y11;y12;y13;y14;y3-NH3;y5-H2O;y7-H2O;y10-H2O;y10-NH3;y11-H2O;y14(2+);b3;b3-H2O;b5;b6;b7;b9;b10;b13;b14	26.6;47.9;52;101.6;23.2;101.7;46.1;112.7;35.8;13.1;9.7;9.2;19.3;31.8;63.4;25.2;28.1;24.7;19.3;8.6;45.6;36.6;52;25.6;101.7;22.9;12.4	-0.09696326;-0.1548491;0.007095769;0.1948499;-0.130596;-0.06952048;-0.04724914;-0.009563923;0.1138285;-0.170907;-0.3943381;-0.1135636;-0.1165856;-0.2073774;0.02885609;-0.4539252;0.08558428;-0.1005132;0.102519;-0.3647718;-0.05601644;0.1198524;-0.002468572;	-244.0241;-252.4095;9.768327;235.5349;-140.9321;-70.6782;-43.64148;-7.985539;90.7323;-126.2325;-268.7666;-298.5836;-195.7992;-256.1298;27.10563;-425.8026;72.55675;-136.9364;287.8813;-1077.382;-109.3294;191.0866;-3.398338;16.60682;-80.40181;31.06848;-77.11	397.35107421875;613.483581542969;726.405700683594;827.265625;926.659484863281;983.619873046875;1082.666015625;1197.6552734375;1254.55334472656;1353.90649414063;1467.21398925781;380.341125488281;595.434753417969;809.657287597656;1064.57934570313;1066.04614257813;1179.54956054688;734.013977050781;356.115478515625;338.572204589844;512.363891601563;627.214965820313;726.405700683594;882.478454589844;9…	27	0.3043	0.238095	None
A549_HBE	CYZ_20120726_12	12540	10868	MPRICHNTHIMIK	MPRICHNTHIMIK	13	1	Acetyl (Protein N-term),2 Oxidation (M)	_(ac)M(ox)PRICHNTHIM(ox)IK_	M(1)PRICHNTHIM(1)IK	M(71.56)PRICHNTHIM(71.56)IK	1	0	2	NR_104148.2.1	2	CID	ITMS	MULTI-MSMS	4	0	862.923	1723.83	-1.0262	-3.82198	82.358	0.0020379	71.558	14.41	71.558	1	1	0	0	0	0	-1	0	0	0	y2;y3;y4;y9;y11;y8(2+);y10(2+);b3;b4;b6;b9;b9-H2O;b10;b11;b12;b6(2+);b11(2+)	12.3;13;25.3;72.5;5.8;14.4;14.6;17.3;24.1;51.7;18.2;25.6;12;28.1;46.2;6.3;14.1	0.1387016;-0.1720905;-0.06800702;-0.1362412;0.4008625;0.1529206;-0.1552018;0.08174905;0.1568409;-0.4255961;0.1547688;0.05509279;0.02362283;0.2683727;0.2234083;0.09214021;-0.03997086	533.3486;-422.4072;-130.6861;-116.4762;278.6981;302.7452;-241.7555;184.4829;282.0197;-498.4692;128.3988;46.39531;17.91521;183.1418;141.5311;215.7336;-54.5031	260.058166503906;407.404357910156;520.384338378906;1169.69165039063;1438.33972167969;505.113098144531;641.978576660156;443.125366210938;556.134338378906;853.806335449219;1205.37548828125;1187.46459960938;1318.59069824219;1465.38134765625;1578.51037597656;427.101867675781;733.368469238281	17	0.233952	0.161905	None
A549_HBE	CYZ_20120726_67	12922	11114	EGGSIPIVKEASPEK	EGGSIPIVKEASPEK	15	1	Unmodified	_EGGSIPIVKEASPEK_			0	0	0	NR_003255.1.49	3	CID	ITMS	ISO-MSMS	5	0	514.279	1539.81	-1.0541	-4.00506	94.368	0.0010223	81.904	50.832	??????????????????1	0	0	0	0	-1	0	0	0	0	0	y4;y5;y6;y7;y8;y7-H2O;y7-NH3;y7(2+);y8(2+);y11(2+);b4;b5;b6;b8;b9;b7(2+);b8(2+);b9(2+);b10(2+);b11(2+);b14(2+)	38.1;85.2;18.4;40.9;2.5;25.2;9;50;46.6;43.4;21.2;46.6;58;24;3.2;560.4;53.5;123.9;194.6;58;183.9	-0.08708098;-0.2012733;-0.2273448;-0.0681728;-0.04278867;0.3417947;-0.3265334;-0.05754777;-0.3333994;0.2305377;-0.1544104;-0.3697849;0.2481035;-0.2165451;-0.3546143;-0.4666916;0.2564192;-0.2865534;0.06970403;0.2844889;0.2291631	-189.1719;-378.7045;-344.1764;-86.4607;-48.21117;443.8532;-423.127;-145.776;-749.9222;380.6607;-466.1035;-831.7649;458.5901;-287.3359;-402.1192;-1422.219;680.2394;-648.9794;137.8341;525.8444;328.4868	460.327270507813;531.478576660156;660.547241210938;788.483032226563;887.526062011719;770.0625;771.71484375;394.768615722656;444.578674316406;605.625183105469;331.279235839844;444.578674316406;541.013549804688;753.630676269531;881.863708496094;328.143188476563;376.954284667969;441.544738769531;505.709777832031;541.013549804688;697.632568359375	21	0.605685	0.256757	None
A549_HBE	CYZ_20120726_14	17091	15042	CNAISVPWDVTQPYEGK	CNAISVPWDVTQPYEGK	17	0	Unmodified	_CNAISVPWDVTQPYEGK_			0	0	0	NR_026961.2.9	2	CID	ITMS	ISO-MSMS	7	1	982.465	1962.91	0.49453	-5.357	104.62	0.063231	33.131	0.27282	??????????????????1	0	0	0	0	-1	0	0	0	0	0	y5;y6;y9;y10;y13;y14;y13-H2O;y13-NH3;y10(2+);b4;b7;b7-H2O;b10;b11;b7(2+);b15(2+)	81.8;113.9;28.9;364.9;47.5;27.6;40.5;58.9;55.4;169.3;37.4;101.9;36.9;104.1;8.7;60.7	-0.06971752;-0.1658031;0.04583585;0.02944567;0.005649899;0.4184492;0.3354172;0.2758537;0.4334001;-0.1560023;0.1435661;-0.1200503;-0.2618421;0.2072231;0.468152;0.3877563	-117.4956;-229.7978;44.22394;24.08557;3.752287;258.5585;225.5086;185.3327;708.9147;-339.6095;193.4302;-165.709;-229.1249;166.6624;1261.141;440.3753	593.362670898438;721.517333984375;1036.44873046875;1222.54443359375;1505.72143554688;1618.39270019531;1487.38110351563;1488.42468261719;611.357177734375;459.358032226563;742.211669921875;724.464721679688;1142.79174804688;1243.37036132813;371.213104248047;880.513305664063	16	0.152572	0.124031	None
A549_HBE	CYZ_20120726_65	10955	9333	EIIVGDVGVTISEPFK	EIIVGDVGVTISEPFK	16	0	Unmodified	_EIIVGDVGVTISEPFK_			0	0	0	NR_033796.2.1	2	CID	ITMS	MULTI-MSMS	1	0	854.977	1707.94	-0.69832	-6.78284	81.476	1.61e-09	130.47	4.8661	??????????????????1	1	0	0	0	-1	0	0	0	0	0	y2;y3;y5;y6;y7;y8;y9;y10;y11;y12;y13;y14;y6-H2O;y11-H2O;y11-NH3;y13-H2O;y14-H2O;y12(2+);y13(2+);y14(2+);b2;b3;b3-H2O;b4;b4-H2O;b5;b5-H2O;b6;b6-H2O;b7;b7-H2O;b9;b10;b11;b11-H2O;b13;b15;b15-H2O	47.8;779.3;1275.2;1603;1931.5;562.4;2740;575.4;1318.2;2464.8;783.9;241.1;399.3;373.9;202.4;164;130.2;214.6;519.2;529.8;18.6;235;151.1;182.6;238.3;1250.3;155.2;214.6;553.8;1603;399.3;588.6;2740;292.8;394.6;473.5;97.3;68.5	-0.2342913;-0.1534208;0.0282564;0.04115339;-0.05966667;0.07722869;-0.009217747;0.03661316;0.07539701;0.04461464;0.2123938;0.03412867;-0.03917449;0.0394417;0.1047561;0.3672344;0.1788374;0.3022517;-0.04604866;-0.02080134;0.07697248;-0.1315508;0.1983386;-0.0	-779.8386;-386.054;46.07268;56.6561;-72.10299;83.35965;-9.371823;33.82022;62.95832;35.56021;156.9192;23.26766;-55.29672;33.43663;88.73769;275.0082;123.4528;481.6492;-67.97678;-28.34223;316.685;-369.1623;586.7848;-35.18048;20.02645;-62.63548;-77.52193;-318	300.435638427734;397.407531738281;613.300476074219;726.371643066406;827.520141601563;926.45166015625;983.5595703125;1082.58215332031;1197.5703125;1254.62255859375;1353.52319335938;1466.78552246094;708.44140625;1179.595703125;1180.51440429688;1335.35778808594;1448.63024902344;627.534973144531;677.41748046875;733.934265136719;243.05696105957;356.349548339844;338.009094238281;455.302429199219;437.26…	38	0.441713	0.314815	None
A549_HBE	CYZ_20120726_13	13529	11920	CNAISVPWDVTQPYEGK	CNAISVPWDVTQPYEGK	17	0	Unmodified	_CNAISVPWDVTQPYEGK_			0	0	0	NR_026961.2.9	2	CID	ITMS	ISO-MSMS	5	1	982.465	1962.91	0.14533	-7.70045	85.971	0.022114	45.883	16.303	??????????????????1	0	0	0	0	-1	0	0	0	0	0	y3;y5;y10;y13;y15;y3-NH3;y10-NH3;y13-H2O;y13-NH3;y15-NH3;y10(2+);y14(2+);b4;b7;b7-H2O;b7-NH3;b10;b11;b7(2+)	19.9;70;741.7;95.8;37.5;9.5;66.1;163.4;64.1;39.6;76.9;86.2;209.6;85;175.6;44.2;115.4;119.6;22.5	0.09110659;-0.07972728;0.06423571;0.04629931;-0.2600132;-0.1605402;-0.07242081;0.06136939;0.02780685;0.2647073;0.4907732;0.08340728;-0.1575587;-0.03416824;0.06146825;-0.06126665;-0.0837415;-0.1460484;0.2601137	273.5229;-134.3629;52.54413;30.74975;-153.8441;-507.5392;-60.06937;41.25243;18.67896;158.265;802.8354;102.9941;-342.9965;-46.02468;84.8677;-84.4603;-73.28943;-117.4283;700.3201	333.085754394531;593.372680664063;1222.50964355469;1505.68078613281;1690.10827636719;316.310852050781;1205.61975097656;1487.65515136719;1488.67272949219;1672.55700683594;611.2998046875;809.825805664063;459.359588623047;742.389404296875;724.283203125;725.389953613281;1142.61364746094;1243.7236328125;371.421142578125	19	0.166576	0.150794	None
A549_HBE	CYZ_20120726_63	8951	7494	IYPAAVDTIVAVTAEGK	IYPAAVDTIVAVTAEGK	17	0	Unmodified	_IYPAAVDTIVAVTAEGK_			0	0	0	NR_003677.3.1	2	CID	ITMS	ISO-MSMS	4	0	859.472	1716.93	-0.52557	-8.24419	69.136	0.037403	38.227	23.032	??????????????????1	0	0	0	0	-1	0	0	0	0	0	y5;y6;y7;y10;y11;y12;y13;y15;y10(2+);y15(2+);b10;b12;b13	30;16.7;31.7;28.2;44;9.5;17.1;34;4.3;316.8;35.5;32.2;22.8	-0.1649214;0.01268436;-0.200385;-0.09300203;-0.07088077;-0.2495372;0.08957857;0.08155582;0.4186546;-0.1185477;0.2210946;-0.05509153;-0.1628086	-326.3015;20.98956;-296.6172;-94.06873;-64.22308;-207.4442;70.33437;56.56889;846.8469;-164.3034;211.9072;-45.38998;-123.8189	505.426574707031;604.3173828125;675.567565917969;988.660339355469;1103.66516113281;1202.91223144531;1273.61022949219;1441.70812988281;494.36865234375;721.517028808594;1043.35607910156;1213.73779296875;1314.89318847656	13	0.229573	0.12037	None
A549_HBE	CYZ_20120726_66	11171	9473	EIIVGDVGVTISEPFK	EIIVGDVGVTISEPFK	16	0	Unmodified	_EIIVGDVGVTISEPFK_			0	0	0	NR_033796.2.1	2	CID	ITMS	MULTI-MSMS	5	0	854.977	1707.94	0.44119	-9.94455	82.415	0.011725	41.088	1.7499	??????????????????1	1	0	0	0	-1	0	0	0	0	0	y3;y5;y7;y9;y10;y11;y12;y11-NH3;y10(2+);b3;b4;b5;b9;b10	14.1;51.8;89.4;78.3;18.7;60.4;92.5;20.8;26.6;10.3;20.3;45;30.1;78.3	-0.04050573;-0.1259794;-0.04544548;0.04418802;-0.1397784;0.202106;0.09734902;0.01747584;-0.03262062;0.2832441;-0.04909882;-0.1431136;0.1641913;0.03462368	-101.9539;-205.3606;-54.91862;44.92907;-129.0947;168.7812;77.59554;14.80249;-60.20279;795.7753;-107.83;-279.2728;186.0885;35.20433	397.294616699219;613.454711914063;827.505920410156;983.506164550781;1082.75854492188;1197.44360351563;1254.56982421875;1180.60168457031;541.845642089844;355.934753417969;455.335510253906;512.450988769531;882.328918457031;983.506164550781	14	0.191799	0.12037	None
A549_HBE	CYZ_20120726_66	11024	9339	EIIVGDVGVTISEPFK	EIIVGDVGVTISEPFK	16	0	Unmodified	_EIIVGDVGVTISEPFK_			0	0	0	NR_033796.2.1	2	CID	ITMS	MULTI-MSMS	1	0	854.977	1707.94	0.44119	-10.9984	81.479	2.7e-09	127.29	4.2079	??????????????????1	1	0	0	0	-1	0	0	0	0	0	y2;y3;y5;y6;y7;y8;y9;y10;y11;y12;y13;y14;y11-H2O;y11-NH3;y13-H2O;y14-H2O;y14(2+);b2;b3;b3-H2O;b4;b4-H2O;b5;b6;b6-H2O;b7;b8;b9;b10;b13;b13-H2O;b15;b15-H2O	29.8;518.3;600.5;1185.7;1641;607.4;1576.9;515.8;924.5;1956.8;814.4;161.7;279.8;149.8;176.3;188.1;804.7;40.3;127.2;152.8;196;131.9;821.2;166.9;366.4;1185.7;267.5;480.7;1576.9;266.5;70.2;97.6;46.4	0.08141303;-0.07914099;-0.1461821;0.005264714;0.03072639;-0.0003469974;-0.005738743;0.06127137;0.00752592;-0.01788536;0.0585852;0.2689919;-0.1064323;-0.08164525;0.2063457;0.2401167;0.06892034;0.0641551;0.1025495;0.05804929;0.00326935;-0.05203411;0.03730632;0.0504554;-0.02627139;-0.004299627;0.05933939;0.01135926;-0.01530308;0.1329454;0.2125907;0.1563448;0.02895886	271.2683;-199.1804;-238.2853;7.247604;37.13474;-0.3745132;-5.834688;56.59872;6.283968;-14.25486;43.27857;183.4181;-90.21664;-69.14982;154.506;165.7613;93.91682;263.937;287.9671;171.6676;7.180916;-118.9819;72.82542;80.43465;-43.11376;-5.919028;75.74931;12.87195;-15.55893;101.2866;164.2291;100.4358;18.81935	300.119934082031;397.333251953125;613.474914550781;726.407531738281;827.429748535156;926.529235839844;983.556091308594;1082.55749511719;1197.63818359375;1254.68505859375;1353.67700195313;1466.55065917969;1179.74157714844;1180.70080566406;1335.51867675781;1448.56896972656;733.844543457031;243.069778442383;356.115447998047;338.149383544922;455.283142089844;437.327880859375;512.270568847656;627.2843…	33	0.454605	0.287037	None
A549_HBE	CYZ_20120726_66	15601	13413	EIIVGDVGVTISEPFK	EIIVGDVGVTISEPFK	16	0	Unmodified	_EIIVGDVGVTISEPFK_			0	0	0	NR_033796.2.1	2	CID	ITMS	ISO-MSMS	4	0	854.977	1707.94	-0.86453	-12.7549	111.34	0.00068921	74.147	0.97855	??????????????????1	1	0	0	0	-1	0	0	0	0	0	y2;y3;y4;y5;y6;y7;y8;y9;y10;y11;y12;y13;y11-H2O;y11-NH3;y8(2+);y10(2+);y14(2+);b3;b4;b4-H2O;b5;b5-H2O;b7;b9;b10;b13;b15	13.3;44.6;7.4;39.9;39.9;40.1;19.8;117.1;17.9;96.9;110;29.7;35.4;17.6;6.8;12.7;26.5;9.8;8.9;8.3;46.5;11.8;39.9;12.7;117.1;18.1;3.5	-0.0290606;-0.07663855;0.1079223;-0.02020552;-0.04905657;-0.0873156;0.1014596;0.1228623;0.0009686307;0.009479046;0.02386269;0.03600219;-0.4088005;-0.2328904;-0.1448202;0.4606655;0.1728022;0.04551217;-0.1047629;0.125273;0.02345134;-0.09184968;-0.05862091;0	-96.79433;-192.8835;205.1019;-32.94294;-67.52808;-105.5113;109.5171;124.9328;0.8947116;7.914795;19.0195;26.59541;-346.4282;-197.2223;-312.1711;850.9532;235.5085;127.7813;-230.0503;286.5672;45.77796;-185.7842;-80.69373;298.8776;115.2073;-27.23762;-162.4566	300.230407714844;397.330749511719;526.188781738281;613.348937988281;726.461853027344;827.547790527344;926.427429199219;983.427490234375;1082.61779785156;1197.63623046875;1254.64331054688;1353.69958496094;1180.0439453125;1180.85205078125;463.912902832031;541.352355957031;733.740661621094;356.172485351563;455.391174316406;437.150573730469;512.284423828125;494.38916015625;726.461853027344;882.229431…	27	0.286363	0.229358	None
A549_HBE	CYZ_20120726_66	11160	9463	EIIVGDVGVTISEPFK	EIIVGDVGVTISEPFK	16	0	Unmodified	_EIIVGDVGVTISEPFK_			0	0	0	NR_033796.2.1	2	CID	ITMS	MULTI-MSMS	5	0	854.977	1707.94	0.44119	-14.0431	82.345	0.00021173	73.279	2.4963	??????????????????1	1	0	0	0	-1	0	0	0	0	0	y3;y5;y6;y7;y8;y9;y11;y12;y13;y11-H2O;y13-H2O;y14(2+);b2;b3;b3-H2O;b4;b4-H2O;b5;b5-H2O;b7;b8;b9;b10;b13	96.8;114.9;152.3;321;128.9;409.4;305;483.5;130.6;139.5;19.1;155.1;7.1;39.8;20.7;23.1;19.7;202.9;34.9;152.3;71.4;79.1;409.4;69.9	-0.1009916;-0.07873823;-0.1304775;-0.01016716;0.06081023;0.02282571;0.04524565;0.01934609;-0.1279382;0.07020342;0.2626201;0.1389277;0.03192854;-0.07893851;0.03632078;0.08682648;0.4930709;-0.02720784;-0.1013101;-0.1400418;-0.05864157;0.02515321;0.01326137;	-254.1595;-128.362;-179.5867;-12.28704;65.63662;23.208;37.78025;15.41954;-94.49863;59.51637;196.6511;189.3329;131.338;-221.5526;107.4035;190.7438;1128.87;-53.10556;-204.9159;-192.7508;-74.84724;28.50325;13.48348;17.58401	397.355102539063;613.407470703125;726.543273925781;827.470642089844;926.468078613281;983.527526855469;1197.60046386719;1254.64782714844;1353.86352539063;1179.56494140625;1335.46240234375;733.774536132813;243.102005004883;356.296936035156;338.171112060547;455.199584960938;436.782775878906;512.335083007813;494.398620605469;726.543273925781;783.483337402344;882.467956542969;983.527526855469;1312.676…	24	0.376185	0.203704	None
A549_HBE	CYZ_20120726_35	6340	5295	IFHEVVQAFGAAVATTQGDQESAEANK	IFHEVVQAFGAAVATTQGDQESAEANK	27	0	Unmodified	_IFHEVVQAFGAAVATTQGDQESAEANK_			0	0	0	NR_002826.2.1	3	CID	ITMS	MULTI-MSMS	4	0	940.126	2817.36	-0.29808	-360.508	45.089	0.06068	20.202	14.111	??????????????????1	0	0	0	0	-1	0	0	0	0	0	y15;y17;y12(2+);y14(2+);y17(2+);b3;b6;b10;b10-NH3;b11;b13;b23(2+)	8.4;12.7;27.3;16.9;52.4;9.5;16.9;24.9;21;21.5;21.7;22.5	-0.1988554;0.4956115;0.2011426;0.01917352;0.3081456;-0.347679;0.09101928;0.3376844;-0.09206293;-0.1266666;0.2557165;-0.3748623	-128.3839;293.2105;314.7365;26.43504;364.4152;-872.324;125.4907;299.3004;-82.81653;-105.5778;186.7266;-317.6943	1548.91247558594;1690.29223632813;639.082702636719;725.307067871094;845.589416503906;398.566345214844;725.307067871094;1128.24597167969;1111.64916992188;1199.74743652344;1369.47058105469;1179.94653320313	12	0.110757	0.0982143	None
A549_HBE	CYZ_20120726_40	2238	1480	MAPIEPGTDSISAMIRK	MAPIEPGTDSISAMIRK	17	1	2 Oxidation (M)	_M(ox)APIEPGTDSISAM(ox)IRK_	M(1)APIEPGTDSISAM(1)IRK	M(66.25)APIEPGTDSISAM(66.25)IRK	0	0	2	NR_120386.3.5	2	CID	ITMS	MULTI-MSMS	9	1	924.963	1847.91	-2.0692	-533.614	23.481	0.0010411	66.246	6.8741	66.246	1	1	0	0	0	0	-1	0	0	0	y11;y13;y15;y16;y13-H2O;y13-NH3;y15-H2O;y15-NH3;y16-H2O;y15(2+);b4;b6;b16;b16-H2O;b16-NH3;b16(2+)	57.2;247.5;29.7;31.6;83;138.6;16.5;26.4;29.4;48.9;14.1;54.9;38;29.4;7.7;45.9	-0.1956045;0.1280239;0.05513496;0.1889284;-0.08493334;0.06656271;-0.1596534;0.03700871;-0.4833794;-0.266951;-0.2477992;-0.1644051;-0.09836312;0.4464921;0.01217273;-0.2163807	-163.7118;90.12075;33.80871;111.0237;-60.54625;47.42228;-98.97939;22.93289;-286.9816;-327.0681;-576.9958;-250.8178;-57.76171;265.0817;7.220851;-253.9302	1194.81030273438;1420.58203125;1630.79174804688;1701.69506835938;1402.78442382813;1403.61694335938;1612.99597167969;1613.78332519531;1684.35681152344;816.194030761719;429.464416503906;655.476379394531;1702.91223144531;1684.35681152344;1685.77514648438;852.126953125	16	0.222907	0.131579	None
A549_HBE	CYZ_20120726_43	10347	8892	FTSPGAIPFISFMQR	FTSPGAIPFISFMQR	15	0	Unmodified	_FTSPGAIPFISFMQR_			0	0	0	NR_002826.2.1	2	CID	ITMS	ISO-MSMS	6	0	849.937	1697.86	-1.1976	-600.934	69.797	0.039154	38.399	21.82	??????????????????1	-1	0	0	0	-1	0	0	0	0	0	y3;y11;y7(2+);y11(2+);y13(2+);b4;b6;b7;b9;b11;b12;b12-H2O;b13;b14;b14-NH3;b12(2+)	43.1;143.8;62.7;205.2;1323.9;89.5;33.7;79.1;62.7;149.4;36.5;30.1;53.5;40.8;26.5;205.2	-0.0443148;0.01411819;0.4349063;0.296586;-0.05145977;0.01791454;-0.2980197;-0.03756409;-0.1278731;0.2398062;0.3347093;-0.3502938;-0.04118789;-0.03302542;-0.1234173;-0.2083406	-102.0462;11.14606;936.6839;468.1408;-70.88799;41.3549;-530.6951;-55.70097;-139.2044;214.4289;264.5251;-280.685;-29.48863;-21.65901;-81.84972;-328.8514	434.262329101563;1266.65222167969;464.30419921875;633.540222167969;725.9306640625;433.190246582031;561.564758300781;674.388366699219;918.599853515625;1118.34826660156;1265.32177734375;1247.99621582031;1396.73815917969;1524.78857421875;1507.85241699219;633.540222167969	16	0.218188	0.136364	None
A549_HBE	CYZ_20120726_6	7612	6346	APIQESIISISDDVSK	APIQESIISISDDVSK	16	0	Unmodified	_APIQESIISISDDVSK_			0	0	0	NR_003587.2.12	2	CID	ITMS	ISO-MSMS	7	0	854.459	1706.9	0.15521	-619.911	54.888	0.05012	35.852	23.06	??????????????????1	1	0	0	0	-1	0	0	0	0	0	y2;y3;y5;y6;y7;y9;y10;y11;y12;y13;y5-H2O;y11-H2O;y13-H2O;b4;b7;b7-H2O;b11;b13	12.9;22.6;122.7;76.7;92.8;146.5;119;151.1;83.1;29.4;33.5;72;24.1;25.9;76.1;71.3;53.5;31	-0.1583721;-0.06847384;0.2353207;-0.1779634;-0.003689479;-0.04958439;-0.007329495;0.05277508;0.01760939;-0.03269981;-0.115515;0.3864487;0.2018527;0.008533391;-0.2282889;0.1070936;0.106618;0.125714	-658.9961;-201.808;413.5311;-271.0802;-4.795224;-51.14065;-6.770203;45.123;13.55966;-22.91878;-209.497;335.6808;143.3079;20.80142;-308.6542;148.4771;93.56364;91.79163	240.323333740234;339.301849365234;569.051940917969;656.497253417969;769.407043457031;969.569030761719;1082.61083984375;1169.58276367188;1298.66052246094;1426.76940917969;551.392211914063;1151.23852539063;1408.52429199219;410.231262207031;739.626770019531;721.280822753906;1139.52404785156;1369.55883789063	18	0.185179	0.15	None
MHCC97H_QE_Yang_Run2	H12-2	18959	14733	SQIVRPIQPAEYINSVVVDQDVSIHSR	SQIVRPIQPAEYINSVVVDQDVSIHSR	27	0	Unmodified	_SQIVRPIQPAEYINSVVVDQDVSIHSR_			0	0	0	NR_003587.2.12	3	HCD	FTMS	MULTI-MSMS	13	3	1017.21	3048.6	-0.63679	986.986	40.627	8.94e-16	101.66	99.994	??????????????????1	0	0	0	-1	0	0	0	0	0	0	y2;y3;y4;y5;y7;y8;y9;y10;y11;y12;y13;y14;y9(2+);b2;b3;b4;b5;b7;b8;b10;b11;b12;b13;b24;b8(2+);b13(2+);b15(2+);b25(2+)	50184.6;88266;26036.5;111175.3;126487.8;213437.2;515341.8;565759.6;786491.1;184721.3;197827.7;283371.6;23273.2;59937.2;43176.8;18292.2;65493.5;24478.9;741650.8;45888.1;209700.1;223942.9;128588.8;14389.8;19758.9;17629.6;27389.6;255200	-4.937577E-05;0.0003104161;-0.0004759545;-5.58327E-05;-0.001168285;0.003345382;-0.0009385186;0.001550543;4.455267E-05;0.002837393;-0.008926849;-0.005894289;-0.0004515866;0.0001846337;0.00117356;0.003118959;0.000304895;-0.003286869;0.0001908446;-5.610319E-	-0.1883486;0.7775767;-0.9290644;-0.09315915;-1.436259;3.553335;-0.8883215;1.341795;0.03551022;2.096014;-6.195961;-3.791044;-0.8540523;0.8543993;3.565093;7.28308;0.5217667;-4.137072;0.2068672;-0.05144076;-1.993783;-5.862475;-5.630861;-5.121315;-0.3915353;1	262.151029966671;399.20958203722;512.294432388231;599.326040676301;813.42251007693;941.47657392118;1056.50780085377;1155.57372570847;1254.64364561493;1353.70926669082;1440.753059343;1554.79295422976;528.757520987481;216.097697754179;329.1807728081;428.247241325634;584.351166417629;794.49158601378;922.546685811774;1090.63681039939;1219.68177917298;1382.75078227185;1495.83516275045;2651.41748614301…	28	0.45028	0.329412	None
MHCC97H_QE_Yang_Run2	H9-2	8233	4302	NFGSSHVMQVIYTDDAGRPQTAYIQCK	NFGSSHVMQVIYTDDAGRPQTAYIQCK	27	0	Unmodified	_NFGSSHVMQVIYTDDAGRPQTAYIQCK_			0	0	0	NR_024116.1.1	3	HCD	FTMS	MULTI-MSMS	6	3	1029.49	3085.44	0.27649	975.415	24.309	0.053256	20.42	19.95	??????????????????1	0	0	0	-1	0	0	0	0	0	0	y2;y3;y4;y6;y7;y9;y12;y13;y17;y19;y2-NH3;y3-NH3	338802.8;48392.6;70898.7;21802.2;50054.1;66898.5;315827.4;172432.6;354565.3;58157.2;17173.1;84719	0.0002353435;-0.002180957;-0.002189226;-0.002148349;0.006493804;-0.006394267;0.002321986;-0.01117711;-0.007388489;-0.02066509;-0.001816331;-0.003879162	0.7662336;-5.011342;-3.992838;-2.745885;7.350691;-5.768126;1.667251;-7.41314;-3.694315;-9.278914;-6.260647;-9.276312	307.143217028536;435.204210840602;548.288283090271;782.388684539209;883.427720859825;1108.55195029451;1392.70292258099;1507.74336471136;1999.96159011238;2227.10185813718;290.118719601352;418.179359944019	12	0.109393	0.136364	None
MHCC97H_QE_Yang_Run2	H23-2	12304	9217	KPSVPETEADGFVIIGDTTDEQR	KPSVPETEADGFVIIGDTTDEQR	23	0	Unmodified	_KPSVPETEADGFVIIGDTTDEQR_			0	0	0	NR_034084.1.1	3	HCD	FTMS	MULTI-MSMS	10	1	835.41	2503.21	1.2761	407.614	27.276	0.00015367	45.305	42.661	??????????????????1	0	0	0	-1	0	0	0	0	0	0	y1;y2;y3;y4;y5;y6;y7;y8;y9;y10;y11;y6-H2O;y7-NH3;y8-H2O;y8-NH3;b4;b8;b11;b12;b13;b14;b11(2+)	28042.9;35140;38232.4;39758.7;14748;179084.7;91736.8;851077.9;266157.5;168032.8;13652.3;11308.8;17030.7;16128.8;22527.7;68638.5;10950.4;48334.9;269209.5;247697.2;48307;21325.8	-3.468764E-05;0.001152122;0.0009638507;-0.001240593;-0.0004228245;-0.0008035796;-0.002933832;0.0007298561;0.002098765;0.002948449;0.01127791;-0.002305437;-0.001021218;-0.007597364;-0.001062904;6.30463E-05;0.0005725323;-0.007089779;0.0009919013;0.002595833	-0.1980804;3.80017;2.230005;-2.266965;-0.6522099;-1.072379;-3.394176;0.7921249;2.028825;2.569329;9.04682;-3.152372;-1.205199;-8.409859;-1.175303;0.1529302;0.6592649;-6.378375;0.7881026;1.911989;5.484847;-14.91865	175.11898686864;303.176377570581;432.219158937871;547.248306413461;648.295167119199;749.343226348436;864.372299632812;921.390099668294;1034.47279474028;1147.55600903661;1246.61609348969;731.334163519705;847.343837916807;903.38786220272;904.365343326443;412.255382616102;868.440501648598;1111.53368450318;1258.59401673927;1357.66082672356;1470.7394197573;556.275234469819	22	0.600771	0.244444	None
MHCC97H_QE_Yang_Run2	H9-2	8205	4277	NFGSSHVMQVIYTDDAGRPQTAYIQCK	NFGSSHVMQVIYTDDAGRPQTAYIQCK	27	0	Unmodified	_NFGSSHVMQVIYTDDAGRPQTAYIQCK_			0	0	0	NR_024116.1.1	4	HCD	FTMS	MULTI-MSMS	7	1	772.367	3085.44	-0.030969	328.091	24.261	0.0071219	27.753	27.119	??????????????????1	0	0	0	-1	0	0	0	0	0	0	y2;y3;y5;y9;y11;y13;y14;y15;y16;y17;y3-NH3;y16-H2O;y17-H2O;y12(2+);b16(2+)	187757.9;30360.3;46472.4;61049.6;50874.6;517796.4;466925.1;962293.4;1202142;982798.2;16336.9;44617.4;77392;282644.3;138683.3	0.0006581423;0.0005729206;-0.002104091;-0.001920141;0.01185698;0.005394029;0.003367594;0.0001050235;0.002681926;0.004565143;-0.0001998576;0.01519359;0.007789331;0.0003342896;-0.009376796	2.142789;1.316449;-2.957879;-1.732124;8.971306;3.57759;2.075231;0.06092532;1.421364;2.282629;-0.4779274;8.129937;3.930163;0.4797112;-10.61437	307.142794229735;435.201456962799;711.351526493482;1108.5474761688;1321.65627379644;1507.72679357012;1622.75576303726;1723.80670408152;1886.86745571727;1999.9496364811;418.175680639526;1868.84437937015;1981.93584760655;696.855926227156;883.405520544527	15	0.329957	0.138889	None
MHCC97H_QE_Yang_Run2	H12-2	18891	14669	SQIVRPIQPAEYINSVVVDQDVSIHSR	SQIVRPIQPAEYINSVVVDQDVSIHSR	27	0	Unmodified	_SQIVRPIQPAEYINSVVVDQDVSIHSR_			0	0	0	NR_003587.2.12	3	HCD	FTMS	MULTI-MSMS	9	1	1017.21	3048.6	-0.63679	327.666	40.516	1.89e-07	63.625	62.991	??????????????????1	0	0	0	-1	0	0	0	0	0	0	y2;y3;y5;y6;y7;y8;y9;y10;y11;y12;y13;y14;y9(2+);b2;b3;b5;b7;b8;b10;b11;b12;b15(2+)	28506.4;31840.7;44353.3;81103.8;30248.3;76277.7;218996.2;317059.9;391422.4;86867.2;62281.6;60608.1;9532.3;24971.9;17547.3;15614.1;15120.5;295709.3;48036.3;252609.8;92942.1;15776.7	0.0002994344;-2.63955E-05;0.002858529;0.005431133;0.001312282;0.001473198;-0.002326611;3.607463E-05;0.005692651;0.004393535;0.003691252;0.00893074;-0.003006803;2.480195E-05;0.0008381555;-0.002557372;-0.005831615;0.002065669;0.0159663;0.006207792;-0.001713925;0.01062842	1.142223;-0.06611934;4.769595;7.776659;1.613289;1.564771;-2.202168;0.0312179;4.537286;3.245556;2.562052;5.744061;-5.686517;0.1147719;2.546184;-4.37641;-7.340035;2.239099;14.63964;5.089717;-1.23951;12.51958	262.150681156485;399.209918848796;599.323126314879;698.38896762688;813.420029509926;941.478446105001;1056.50918894595;1155.57524017677;1254.63799751653;1353.70771054923;1440.74044124205;1554.77812920072;528.760076203988;216.097857585946;329.18110821277;584.354028684984;794.494130759951;922.544810987192;1090.62078800084;1219.67313960074;1382.74438985561;848.943857695929	22	0.359998	0.349206	None
MHCC97H_QE_Yang_Run2	H16-2	8275	5554	DGSASEVPSEISERPK	DGSASEVPSEISERPK	16	0	Unmodified	_DGSASEVPSEISERPK_			0	0	0	NR_015432.3.1	3	HCD	FTMS	MULTI-MSMS	13	0	563.276	1686.81	1.4224	7.18091	20.35	0.016836	34.928	29.873	??????????????????1	0	0	0	-1	0	0	0	0	0	0	y1;y4;y5;y6;y7;y8;y9;y12;y1-NH3;y10(2+);y13(2+);a2;b2;b3;b3-H2O	17060.6;11908.2;61504.2;38069.5;9810.8;31956.6;628973.2;74513.6;5373.5;52514.2;15343.8;13017.4;48908.2;44884.4;56167	1.747252E-05;-0.0009016143;0.0011656;0.00686942;0.003795717;-0.0005238358;0.0001686615;-0.001207318;-0.001245521;0.001564365;-0.001328737;4.41511E-05;6.864367E-05;0.0002497605;0.001016673	0.1187696;-1.703376;1.891163;9.417666;4.421521;-0.5540301;0.1617774;-0.8892397;-9.574486;2.738195;-1.858708;0.3043629;0.3966567;0.9602942;4.199807	147.112786698077;529.310173761191;616.340134956882;729.418495116952;858.464161915939;945.50050987905;1042.55258123383;1357.69699263567;130.087500590014;571.312655773866;714.871416523177;145.060724448999;173.055614578535;260.087461871601;242.076130272838	15	0.456352	0.227273	None
MHCC97H_QE_Yang_Run2	H18-2	17512	14049	IGIIIVPVR	IGIIIVPVR	9	0	Unmodified	_IGIIIVPVR_			0	0	0	NR_072996.1.9	2	HCD	FTMS	MULTI-MSMS	12	0	490.337	978.659	0.17037	6.60089	35.899	0.003717	83.206	0	??????????????????1	0	0	0	-1	0	0	0	0	0	0	y1;y3;y4;y5;y6;y7;y3-NH3;a2;b2;b3;b4	77532.1;128793.3;314610.7;770150.5;537311.8;273458.4;81697.9;332705.9;329383.4;278040.7;50590.4	0.000121281;0.001784938;0.0003508309;0.001089643;0.0006910588;0.004359935;0.0005333399;-7.267111E-05;0.0001323643;0.000110026;0.001564377	0.6925637;4.808064;0.7459596;1.867773;0.992222;5.385586;1.505704;-0.5077707;0.7735503;0.3871474;3.937726	175.118830900048;371.238345011527;470.308193034478;583.391518202694;696.475980767404;809.556375871226;354.213047507838;143.117962219607;171.112671806345;284.196758124973;397.279367754026	11	0.560137	0.15942	None
MHCC97H_QE_Yang_Run2	H13-2	7014	4347	IAAIQHISK	IAAIQHISK	9	0	Unmodified	_IAAIQHISK_			0	0	0	NR_003587.2.12	2	HCD	FTMS	MULTI-MSMS	2	0	490.798	979.581	0.062316	4.06506	18.509	0.012699	65.933	48.113	??????????????????1	0	0	0	-1	0	0	0	0	0	0	y1;y2;y3;y4;y5;y6;y7;y8;y1-NH3;y5-H2O;y5-NH3;y7-H2O;y6(2+);a2;b2;b3;b6	150482;57812.7;62795;82081.8;79157.1;101255.8;499414.8;302314.1;50864;21747.2;63957.9;10579.3;9151.9;348871.9;330229.2;89727.7;36238.4	7.797437E-05;-0.0001540231;0.0005481446;-0.0008904451;0.002253846;0.003266544;0.0003023217;0.002463686;3.872652E-05;0.001303198;-0.001454797;0.005669655;0.0005993554;8.020614E-05;0.0001170665;0.0009853458;0.002477186	0.5300314;-0.6578107;1.578629;-1.838666;3.680685;4.502924;0.3795784;2.839976;0.2976989;2.192701;-2.443718;7.283249;1.650125;0.5104333;0.6323535;3.846534;3.904988	147.112726196227;234.144986603581;347.228348416312;484.28869886843;612.344132088589;725.427183371512;796.467261381154;867.502213804831;130.086216342581;594.334518050401;595.321291630496;778.451329361673;363.2182638354;157.13345940656;185.128337168253;256.164582676814;634.364644190777	17	0.360824	0.184783	None
MHCC97H_QE_Yang_Run2	H22-2	10766	7711	NDDIPEQDSIGISNIQK	NDDIPEQDSIGISNIQK	17	0	Unmodified	_NDDIPEQDSIGISNIQK_			0	0	0	NR_072977.1.1	2	HCD	FTMS	MULTI-MSMS	1	0	943.461	1884.91	-1.6382	2.20008	24.9	3.4e-07	103.01	90.119	??????????????????1	0	0	0	-1	0	0	0	0	0	0	y1;y2;y3;y4;y5;y7;y8;y9;y10;y11;y12;y13;y14;y1-NH3;y2-NH3;y4-NH3;y5-NH3;y10-NH3;y11-NH3;y12-H2O;y12-NH3;y13-H2O;y13-NH3;y11(2+);y14(2+);a2;b2;b2-H2O;b2-NH3;b3;b3-H2O;b3-NH3;b4	166357.5;205780.1;153897.2;210815.9;900492.5;1450335;381200.9;920595.8;778248.3;594930.2;478750.2;1.184499E+07;130227.9;69501.2;178567.2;94741.4;46604.8;22664.8;275664.8;62314.9;31367.7;589229.5;585936.9;21828.5;119568.5;125640.8;2952598;38598.5;237500.7;5173317;223162.1;372753;390435.3	-9.141538E-06;0.0003477983;0.001852013;-0.002298349;0.0007448996;0.0009641501;-0.001746415;-0.0005304383;-0.0004304436;0.001121789;-0.002923226;0.0004921322;0.009434149;-0.0001696452;0.001045706;0.001666685;0.001081094;0.01481001;-0.007662694;0.01015359;-	-0.06213964;1.263935;4.770111;-4.575644;1.263978;1.269562;-2.001572;-0.5527976;-0.4005694;0.9327749;-2.195136;0.3444537;6.118889;-1.304096;4.050868;3.43455;1.889024;14.00424;-6.463034;7.72924;-15.24963;4.404214;-6.001536;5.774295;-4.988978;-2.243076;-0.13	147.112813312138;275.171033883753;388.253593649591;502.300671458897;589.329656619883;759.434965073365;872.521739618965;959.552552052099;1074.57939508938;1202.63642036809;1331.68305847939;1428.73240697318;1541.80752893713;130.086424714265;258.143786874039;485.270157323293;572.302771324151;1057.5376055372;1185.61865574956;1313.65941697816;1314.67363443318;1410.71612132268;1411.71482246152;601.81893…	33	0.603343	0.192983	None
MHCC97H_QE_Yang_Run2	H23-2	12136	9061	KPSVPETEADGFVIIGDTTDEQR	KPSVPETEADGFVIIGDTTDEQR	23	0	Unmodified	_KPSVPETEADGFVIIGDTTDEQR_			0	0	0	NR_034084.1.1	3	HCD	FTMS	MULTI-MSMS	12	0	835.41	2503.21	1.2761	0.137221	26.995	5.32e-06	65.207	59.854	??????????????????1	0	0	0	-1	0	0	0	0	0	0	y1;y2;y3;y4;y5;y6;y7;y8;y9;y10;y11;y5-H2O;y7-NH3;y8-H2O;y9-H2O;b4;b11;b12;b13;b14;b12(2+)	24568.6;56144.9;66880;55047.6;45930;179941.8;182072.8;1154454;394360.2;238017.5;37203.6;32130.6;50415.3;61410.7;12837;125378.4;159806.8;305563.6;203076.8;86341.9;76767.8	-0.0004722056;-3.181737E-05;-0.001245332;0.0002492604;-0.002551197;0.001897269;5.746201E-05;-0.002108739;0.0004764975;-0.00378871;-0.003905299;-0.01080634;-0.005549924;0.001296105;-0.01669582;-0.001015989;0.00293322;0.00410532;-0.001983461;-0.005264749;0.	-2.696478;-0.1049463;-2.881236;0.4554807;-3.935227;2.531918;0.06647854;-2.288642;0.4606179;-3.301528;-3.132682;-17.14489;-6.549754;1.43473;-16.42511;-2.464459;2.638918;3.261838;-1.460935;-3.579629;1.001937	175.119424386606;303.177561509764;432.221368120434;547.246816560224;648.297295491866;749.340525499984;864.369308338786;921.392938263179;1034.47441700734;1147.56274619537;1246.63127670072;630.29498594474;847.348366622642;903.37896873311;1016.48102463384;412.256461651795;1111.52366150457;1258.59090332087;1357.66540601793;1470.75275128661;629.80051153304	21	0.693307	0.287671	None
MHCC97H_QE_Yang_Run2	H17-2	8444	5581	DGSASEVPSEISERPK	DGSASEVPSEISERPK	16	0	Unmodified	_DGSASEVPSEISERPK_			0	0	0	NR_015432.3.1	3	HCD	FTMS	MULTI-MSMS	3	1	563.276	1686.81	0.060224	0.0668695	20.989	0.006234	41.088	36.709	??????????????????1	0	0	0	-1	0	0	0	0	0	0	y1;y2;y5;y6;y7;y8;y9;y10;y12;y1-NH3;a2;b2;b3;b3-H2O	55741.8;7278;75211.3;33783.6;14318.3;36686.1;686871.6;53121.9;69846.2;24199.6;23614.8;44980.2;43717.5;67437.4	-0.0002482827;0.001932427;-0.005105638;0.0008311549;-0.00741491;0.004446382;-0.0002175342;0.003599015;0.006429085;-0.0003486746;-0.0002476458;-6.881613E-05;5.238362E-05;0.0003140372	-1.6877;7.914477;-8.283715;1.139467;-8.6373;4.7027;-0.2086553;3.152558;4.735314;-2.680326;-1.707183;-0.397653;0.2014076;1.297263	147.113052453354;244.163635595165;616.346406195141;729.424533382284;858.475372542735;945.495539661763;1042.55296742954;1141.61756479617;1357.68935623235;130.086603743667;145.061016245888;173.05575203833;260.087659248482;242.076832908612	14	0.667504	0.291667	None
MHCC97H_QE_Yang_Run2	H6-2	7210	4133	IAVIGTPMWKK	IAVIGTPMWKK	11	1	Oxidation (M)	_IAVIGTPM(ox)WKK_	IAVIGTPM(1)WKK	IAVIGTPM(54.78)WKK	0	0	1	NR_110850.2.9	2	HCD	FTMS	MULTI-MSMS	1	0	630.363	1258.71	1.5338	0.0655026	19.898	0.068458	54.784	27.895	54.784	1	1	0	0	0	-1	0	0	0	0	y1;y2;y5;y6;y7;y8;y10;y1-NH3;y7-H2O;y8-H2O;y8(2+);a2;b2;b3	50859.7;129968.5;32821.5;77642.6;756094.8;250799.2;92335.2;18172.1;65016.7;10571.4;65168.5;151811.9;78343.9;483807.4	0.0002754153;0.0002556698;0.0003138249;-0.0001531266;0.0001300882;0.004573194;0.001638733;0.0002479641;0.004912473;-0.002939771;-0.002235137;0.0001569599;-0.0005669869;0.0005714003	1.87214;0.9290073;0.4449051;-0.1898836;0.1506619;4.683136;1.42917;1.906155;5.810628;-3.066988;-4.572983;0.9988959;-3.062658;2.010583	147.112528755312;275.207511518526;705.374929397177;806.423074822759;863.444255331618;976.523876206025;1146.63233837111;130.086007105021;845.428908260252;958.520824485352;488.770098070496;157.1333826528;185.129021221669;284.196296750645	14	0.362536	0.237288	None
MHCC97H_QE_Yang_Run2	H9-2	11309	7155	IHIISPIEEK	IHIISPIEEK	10	0	Unmodified	_IHIISPIEEK_			0	0	0	NR_003587.2.12	2	HCD	FTMS	MSMS	6	0	589.843	1177.67	0	-1.21161	29.374	0.065408	50.791	32.972	??????????????????1	0	0	0	-1	0	0	0	0	0	0	y1;y2;y5;y6;y7;y8;y9;y1-NH3;y2-H2O;y6-H2O;a2;b2;b3;b4;b5	236517.7;77302.7;271029.4;209788;337559.4;623970.2;715573.2;101771.7;61228.2;14479.7;239066.9;1106499;358801.1;21528.3;41883.9	0.000149103;-0.0001425049;0.001041186;0.001339059;0.001206805;-0.0001618735;-0.003755301;2.087388E-05;-0.0001082144;0.002258684;0.000298368;0.0002815291;0.001098532;-0.004579058;-0.001768912	1.01353;-0.5160313;1.692067;1.906499;1.479926;-0.1743321;-3.524127;0.1604619;-0.4192001;3.300462;1.337044;1.12096;3.016013;-9.593208;-3.134412	147.112655067556;276.155539771719;615.333777009729;702.365507545854;815.449703780604;928.535136439585;1065.59764172963;130.08623419522;258.14494079489;684.35402323469;223.155039319269;251.149970780321;364.233217757592;477.322959328431;564.352177592278	15	0.26955	0.0980392	None
MHCC97H_QE_Yang_Run2	H3-2	9277	6221	FIQDSGPSQEIAR	FIQDSGPSQEIAR	13	0	Unmodified	_FIQDSGPSQEIAR_			0	0	0	NR_003587.2.12	2	HCD	FTMS	MULTI-MSMS	15	0	724.362	1446.71	0.94476	-3.35925	22.942	0.00021872	83.53	56.432	??????????????????1	0	0	0	-1	0	0	0	0	0	0	y1;y2;y3;y4;y5;y6;y7;y8;y9;y10;y11;y11-H2O;y11-NH3;y7(2+);y9(2+);a2;b2;b3	57501.4;25463.6;49454.3;48679;21664.2;10308.5;220502.7;213810.6;341131.8;225520.2;244326.2;144539.4;65302.2;45506.2;9101.2;224014;84774.6;24925.5	-0.0003684146;-0.0005162822;-0.001340441;-0.0004381881;-0.0003232883;-0.0002104574;0.001000846;0.003825981;0.002387375;-0.003104262;0.005937392;0.0005682964;-0.001856911;0.0003518233;0.001710629;0.0002508209;0.0003827268;0.001175283	-2.103792;-2.097373;-3.731308;-0.8974056;-0.5245277;-0.2992114;1.250394;4.462079;2.527721;-2.929904;4.99966;0.4859087;-1.586371;0.8779859;3.618527;1.075725;1.465491;3.019608	175.119320595596;246.156582251038;359.241470389733;488.283161233462;616.341623845103;703.37353942408;800.425091972298;857.443730561017;944.477197576748;1059.50963224597;1187.55916810371;1169.55397251287;1170.54041330523;400.716332819379;472.741720080939;233.164588920161;261.159371636452;389.217156591237	18	0.549982	0.310345	None
MHCC97H_QE_Yang_Run2	H8-2	17096	13203	NTPSGQDIIAYVPK	NTPSGQDIIAYVPK	14	0	Unmodified	_NTPSGQDIIAYVPK_			0	0	0	NR_003587.2.12	2	HCD	FTMS	MULTI-MSMS	8	0	751.896	1501.78	-1.7969	-8.13113	36.461	0.016939	45.992	35.046	??????????????????1	0	0	0	-1	0	0	0	0	0	0	y1;y2;y3;y5;y6;y7;y8;y10;y11;y12;y1-NH3;a2;b2	122940.5;560319;60721.3;30810;17552.3;30818;28900.1;94503.6;129596.3;752616.1;39465.3;244285.1;144832.8	8.621988E-05;5.092258E-05;-0.0002991221;0.00466686;-0.001869809;0.001512022;0.01054071;0.004254575;0.01050537;0.0006403116;-0.0003927463;-0.0003563839;-0.0002897907	0.5860804;0.2085576;-0.8714808;8.083527;-2.708218;1.881792;11.47577;3.85516;8.823367;0.4972546;-3.019113;-1.894618;-1.341014	147.112717950717;244.165517100026;343.23428106089;577.329757404659;690.420358054024;803.501040203665;918.518954548372;1103.60528191759;1190.63105952814;1287.69368844297;130.086647815384;188.10332414969;216.098172178586	13	0.262727	0.112069	None
MHCC97H_QE_Yang_Run1	H21-1	7922	5447	DTDSIVQYTK	DTDSLVQYTK	10	0	Unmodified	_DTDSLVQYTK_			0	0	0	NR_003587.2.12	2	HCD	FTMS	MULTI-MSMS	6	1	585.288	1168.56	-1.5091	858.375	19.007	0.0037728	76.302	60.164	??????????????????1	0	0	0	-1	0	0	0	0	0	0	y1;y2;y3;y4;y5;y6;y7;y8;y1-NH3;y4-H2O;y4-NH3;a2;b2;b2-H2O;b3;b3-H2O;b4;b4-H2O;b5;b6(2+)	127371.1;60297.5;92736.2;53666.6;211165.2;45423.9;111827.1;209270.5;64452.2;11222.8;46737;292815.6;137408.6;128322.8;18865.6;51222.3;14980.3;51670.4;34651.3;17422.4	-0.0004298719;-0.0002549757;-0.001572807;-0.001484488;0.002144398;6.622431E-05;0.001127421;0.01160455;-0.0002079319;0.001846399;0.0001544778;-0.0001650052;-3.455348E-05;-0.0001500763;-0.001714085;0.0007456417;5.389108E-05;0.0004607723;0.001333175;-0.00034	-2.922048;-1.027462;-3.824684;-2.752703;3.359289;0.08813048;1.344624;12.1707;-1.598413;3.542117;0.2957896;-0.8726408;-0.1591725;-0.7538817;-5.161188;2.373918;0.1285751;1.148686;2.504914;-1.084602	147.11323404254;248.160737620421;411.225383990212;539.28387318277;638.348658212663;751.434800366686;838.465767579685;953.48223348614;130.086463001023;521.269977608679;522.255685115086;189.087148355763;217.081932526176;199.071483362742;332.1105550898;314.097530676705;419.140815523516;401.129843955976;532.223600220426;316.150654786616	20	0.256614	0.15748	None
MHCC97H_QE_Yang_Run1	H12-1	18830	14433	SQIVRPIQPAEYINSVVVDQDVSIHSR	SQLVRPLQPAEYLNSVVVDQDVSLHSR	27	0	Unmodified	_SQLVRPLQPAEYLNSVVVDQDVSLHSR_			0	0	0	NR_003587.2.12	3	HCD	FTMS	MULTI-MSMS	8	2	1017.21	3048.6	-0.073504	662.246	40.739	4.11e-14	95.652	92.682	??????????????????1	0	0	0	-1	0	0	0	0	0	0	y2;y3;y4;y5;y6;y7;y8;y9;y10;y11;y12;y13;y14;y11-H2O;y10(2+);y11(2+);y13(2+);b2;b3;b5;b7;b8;b10;b11;b12;b13;b13(2+);b15(2+)	66360;91554.8;11287.9;154327.9;191337.8;146482.4;293484.8;647539.2;828327.1;977434.9;210762.6;182494.8;302378.4;14544.2;11941.5;40949.5;12946.9;90690;47828.9;135889.8;28366.1;693875.9;153501.2;557797.3;440424.8;167784.1;51022.4;92776.4	0.0008376821;0.001110662;-0.001264065;-0.002034439;0.004786925;0.0005630097;-0.000455126;-0.001223937;0.0008005085;-0.0008554378;-0.005779412;0.004148772;0.004545656;-0.005228047;-0.001583109;0.001361972;-0.0009365291;0.0002652941;0.0001473117;0.0007006221;0.004662237;-0.001646119;0.001571249;0.001957604;0.007380813;0.004338521;0.001869509;0.00989835	3.195429;2.782157;-2.467454;-3.394534;6.854233;0.6921507;-0.4834153;-1.158474;0.6927364;-0.6818169;-4.269289;2.879611;2.92366;-4.227628;-2.737556;2.169353;-1.299153;1.227659;0.4475087;1.198975;5.868261;-1.784317;1.440673;1.605018;5.337835;2.900425;2.497957;11.65959	262.150142908811;399.208781791659;512.295220498665;599.328019283054;698.389611834348;813.420778782088;941.480374429219;1056.50808627212;1155.57447574295;1254.64454560541;1353.71788349605;1440.73998372213;1554.78251428538;1236.63835352786;578.292859467926;627.824121344692;720.876641009289;216.097617093803;329.181799056575;584.350770690519;794.48363690768;922.54852277525;1090.63518304738;1219.67738…	28	0.508082	0.311111	None
MHCC97H_QE_Yang_Run1	H17-1	8339	5364	DGSASEVPSEISERPK	DGSASEVPSELSERPK	16	0	Unmodified	_DGSASEVPSELSERPK_			0	0	0	NR_015432.3.1	3	HCD	FTMS	MULTI-MSMS	14	1	563.276	1686.81	0.053208	594.089	21.111	0.00046918	55.011	50.393	??????????????????1	0	0	0	-1	0	0	0	0	0	0	y1;y5;y6;y7;y8;y9;y10;y12;y13;y1-NH3;y11(2+);a2;b2;b3;b3-H2O	74809.1;103107.8;59664.6;15393.4;88748.8;957542.6;83399.3;123727.6;32056.5;23243.9;8218.5;37641.3;71576.5;59107.1;81445.9	-6.474916E-05;-0.0008223641;-0.001150712;-0.009345686;-0.005105108;0.0004258536;0.001228071;-0.00422204;-0.007897929;-0.0002325308;-0.004933156;-0.0002003;-0.0001285153;0.0005042802;-0.0001794715	-0.4401326;-1.334266;-1.577558;-10.88635;-5.399344;0.4084722;1.075727;-3.1097;-5.527895;-1.787509;-7.75848;-1.380799;-0.7426233;1.938889;-0.7413811	147.11286891976;616.342122920854;729.42651524971;858.477303319436;945.505091150668;1042.5523240417;1141.61993574017;1357.70000735745;1428.74079703436;130.086487599916;635.840449842735;145.060968900095;173.05581173749;260.087207351903;242.077326417349	15	0.579077	0.1875	None
MHCC97H_QE_Yang_Run1	H9-1	8885	5113	NFGSSHVMQVIYTDDAGRPQTAYIQCK	NFGSSHVMQVIYTDDAGRPQTAYLQCK	27	0	Unmodified	_NFGSSHVMQVIYTDDAGRPQTAYLQCK_			0	0	0	NR_024116.1.1	4	HCD	FTMS	MULTI-MSMS	8	1	772.367	3085.44	-0.81763	328.091	24.612	2.24e-05	43.696	40.938	??????????????????1	0	0	0	-1	0	0	0	0	0	0	y2;y3;y5;y6;y9;y11;y14;y15;y16;y17;y18;y2-NH3;y3-NH3;y9-H2O;y15-NH3;y16-H2O;y17-H2O;y12(2+);y13(2+);y19(2+);b16(2+)	705980.9;194535.4;219238.8;60264.1;325430.2;263215.1;1497346;2792929;4014708;3071567;157945.9;27367.9;207319.7;83243.2;82468.3;272842;197392.5;802198.8;641724.9;71566.6;850419.6	0.000593667;-0.00289163;0.001990997;0.005174211;0.002821488;0.005092764;0.003826909;0.005392031;0.001626133;0.003044258;-0.001603849;0.002306868;0.0007394571;0.01730034;-0.005757827;0.007749731;-0.005452444;0.001601877;-0.002343813;0.008520101;-0.01106963	1.932869;-6.644295;2.798909;6.613413;2.545223;3.8533;2.358278;3.127989;0.8618158;1.522166;-0.7640927;7.951574;1.768297;15.86434;-3.373491;4.146787;-2.751051;2.298724;-3.106973;7.647961;-12.53061	307.14285870502;435.204921513238;711.347431405096;782.381361978901;1108.54273453956;1321.6630380148;1622.75530372246;1723.80141707394;1886.86851151034;1999.95115736574;2099.02421938917;290.114596402796;418.174741324753;1090.51769099945;1706.7860178302;1868.85182322605;1981.94908938148;696.854658640181;754.372075846257;1114.03571465754;883.40721337962	21	0.33095	0.122807	None
MHCC97H_QE_Yang_Run1	H9-1	8937	5160	NFGSSHVMQVIYTDDAGRPQTAYIQCK	NFGSSHVMQVIYTDDAGRPQTAYLQCK	27	0	Unmodified	_NFGSSHVMQVIYTDDAGRPQTAYLQCK_			0	0	0	NR_024116.1.1	3	HCD	FTMS	MULTI-MSMS	7	1	1029.49	3085.44	0.15938	323.967	24.7	1.57e-05	47.7	45.808	??????????????????1	0	0	0	-1	0	0	0	0	0	0	y2;y3;y4;y5;y6;y9;y12;y13;y15;y16;y17;y18;y19;y2-NH3;y3-NH3;y12-H2O;y19-NH3;y15(2+);y18(2+);b16(2+)	910038.2;153558.6;327449.4;127411.4;71114;351965.6;885416.3;363865.6;48016.1;376739.8;1265637;108305.2;236721;16000.5;245292.2;89391.7;1098482;69628.8;30235.1;205704	0.0005671571;0.0009681997;0.0008829334;-0.001331555;-0.002501376;0.007220306;0.006275886;0.005442624;0.007994618;-0.0009247939;0.001397295;0.0350026;0.01419434;0.002716303;0.00147827;0.02384517;-0.001815704;0.0003970503;-0.004260084;-0.01588227	1.846558;2.224718;1.610354;-1.871868;-3.197101;6.513357;4.506276;3.609821;4.637791;-0.4901204;0.6986641;16.67594;6.373559;9.362874;3.535059;17.34609;-0.8215646;0.460398;-4.057149;-17.97832	307.142885214966;435.201061683739;548.285210930436;711.350753957004;782.389037566299;1108.53833572172;1392.69896868068;1507.7267449749;1723.79881448693;1886.87106243716;1999.95280432852;2098.98761293934;2227.06699870839;290.114186967929;418.174002512199;1374.67083471234;2210.05645965393;862.406645735488;1050.01920608739;883.412026017721	20	0.13248	0.131579	None
MHCC97H_QE_Yang_Run1	H18-1	17553	14048	IGIIIVPVR	LGLLLVPVR	9	0	Unmodified	_LGLLLVPVR_			0	0	0	NR_072996.1.9	2	HCD	FTMS	MULTI-MSMS	13	0	490.337	978.659	0.1798	6.60089	36.082	0.0070795	73.248	0	??????????????????1	0	0	0	-1	0	0	0	0	0	0	y1;y3;y4;y5;y6;y7;y3-NH3;a2;b2;b3;b4	65905.9;178206.2;290062;733228.8;501121.2;273515.2;63224.4;308095.2;327603.1;297824.3;21039.6	0.0002192985;0.0003219965;-0.0004566118;0.001015532;0.0006832312;0.001079949;0.0002356476;-4.042398E-06;5.23173E-05;-0.0001398602;0.002309446	1.252285;0.8673546;-0.9708762;1.740738;0.9809831;1.333996;0.6652702;-0.02824523;0.3057475;-0.4921242;5.813163	175.118732882469;371.239807952643;470.309000477195;583.391592313692;696.475988594976;809.559655857613;354.213345200107;143.117893590898;171.112751853296;284.197008011226;397.278622685862	11	0.604155	0.25	None
MHCC97H_QE_Yang_Run1	H16-1	8328	5595	DGSASEVPSEISERPK	DGSASEVPSELSERPK	16	0	Unmodified	_DGSASEVPSELSERPK_			0	0	0	NR_015432.3.1	2	HCD	FTMS	MULTI-MSMS	14	0	844.41	1686.81	0.33193	-0.362067	20.471	0.065676	36.029	29.947	??????????????????1	0	0	0	-1	0	0	0	0	0	0	y1;y5;y6;y9;y10;y11;y12;y9(2+);b6;b6-H2O;b7;b7-H2O	9838.3;35456.4;12337;723908.4;82051.5;11275.7;50042.5;21956.7;55814;43323.5;14486.6;26846.7	0.0001542271;0.002447078;0.00112391;0.001011637;0.007185322;-0.003235119;0.01753985;0.002024503;0.0008468511;-0.0007566883;0.00346799;0.0001662912	1.048361;3.970345;1.540818;0.9703466;6.294003;-2.546001;12.919;3.880008;1.547612;-1.4299;5.36621;0.2646865	147.112649943484;616.338853478998;729.424240627271;1042.55173825868;1141.61397848989;1270.66699202719;1357.67824546655;521.777988677992;547.198600074907;529.189638928004;646.264392852201;628.257129864715	12	0.34833	0.218182	None
MHCC97H_QE_Yang_Run1	H21-1	10549	7897	QQEVIENHFKEEQYPDYDTR	QQEVLENHFKEEQYPDYDTR	20	1	Gln->pyro-Glu	_(gl)QQEVLENHFKEEQYPDYDTR_			0	1	0	NR_002223.2.1	3	HCD	FTMS	MULTI-MSMS	4	1	851.051	2550.13	-0.30305	-0.447247	23.319	1.43e-09	106.86	105.5	??????????????????1	0	0	0	-1	0	0	0	0	0	0	y1;y2;y4;y5;y6;y7;y8;y9;y10;y11;y14;y15;y16;y6-H2O;y16-H2O;y11(2+);y13(2+);y17(2+);y18(2+);a2;b2;b3;b3-NH3;b4;b5;b9;b13;b14;b12(2+);b14(2+);b18(2+)	43132.4;486398.7;147186.8;30120.8;858843.6;223709.4;60486;79530.5;87937.5;37902.5;89136.1;219609;347921.8;19996.7;37956.1;13094.1;37909.3;36913;14743.4;18915.4;209019.3;513126.6;72386.2;265012;30350.8;20976.7;40160.1;15730.5;41246.3;32004.6;22722.4	-0.0004271707;-0.00022823;-0.001512007;0.0008265983;0.0008325371;-0.005691367;0.003787883;-0.005957554;-0.005175192;-0.007740077;-0.003540251;0.001684851;-0.002226666;-0.0109899;-0.001475741;0.0003306903;-0.003817475;0.01110331;-0.01977708;-0.0001615983;2	-2.439311;-0.8264206;-2.727982;1.23505;1.086387;-6.123663;3.582076;-5.021086;-3.933866;-5.361477;-1.922156;0.8548856;-1.06849;-14.68576;-0.714324;0.4578152;-4.416378;10.16792;-17.10011;-0.7618853;0.1075673;1.46068;-0.3914763;-0.07316119;-2.7775;-12.32843;	175.119379351667;276.166858885077;554.258414232155;669.283018659156;766.335776572354;929.405629015113;1057.45472727605;1186.50706580931;1315.54887654396;1443.64640444582;1841.81245784641;1970.84982583994;2083.93780133767;748.337034323097;2065.92648572627;722.3226397276;864.390450782168;1091.99452921864;1156.54670615745;212.103129364059;240.09785656122;369.139936288964;352.114064226891;468.2089236…	31	0.478075	0.267241	None
MHCC97H_QE_Yang_Run1	H22-1	10707	7688	NDDIPEQDSIGISNIQK	NDDIPEQDSLGLSNLQK	17	0	Unmodified	_NDDIPEQDSLGLSNLQK_			0	0	0	NR_072977.1.1	2	HCD	FTMS	MULTI-MSMS	3	0	943.461	1884.91	-1.1714	-0.558682	24.732	7.65e-05	82.774	78.416	??????????????????1	0	0	0	-1	0	0	0	0	0	0	y1;y2;y3;y4;y5;y6;y7;y8;y9;y10;y11;y12;y13;y14;y1-NH3;y2-NH3;y4-NH3;y10-NH3;y11-NH3;y12-H2O;y12-NH3;y13-H2O;y13-NH3;y11(2+);y14(2+);a2;b2;b2-H2O;b2-NH3;b3;b3-H2O;b3-NH3;b4	103111.3;92362;75370.2;134291.2;557643.6;105477.2;867044.6;212136.5;589345.7;519962.1;431473.3;244744.1;7474561;73849.3;37519.6;92391;48858.3;27028.2;231166.7;20123.7;15945.4;133118.5;431536.8;36159.9;70825;79521.2;1883710;33138.8;186442.7;3224108;152053;245002.3;300506.8	-6.571432E-05;0.0003964923;0.0005663381;0.001272655;0.001284424;-0.001113075;0.000657092;0.001952199;0.0002241539;0.002346874;0.0006697011;-0.001140488;0.001186514;-0.009012976;-0.0002620811;0.000127537;-0.001436434;-0.004481719;-0.00653123;-0.0002934167;	-0.4466932;1.440894;1.458676;2.53367;2.179468;-1.584639;0.8652377;2.237431;0.2336027;2.183999;0.5568606;-0.8564268;0.8304667;-5.845651;-2.014668;0.4940525;-2.960053;-4.237804;-5.508716;-0.2233565;-5.887603;-15.46041;-4.848514;-0.7604151;-2.186119;1.435653	147.112869884928;275.170985189686;388.25487932432;502.29710045459;589.329117095415;702.415578574713;759.435272131449;872.518041005051;959.551797459938;1074.57661777162;1202.6368724561;1331.68127574098;1428.73171259124;1541.82597606184;130.086517150205;258.144705043461;485.273260442536;1057.55689726355;1185.61752428524;1313.66986398376;1314.66132635631;1410.74414510743;1411.71319471547;601.8228669…	33	0.544596	0.202454	None
MHCC97H_QE_Yang_Run1	H13-1	6861	4072	IAAIQHISK	LAALQHLSK	9	0	Unmodified	_LAALQHLSK_			0	0	0	NR_003587.2.12	2	HCD	FTMS	MULTI-MSMS	7	0	490.798	979.581	-0.053422	-2.46834	18.471	0.0055606	77.662	61.189	??????????????????1	0	0	0	-1	0	0	0	0	0	0	y1;y2;y3;y4;y5;y6;y7;y8;y1-NH3;y5-H2O;y6(2+);y8(2+);a2;b2;b3;b6;b6-NH3	106234.6;50463.8;51224;47768.3;94288.4;100587.3;375123.2;149580.9;60634.8;36893.4;55758.2;73902.7;279789.4;322002.8;100930.4;21983;13055.7	0.0003010624;0.0006840217;0.0001246614;0.0004385535;0.002909675;0.002567531;0.001501477;0.002149265;-0.0001336179;0.01047908;0.0006248057;-0.001041023;6.308822E-05;2.955371E-05;-3.453224E-05;0.00176315;0.00499391	2.046477;2.92137;0.3590181;0.9055647;4.751705;3.539333;1.885174;2.477532;-1.027148;17.6319;1.720194;-2.397252;0.4014945;0.1596389;-0.1348044;2.779392;8.089458	147.112503108233;234.144148558754;347.228771899483;484.287369869746;612.343476259142;725.427882383968;796.466062225907;867.502528225201;130.086388687027;594.325342165981;363.218238385075;434.257018001919;157.133476524478;185.128424681093;256.165602554836;634.365358226898;617.335578365472	17	0.342691	0.178947	None
MHCC97H_LWP_5600_Run2	20150730_LWP_97H_1	18491	16089	MIRCTIENR	MIRCTIENR	9	1	Oxidation (M)	_M(ox)IRCTIENR_	M(1)IRCTIENR	M(55.06)IRCTIENR	0	0	1	NR_003612.1.1	2	CID	TOF	MSMS	15	0	604.797	1207.58	NaN	NaN	37.846	0.008629	55.064	44.409	55.064	1	1	0	0	0	-1	0	0	0	0	y3;y4;y5;y4-H2O;y4-NH3;y5-H2O;y5-NH3;y8(2+);b4;b5;b5-H2O;b5-NH3;b7	42;63;83;21;83;42;42;63;125;104;63;21;63	-0.01027877;0.001628129;-0.003479453;0.01237233;-0.004637847;-0.01681261;0.01109541;-0.007251148;0.00722493;0.01402695;-0.0001624711;0.004561124;-0.002063062	-24.57772;3.064501;-5.502505;24.10512;-9.018371;-27.36684;18.03257;-13.64827;12.51609;20.67981;-0.2460581;6.897469;-2.241399	418.214751491071;531.286908575482;632.339694631355;513.265599687334;514.266625450295;614.34246310389;615.298570664011;531.286908575482;577.251273974851;678.292150426842;660.29577516373;661.275067152815;920.434897517537	13	0.138464	0.075	None
MHCC97H_LWP_5600_Run2	20150730_LWP_97H_2	2389	610	AGIGRAGMEMR	AGIGRAGMEMR	11	1	Oxidation (M)	_AGIGRAGMEM(ox)R_	AGIGRAGM(0.001)EM(0.999)R	AGIGRAGM(-29.53)EM(29.53)R	0	0	1	NR_024594.3.1	3	CID	TOF	MULTI-SECPEP	2	1	388.859	1163.55	10.754	NaN	12.502	0.0083575	43.77	30.733	29.535	0.99889	2	0	0	0	-1	0	0	0	0	y1;y1-NH3;b7;b7-NH3;b8;b8-NH3;b9;b9-H2O;b7(2+);b8(2+)	63;10;414;42;167;21;63;31;125;94	0.005390605;0.005223805;-0.002159606;0.006955063;0.006318365;0.00931132;-0.006306257;0.02118155;0.003217406;2.326214E-05	30.78348;33.04382;-3.702182;12.28164;8.844727;13.35271;-7.477002;25.66271;11.01226;0.06503448	175.113561575646;158.087179274668;583.333229827486;566.297566057285;714.365236462533;697.335694405568;843.420454180425;825.382401687016;292.165955937903;357.689392385006	10	0.141717	0.0662252	None
MHCC97H_LWP_5600_Run2	20150730_LWP_97H_1	13082	10869	IISSVFYMR	IISSVFYMR	9	0	Oxidation (M)	_IISSVFYM(ox)R_	IISSVFYM(1)R	IISSVFYM(41.88)R	0	0	1	NR_033781.2.10	2	CID	TOF	MULTI-MSMS	17	0	566.297	1130.58	1.6453	NaN	30.031	0.035103	41.876	34.309	41.876	1	1	0	0	0	-1	0	0	0	0	y6;y7;y8;y7-H2O;a2;b2;b3;b3-H2O	83;536;42;84;188;146;42;42	-0.001288744;-0.009972139;-0.006902145;0.00400945;0.0007096074;0.001574281;0.004702819;-0.008502569	-1.574735;-11.01372;-6.776711;4.518179;3.562648;6.92985;14.96747;-28.70498	818.387824934002;905.428536739123;1018.50953072558;887.403990463764;199.179780197851;227.173830146884;314.202730018089;296.205370719997	8	0.172194	0.0860215	None
MHCC97H_LWP_5600_Run2	20150730_LWP_97H_3	9273	7057	SSPVFQIPK	SSPVFQIPK	9	0	Unmodified	_SSPVFQIPK_			0	0	0	NR_072977.1.1	2	CID	TOF	MULTI-MSMS	10	0	501.785	1001.55	0.39858	NaN	28.51	0.05842	29.743	29.743	NaN	NaN	1	0	0	0	-1	0	0	0	0	y1;y2;y3;y4;y5;y6;y7;a2;b2	21;83;42;42;125;125;420;21;42	0.001944907;0.002227877;-0.001036805;0.007437612;-0.01297364;-0.0004995303;-0.007275326;0.001495596;-0.0001056227	13.22069;9.124536;-2.902179;15.32578;-20.51526;-0.6829357;-8.781269;10.16894;-0.6033123	147.110859263152;244.163340145576;357.250668808425;485.300771902275;632.389597070292;731.445536877068;828.505076524834;147.074923068079;175.071438909148	9	0.333092	0.145161	None
MHCC97H_LWP_5600_Run2	20150730_LWP_97H_3	9460	7236	SSPVFQIPK	SSPVFQIPK	9	0	Unmodified	_SSPVFQIPK_			0	0	0	NR_072977.1.1	2	CID	TOF	MULTI-MSMS	7	0	501.785	1001.55	0.39858	NaN	28.849	0.00018138	87.258	82.718	NaN	NaN	1	0	0	0	-1	0	0	0	0	y1;y2;y3;y4;y5;y6;y7;y8;y1-NH3;y6-NH3;a2;b2;b3;b3-H2O;b4;b4-H2O;b6;b6-H2O;b7;b7-H2O	42;219;52;73;448;177;2035;73;21;30;104;125;31;52;31;10;31;10;52;10	-5.26191E-05;-0.004794823;-0.006909681;0.003431339;0.0006076291;0.01001677;0.001990011;0.006588963;-0.001585989;-0.009307705;-0.0005016733;0.001438494;-0.00637812;0.002515531;-0.003979353;-0.005884665;-0.009225865;0.002982912;-0.005003266;0.002813319	-0.3576785;-19.6372;-19.34095;7.070483;0.9608667;13.69469;2.401957;7.196937;-12.19168;-13.0282;-3.410959;8.216686;-23.43773;9.899339;-10.72034;-16.66157;-14.27426;4.747547;-6.588372;3.794653	147.112856789705;244.170362845091;357.256541684151;485.304778175264;632.376015801512;731.435020572551;828.495811187682;915.523240645686;130.087841058451;714.427795950141;147.076920337566;175.069894791928;272.130475258733;254.111016921204;371.196490407236;353.187831033329;646.32872834698;628.30595488402;759.408569728559;741.390188457503	20	0.520006	0.152672	None
MHCC97H_LWP_5600_Run2	20150730_LWP_97H_3	3081	1185	DGSASEVPSEISERPK	DGSASEVPSEISERPK	16	0	Unmodified	_DGSASEVPSEISERPK_			0	0	0	NR_015432.3.1	3	CID	TOF	MULTI-MSMS	5	0	563.276	1686.81	-1.3086	NaN	15.188	8.19e-19	107.82	104.05	NaN	NaN	1	0	0	0	-1	0	0	0	0	y2;y3;y4;y5;y6;y7;y8;y9;y10;y11;y12;y13;y14;y7-H2O;y8-H2O;y9-H2O;y9-NH3;y12-H2O;y13-H2O;y14-H2O;y6(2+);y7(2+);a2;b2;b3;b3-H2O;b6;b6-H2O	15;15;21;57;36;42;60;310;90;3;149;84;51;12;12;9;12;9;12;57;12;6;18;33;45;60;6;18	-0.001071075;-0.0005873966;0.001785117;-0.002360421;0.009575298;-0.006663243;-0.002453435;0.003681669;0.0011893;-0.004140639;0.003400648;0.01084585;-0.0005742823;-0.01411531;0.008152405;0.005433597;0.004662512;0.01940787;0.0007090078;0.02298322;-0.0004117	-4.386654;-1.467511;3.372551;-3.829715;13.12735;-7.761724;-2.594848;3.53141;1.041765;-3.258632;2.504726;7.591295;-0.3788728;-16.79451;8.789832;5.303467;4.546479;14.4871;0.5025852;15.34535;-1.127303;9.628769;5.114914;-13.92025;-5.578154;11.27959;11.47875;1	244.16663909706;400.26726644725;529.30748703036;616.343660977514;729.415789238779;858.474620876725;945.502439478761;1042.5490682268;1141.61997451186;1270.66789754666;1357.69238466961;1428.72205325485;1515.76550179758;840.471508254569;927.481268952059;1024.5367516122;1025.52153828127;1339.66581275872;1410.72162541124;1497.73137961144;365.216732211869;429.733479245527;145.060026630533;173.058092234…	28	0.401152	0.130841	None
MHCC97H_LWP_5600_Run2	20150730_LWP_97H_3	3183	1278	DGSASEVPSEISERPK	DGSASEVPSEISERPK	16	0	Unmodified	_DGSASEVPSEISERPK_			0	0	0	NR_015432.3.1	3	CID	TOF	MULTI-MSMS	13	0	563.276	1686.81	-1.3086	NaN	15.557	0.018725	28.627	26.776	NaN	NaN	1	0	0	0	-1	0	0	0	0	y1;y5;y6;y7;y8;y9;y10;y11;y9-NH3;y12(2+);y13(2+);a2;b2;b3;b3-H2O	7;14;7;7;7;42;14;14;7;21;7;14;7;14;21	-0.002501711;0.007227392;0.01994633;0.003918547;-0.02122888;0.009620517;0.01298483;0.0167441;-0.01031257;-0.009518631;0.02051149;0.0004500329;0.004681961;-0.002258174;-0.002092227	-17.0051;11.72642;27.34601;4.564602;-22.45204;9.227932;11.37416;13.17761;-10.05578;-14.01115;28.69343;3.102385;27.05538;-8.682279;-8.642737	147.115305881468;616.334073164506;729.405418209738;858.464039086427;945.521214924517;1042.54312937739;1141.60817898201;1270.64701281246;1025.53651336287;679.361049523252;714.849576295921;145.060318567194;173.051001261636;260.089969805702;242.079239173131	15	0.162011	0.123967	None
MHCC97H_LWP_5600_Run2	20150730_LWP_97H_2	13833	11583	NDDIPEQDSIGISNIQK	NDDIPEQDSIGISNIQK	17	0	Unmodified	_NDDIPEQDSIGISNIQK_			0	0	0	NR_072977.1.1	2	CID	TOF	MULTI-MSMS	23	0	943.461	1884.91	-1.6154	NaN	32.134	0.00013928	52.814	50.101	NaN	NaN	1	0	0	0	-1	0	0	0	0	y2;y5;y6;y7;y8;y9;y10;y11;y12;y13;y2-NH3;y11-NH3;y12-NH3;y13-H2O;b2;b2-NH3;b3;b3-H2O;b4;b5;b7	21;21;10;31;10;10;10;21;10;261;10;10;10;20;42;21;94;10;52;10;10	-0.0007330778;-0.01051279;-0.006803713;-0.004256559;0.01539763;0.005586378;-0.009340101;0.01634737;0.002675099;-0.008977761;-0.002170579;-0.003518856;0.02613499;-0.0007745593;-0.0001059538;0.003197306;0.003476957;0.005358461;0.005455652;-0.01495921;0.0044	-2.66407;-17.83821;-9.686086;-5.604864;17.64762;5.821895;-8.691794;13.59312;2.008819;-6.283683;-8.408305;-2.96796;19.88015;-0.5490512;-0.4605142;15.00749;10.0752;16.38231;11.90716;-26.94111;5.41789	275.172114759796;589.340914307724;702.421269212672;759.440185782286;872.504595574738;959.546435235711;1074.58830474628;1202.62119478265;1331.6774601543;1428.74187686591;258.147003159416;1185.61451191162;1314.6274511642;1410.72310897837;230.077252899641;213.04740053848;345.100613020713;327.088166830889;458.182698306068;555.255877021656;812.337687262179	21	0.387061	0.21	None
MHCC97H_LWP_5600_Run2	20150730_LWP_97H_3	11693	9368	NDDIPEQDSIGISNIQK	NDDIPEQDSIGISNIQK	17	0	Unmodified	_NDDIPEQDSIGISNIQK_			0	0	0	NR_072977.1.1	2	CID	TOF	MULTI-MSMS	11	0	943.461	1884.91	-2.2336	NaN	33.105	3.76e-30	133.29	132.54	NaN	NaN	1	0	0	0	-1	0	0	0	0	y1;y2;y3;y4;y5;y6;y7;y8;y9;y11;y12;y13;y14;y2-NH3;y4-NH3;y5-NH3;y11-NH3;y12-H2O;y13-H2O;y13-NH3;a2;b2;b2-H2O;b2-NH3;b3;b3-H2O;b3-NH3;b4;b4-NH3;b5;b5-NH3;b6;b7;b7-NH3;b9;b9-NH3;b10;b10-H2O;b11;b12;b12-NH3;b13	10;10;16;26;57;26;78;31;57;57;26;800;26;16;5;26;10;10;16;32;5;172;10;26;308;21;31;131;20;15;10;10;15;10;10;5;10;10;10;21;10;10	-0.004851955;-7.783287E-05;0.005241305;-0.005599353;0.007428177;0.005289596;0.003439914;-0.0006852662;0.003440321;-0.01946303;-0.02119817;-0.003847401;0.01627819;-0.001719032;-0.004587636;-0.0033479;0.001555344;0.0002848398;0.02003402;0.01854585;0.0027625	-32.9801;-0.2828523;13.49981;-11.14734;12.60459;7.530647;4.529584;-0.7853867;3.585354;-16.18336;-15.91811;-2.692869;10.55791;-6.659131;-9.453656;-5.84983;1.311852;0.2168277;14.20145;13.13736;13.67063;-9.20477;-8.000836;-33.60231;5.244456;20.37612;10.18635	147.117656126063;275.17145951487;388.250204357723;502.303972462472;589.322973343029;702.409175904299;759.432489309915;872.520678470083;959.548581292461;1202.65700518712;1331.70133341951;1428.73674650626;1541.80068489267;258.146551612143;485.276411644481;572.307200317673;1185.6094377122;1313.66928572728;1410.70230040088;1411.68780415408;202.079469769643;230.079264772549;212.068278983046;213.057757…	42	0.502621	0.203883	None
MHCC97H_LWP_5600_Run2	20150730_LWP_97H_3	11838	9504	NDDIPEQDSIGISNIQK	NDDIPEQDSIGISNIQK	17	0	Unmodified	_NDDIPEQDSIGISNIQK_			0	0	0	NR_072977.1.1	2	CID	TOF	MULTI-MSMS	28	0	943.461	1884.91	-2.2336	NaN	33.475	1.14e-38	153.95	151.27	NaN	NaN	1	0	0	0	-1	0	0	0	0	y1;y2;y3;y4;y5;y6;y7;y8;y9;y10;y11;y12;y13;y14;y2-NH3;y4-NH3;y5-NH3;y7-H2O;y7-NH3;y10-H2O;y10-NH3;y11-H2O;y11-NH3;y12-H2O;y12-NH3;y13-H2O;y13-NH3;y11(2+);a2;b2;b2-H2O;b2-NH3;b3;b3-H2O;b3-NH3;b4;b4-H2O;b4-NH3;b5;b6;b7;b8;b9;b10;b10-H2O;b11;b12;b12-NH3;b13;b14;b14-H2O	42;52;62;73;209;94;388;125;136;198;115;105;2989;94;73;21;31;30;21;20;10;21;83;21;31;83;125;31;10;591;21;125;1126;63;114;357;31;31;31;21;41;41;21;63;63;21;73;31;21;31;20	-0.001358183;0.002427919;0.002034744;0.001068544;0.00362967;-0.008983894;-0.001866407;-0.01033576;0.008529789;0.01324121;0.002994912;0.005034904;-0.002911915;0.02079486;-0.00384825;-0.001149707;0.0008434185;0.0184862;0.008908928;0.006165606;0.01854043;0.0	-9.232173;8.823377;5.240763;2.127313;6.159011;-12.78986;-2.457617;-11.84573;8.889424;12.32238;2.490292;3.78088;-2.038106;13.48742;-14.90711;-2.369196;1.473727;24.93395;12.00016;5.835535;17.53176;7.886712;-18.4104;4.883752;6.361263;14.98059;16.60644;-20.72	147.114162353914;275.168953762618;388.253410918341;502.297304566006;589.326771849431;702.423449394536;759.437795630559;872.530328961865;959.543491825165;1074.56572343845;1202.63454724564;1331.67510034948;1428.73581102068;1541.79616822844;258.148680830929;485.272973714959;572.303008999475;741.406878335537;742.400471194035;1056.56223435397;1057.53387511417;1184.61763473276;1185.63282102597;1313.663…	51	0.616202	0.242857	None
MHCC97H_LWP_5600_Run2	20150730_LWP_97H_3	12053	9710	NDDIPEQDSIGISNIQK	NDDIPEQDSIGISNIQK	17	0	Unmodified	_NDDIPEQDSIGISNIQK_			0	0	0	NR_072977.1.1	2	CID	TOF	MULTI-MSMS	34	0	943.461	1884.91	-2.2336	NaN	33.851	7.15e-15	94.973	93.297	NaN	NaN	1	0	0	0	-1	0	0	0	0	y1;y2;y5;y6;y7;y8;y9;y10;y11;y12;y13;y14;y2-NH3;y10-H2O;y10-NH3;y11-NH3;y12-H2O;y13-H2O;a2;b2;b2-NH3;b3;b3-H2O;b3-NH3;b4;b4-NH3;b7;b7-NH3;b8;b9;b10;b10-H2O	10;21;42;21;62;31;21;52;10;20;104;20;10;10;10;21;20;10;10;104;31;198;10;31;94;21;10;21;10;21;21;10	0.0002772409;0.007094641;0.005420091;0.008267072;0.00160076;0.009338426;0.01778372;-0.001927968;-0.001168948;0.01089772;0.0005159006;0.02407978;0.007477128;0.01223348;0.01913929;-0.001680686;-0.00792314;-0.02034241;0.0008142004;0.00225462;-0.0009099253;0.0009559814;0.004335116;0.00260629;-0.0001871242;-0.005671599;0.025996;0.004569669;0.01687393;-0.004794533;0.0008187439;0.006440331	1.88455;25.78329;9.197117;11.76965;2.107832;10.70294;18.5337;-1.794158;-0.9719859;8.183506;0.3610897;15.61804;28.96569;11.57864;18.09805;-1.417567;-6.031267;-14.41965;4.029071;9.799503;-4.270917;2.770132;13.25362;7.944192;-0.4084001;-12.85589;32.00232;5.745764;18.19581;-4.726445;0.7261688;5.804882	147.112526929678;275.164287040612;589.324981428991;702.406198427545;759.434328463527;872.510654777573;959.534237892223;1074.58089261374;1202.63871110506;1331.66923752994;1428.73238320481;1541.79288331029;258.137355452749;1056.55616648167;1057.5332762559;1185.61267374146;1313.67749370769;1410.74267683239;202.081418123317;230.074892326161;213.051507769592;345.103133996417;327.089190175511;328.07493…	32	0.425108	0.301887	None
MHCC97H_LWP_5600_Run1	20150709_97H_3_11	4895	1972	SSPVFQIPK	SSPVFQIPK	9	0	Unmodified	_SSPVFQIPK_			0	0	0	NR_072977.1.1	2	CID	TOF	MULTI-MSMS	1	0	501.785	1001.55	0.96873	NaN	37.113	0.045807	37.065	34.385	NaN	NaN	1	0	0	0	-1	0	0	0	0	y2;y3;y4;y5;y6;y7;y8(2+);b2;b4;b5;b5-H2O	8;3;2;16;6;32;2;6;2;2;2	0.006275558;-0.0007535206;0.00898887;-0.01332584;-0.01454675;0.001845371;-0.01625127;0.005180104;0.004191998;0.01488439;-0.01163109	25.70272;-2.109223;18.52233;-21.0722;-19.88729;2.227375;-35.46107;29.58941;11.29345;28.72071;-23.25	244.159292464505;357.25038552364;485.299220644342;632.389949275635;731.459584096034;828.495955827516;458.284804304603;175.066153182595;371.188319056629;518.24604057804;500.26199137342	11	0.399015	0.2	None
MHCC97H_LWP_5600_Run1	20150709_97H_3_11	4935	2004	SSPVFQIPK	SSPVFQIPK	9	0	Unmodified	_SSPVFQIPK_			0	0	0	NR_072977.1.1	2	CID	TOF	MULTI-MSMS	2	0	501.785	1001.55	0.96873	NaN	37.454	0.0023636	63.397	60.206	NaN	NaN	1	0	0	0	-1	0	0	0	0	y2;y3;y4;y5;y6;y7;y6-NH3;y8(2+);b2;b3;b3-H2O;b4;b4-H2O;b6;b7;b7-H2O	42;8;6;65;35;202;2;6;6;2;4;4;4;2;2;2	0.001723966;0.001750327;-0.0005174121;-0.01002615;-0.01093402;0.0008362758;0.02729107;0.007736643;-0.006146504;0.008138429;-0.003292583;-0.004129121;0.008266243;0.01122242;0.002607428;-0.003494118	7.060691;4.899474;-1.06615;-15.85446;-14.94829;1.009389;38.20185;16.88262;-35.10733;29.90795;-12.95697;-11.12381;23.4056;17.36388;3.433533;-4.712887	244.163844057118;357.247881676281;485.308726926496;632.386649582317;731.455971362332;828.496964922983;714.39119717624;458.260816394923;175.077479789857;272.115958708824;254.116825035063;371.196640175255;353.173680125458;646.308280064216;759.400959034504;741.396495893956	16	0.443439	0.125	None
MHCC97H_LWP_5600_Run1	20150709_97H_2_11	3434	1004	DGSASEVPSEISERPK	DGSASEVPSEISERPK	16	0	Unmodified	_DGSASEVPSEISERPK_			0	0	0	NR_015432.3.1	2	CID	TOF	MULTI-MSMS	12	0	844.41	1686.81	0.92216	NaN	22.007	9.65e-05	66.059	64.207	NaN	NaN	1	0	0	0	-1	0	0	0	0	y3;y5;y6;y9;y10;y12;y9-H2O;y9(2+);y10(2+);y12(2+);y13(2+);y15(2+);b3;b5;b5-H2O;b6;b6-H2O;b7;b7-H2O;b10	5;5;5;63;26;5;10;10;5;5;5;5;10;5;10;10;5;5;21;5	-0.002456973;-0.01181446;-0.01184391;-0.009646272;0.006186391;-0.006148085;0.03373481;0.009537597;0.006901652;0.001697153;-0.01053548;-0.003833794;0.007248824;0.01509076;0.001354252;-0.0006266413;0.004973655;-0.009070776;-3.70921E-05;0.01813565	-6.138302;-19.16833;-16.23706;-9.252465;5.418982;-4.528302;32.9278;18.2793;12.08045;2.498201;-14.7374;-4.872018;27.87147;36.09005;3.384404;-1.145178;9.398727;-14.03543;-0.05903966;18.90357	400.269136023616;616.353115014794;729.437208450999;1042.56239616742;1141.61497742044;1357.70193340216;1024.50845040029;521.770475583593;571.307318486811;679.349833739569;714.880623270416;786.900667646797;260.080462807837;418.141763071942;400.144934891533;547.200073567321;529.183908584746;646.276931618647;628.257333247999;959.377110549523	20	0.372881	0.307692	None
MHCC97H_LWP_5600_Run1	20150709_97H_3_11	4955	2020	MDRAWSCFPWK	MDRAWSCFPWK	11	1	Acetyl (Protein N-term),Oxidation (M)	_(ac)M(ox)DRAWSCFPWK_	M(1)DRAWSCFPWK	M(42.8)DRAWSCFPWK	1	0	1	NR_015417.2.3	2	CID	TOF	MULTI-MSMS	3	0	771.337	1540.66	-1.6091	NaN	37.637	0.0046277	42.802	37.508	42.802	1	1	0	0	0	-1	0	0	0	0	y7;y9;y10;y7-H2O;y10-NH3;y10(2+);a2;b2;b2-H2O;b4;b4-H2O	15;3;9;3;3;3;4;4;3;16;7	0.00197343;-0.004565687;-0.007568154;-0.01328794;-0.04007679;0.003257311;0.005512691;0.0008245539;-0.005913245;0.01558392;0.01250067	1.953014;-3.689152;-5.595148;-13.38892;-30.00582;4.812737;19.89568;2.702752;-20.59822;29.28191;24.31113	1010.45331102719;1237.59807496031;1352.62802045884;992.45800771057;1335.6339799948;676.810607074333;277.079756100641;305.079358859304;287.075531971973;532.202824312924;514.195342871864	11	0.111288	0.0516432	None
MHCC97H_LWP_5600_Run1	20150709_97H_3_11	5469	2438	NDDIPEQDSIGISNIQK	NDDIPEQDSIGISNIQK	17	0	Unmodified	_NDDIPEQDSIGISNIQK_			0	0	0	NR_072977.1.1	2	CID	TOF	MULTI-MSMS	9	0	943.461	1884.91	-2.0162	NaN	41.581	1.8e-05	69.975	68.11	NaN	NaN	1	0	0	0	-1	0	0	0	0	y2;y3;y4;y5;y6;y7;y8;y9;y10;y11;y12;y13;y14;y7-NH3;y11-H2O;y11-NH3;y12-H2O;y13-H2O;y13-NH3;y14(2+);y15(2+);b2;b3;b3-H2O;b3-NH3;b4;b5;b7;b7-NH3	12;8;8;38;8;38;8;4;17;8;8;54;8;4;8;13;4;8;12;8;4;50;83;13;13;33;4;4;4	0.005806708;0.006152011;0.01064752;0.003534468;0.01430634;-0.0005419829;0.001478809;0.01747593;-0.004651615;0.003133086;-0.01733496;-0.03166926;-0.01461393;-0.002289904;0.0189001;-0.02557502;-0.02042436;-0.01236144;-0.006995286;0.006552557;-0.003714932;0.006434246;0.005222607;-0.004470807;-0.001158558;0.002368757;0.0002246106;0.005761802;-0.01446843	21.1026;15.84552;21.19805;5.997466;20.3678;-0.7136645;1.694874;18.21292;-4.32876;2.605186;-13.01719;-22.16549;-9.478291;-3.084413;15.95473;-21.57071;-15.54732;-8.762409;-4.955174;8.494309;-4.481603;27.96638;15.13365;-13.6681;-3.531341;5.169861;0.4045284;7.092878;-18.19174	275.165574973592;388.249293650747;502.287725590484;589.326867051816;702.400159155754;759.436471206396;872.518514395314;959.534545687098;1074.58361626061;1202.63440907096;1331.69747021536;1428.76456836506;1541.83157701288;742.411670026186;1184.60807736633;1185.63656807595;1313.68999493088;1410.73469585455;1411.71334528956;771.405567218812;828.929306224503;230.070712699729;345.098867371079;327.0979…	29	0.300808	0.174699	None
MHCC97H_LWP_5600_Run1	20150709_97H_3_11	5525	2485	NDDIPEQDSIGISNIQK	NDDIPEQDSIGISNIQK	17	0	Unmodified	_NDDIPEQDSIGISNIQK_			0	0	0	NR_072977.1.1	2	CID	TOF	MULTI-MSMS	7	0	943.461	1884.91	-2.0162	NaN	41.947	7.55e-07	77.969	76.543	NaN	NaN	1	0	0	0	-1	0	0	0	0	y2;y3;y4;y5;y6;y7;y8;y9;y10;y11;y12;y13;y2-NH3;y5-NH3;y7-NH3;y10-H2O;y11-H2O;y12-H2O;y13-H2O;y13-NH3;y11(2+);y13(2+);y14(2+);y15(2+);b2;b2-NH3;b3;b3-H2O;b3-NH3;b4;b4-NH3;b5;b10;b11;b11-NH3;b12;b13	7;3;7;14;10;21;7;17;28;17;14;181;3;3;3;3;10;3;10;10;3;49;10;3;45;3;104;14;10;28;6;3;3;7;3;3;3	-0.002164843;0.01526146;0.002076659;0.00798413;-0.003232871;-0.01098196;-0.01383873;0.001736802;-0.005262916;-0.02287165;-0.02063378;-0.04965223;-0.007324669;0.01128928;-0.004928625;-0.01065307;-0.01539706;-0.0134784;-0.007205958;0.003545252;-1.088147E-05	-7.867193;39.30933;4.13433;13.54798;-4.60249;-14.46047;-15.86039;1.810016;-4.897631;-19.01755;-15.4943;-34.75142;-28.37346;19.72641;-6.638645;-10.08261;-12.99722;-10.26001;-5.107965;2.51133;-0.01808087;-15.14139;-25.46131;6.895132;30.32924;-36.41181;18.41	275.173546525584;388.240184199464;502.296296450675;589.322417390144;702.417698370634;759.446911178992;872.53383192956;959.550284812139;1074.58422756243;1202.66041380538;1331.70076902878;1428.78255133141;258.152157248857;572.292563140065;742.414308746788;1056.57905303381;1184.6423745271;1313.68304897157;1410.72954037681;1411.70280475228;601.822420193373;714.880912077285;771.431761435872;828.919875…	37	0.425478	0.186869	None
MHCC97H_LWP_5600_Run1	20150709_97H_4_1	3696	555	VAGITEACHHTR	VAGITEACHHTR	12	0	Unmodified	_VAGITEACHHTR_			0	0	0	NR_037921.2.9	2	CID	TOF	MULTI-MSMS	3	0	676.33	1350.65	-2.8038	NaN	28.578	0.0031199	52.391	44.635	NaN	NaN	1	0	0	0	-1	0	0	0	0	y4;y9;y10;y11;y4-NH3;y10-H2O;y10(2+);y11(2+);a2;b2;b3;b8;b8-H2O	23;4;10;6;2;2;6;4;2;4;6;2;2	0.01177011;-0.0007458934;0.01383656;-0.01767121;0.006868081;-0.02796447;0.006533972;0.01087139;0.0001312693;-0.00118916;0.0007981866;-0.01852792;0.002401598	21.38959;-0.663295;11.71067;-14.10759;12.87964;-24.03343;11.05072;17.34468;0.9172119;-6.94952;3.49877;-23.09077;3.061843	550.272684274416;1124.52729781318;1181.53417908586;1252.6028006355;533.251037197343;1163.56541542512;591.271112083449;626.785331561042;143.117758279198;171.113993330601;228.133469707545;802.394893354049;784.363399150123	13	0.173397	0.127451	None
MHCC97H_5600_Run2	97H-8-R2	40244	38478	EIIVGDVGVTISEPFK	EIIVGDVGVTISEPFK	16	0	Unmodified	_EIIVGDVGVTISEPFK_			0	0	0	NR_033796.2.1	2	CID	TOF	MULTI-MSMS	6	0	851.967	1701.92	0.17929	0	53.845	1.12e-05	81.346	1.9533	??????????????????1	0	0	0	-1	0	0	0	0	0	0	y1;y3;y5;y6;y7;y8;y9;y10;y11;y12;y13;y14;y7(2+);y13(2+);y14(2+);a2;b2;b2-H2O;b3;b3-H2O;b4;b4-H2O;b6;b6-H2O;b7;b8;b8-H2O	3;10;7;7;7;7;24;10;10;35;14;7;3;3;3;10;14;3;21;10;7;3;7;3;7;7;3	0.0005893358;-0.0003511581;0.005205874;0.01390783;0.02449237;-0.01107749;-0.01547722;-0.006707043;0.007860107;0.01648597;0.01190072;-0.004835638;-0.01350934;0.007020319;0.0139629;0.008574593;0.00161128;0.004537852;0.002471816;-1.97354E-05;0.01229108;-0.007991055;0.01894668;-0.00480656;0.001069432;0.01749901;0.02374638	4.006029;-0.8975645;8.572114;19.30628;29.81726;-12.03395;-15.83273;-6.229806;6.596165;13.20324;8.830369;-3.310257;-32.85046;10.41043;19.10398;39.85764;6.627175;20.15759;6.939104;-0.05835295;26.99709;-18.2743;30.20278;-7.888284;1.472231;22.33706;31.02518	147.11221483482;391.234333096852;607.303397570847;720.378759594498;821.415853530451;920.519837302406;977.545700759455;1076.60534449838;1191.61772037984;1248.63055824182;1347.70355740724;1460.80435774565;411.23732051958;674.35434697751;730.889436389557;215.130444328111;243.13232226282;225.118831004885;356.215525707158;338.207452572701;455.274120364181;437.283837808672;627.315871512253;609.32906006…	27	0.244267	0.121622	None
MHCC97H_5600_Run2	97H-8-R2	40002	38324	EIIVGDVGVTISEPFK	EIIVGDVGVTISEPFK	16	0	Unmodified	_EIIVGDVGVTISEPFK_			0	0	0	NR_033796.2.1	2	CID	TOF	MULTI-MSMS	3	0	851.967	1701.92	-0.61333	0	51.374	1.23e-05	80.738	1.7883	??????????????????1	0	0	0	-1	0	0	0	0	0	0	y3;y5;y6;y7;y8;y9;y10;y11;y12;y13;y14;a2;b2;b3;b3-H2O;b4;b6;b6-H2O;b7;b8	8;4;4;13;4;21;4;4;17;13;4;8;8;13;8;8;8;4;8;4	-0.001611127;0.003673717;0.004682478;-0.005564896;-0.004346545;-0.008531832;-0.01329316;-0.01853584;0.03435365;-0.00578432;0.01452523;0.003477083;0.0005975181;0.001264188;-0.008984896;-0.0101352;0.01739265;0.0145594;0.003216663;-0.01186052	-4.118048;6.049213;6.499939;-6.774513;-4.721872;-8.727871;-12.34722;-15.55484;27.51346;-4.291926;9.94344;16.16229;2.457574;3.54893;-26.56552;-22.26065;27.72544;23.8949;4.428225;-15.13909	391.235593065743;607.304929727682;720.387984947149;821.445910795761;920.513106360691;977.538755371502;1076.61193061805;1191.64411632442;1248.61269055583;1347.72124244706;1460.78499687853;215.135541838092;243.133336025144;356.216733335315;338.216417733545;455.296546638205;627.317425541167;609.309694113698;726.400015448635;783.436556352329	20	0.255023	0.21978	None
MHCC97H_5600_Run2	97H-8-R2	39816	38166	EIIVGDVGVTISEPFK	EIIVGDVGVTISEPFK	16	0	Unmodified	_EIIVGDVGVTISEPFK_			0	0	0	NR_033796.2.1	2	CID	TOF	MULTI-MSMS	16	0	851.967	1701.92	-0.079365	0	50.269	7e-06	83.54	1.8841	??????????????????1	0	0	0	-1	0	0	0	0	0	0	y3;y5;y6;y7;y8;y9;y10;y11;y12;y13;y14;y7-NH3;y14(2+);a2;b2;b3;b3-H2O;b6;b6-H2O	52;21;21;21;10;63;21;21;83;42;21;10;21;31;42;21;31;21;10	-0.004101383;-0.01347853;-0.002704035;0.01884313;0.004306559;0.01800001;-0.008659425;0.0008848776;0.003180494;-0.01112709;-0.007284669;-0.00864445;-0.002774177;0.001717402;-0.00349031;-0.0117459;-0.0008897478;0.02115529;0.004344504	-10.48309;-22.19338;-3.753544;22.93967;4.678478;18.4141;-8.043253;0.7425808;2.547158;-8.256189;-4.986744;-10.74616;-3.795531;7.98282;-14.3553;-32.97284;-2.630768;33.72362;7.130087	391.238083321713;607.322081973947;720.395371460745;821.421502764936;920.50445325607;977.512223529747;1076.60729688047;1191.62469560976;1248.6438637174;1347.7265852136;1460.80680677695;804.422441247471;730.906173463982;215.137301518699;243.137423852798;356.229743427963;338.208322585026;627.313662909254;609.31990900529	19	0.412757	0.223529	None
MHCC97H_5600_Run2	97H-8-R2	39496	37858	EIIVGDVGVTISEPFK	EIIVGDVGVTISEPFK	16	0	Unmodified	_EIIVGDVGVTISEPFK_			0	0	0	NR_033796.2.1	2	CID	TOF	MULTI-MSMS	16	0	851.967	1701.92	0.11554	0	49.768	0.00049931	64.454	2.2514	??????????????????1	0	0	0	-1	0	0	0	0	0	0	y3;y5;y6;y7;y8;y9;y10;y11;y12;y13;y14;y7-H2O;y14(2+);a2;b2;b3;b4;b4-H2O;b5;b6;b6-H2O;b7	31;31;10;63;31;63;21;21;73;52;10;10;10;21;94;31;10;21;10;10;10;21	0.001533279;0.003986138;-0.002615203;-0.001279566;0.01298;-0.02159222;0.005358664;0.0205097;0.0144535;0.01493184;-0.01251031;0.003729831;0.01639138;0.001748941;-0.001254992;0.006946157;0.002254758;0.005787124;0.007954855;0.02476835;-0.01299595;-0.007917999	3.9191;6.563656;-3.630234;-1.557707;14.1011;-22.08806;4.977427;17.21183;11.57546;11.07949;-8.563945;4.642407;22.42669;8.129418;-5.161705;19.50012;4.95242;13.23467;15.52773;39.48343;-21.32801;-10.90016	391.232448659799;607.304617306306;720.39528262851;821.441625464892;920.495779812882;977.551815760785;1076.59327879133;1191.60507078388;1248.63259070848;1347.70052628649;1460.81203242133;803.426051382439;730.887007907054;215.137269980136;243.135188535281;356.211051366446;455.284156681226;437.270059628932;512.29992030814;627.310049847374;609.337249461985;726.411150110448	22	0.309513	0.161765	None
MHCC97H_5600_Run2	97H-8-R2	39384	37752	EIIVGDVGVTISEPFK	EIIVGDVGVTISEPFK	16	0	Unmodified	_EIIVGDVGVTISEPFK_			0	0	0	NR_033796.2.1	2	CID	TOF	MULTI-MSMS	22	0	851.967	1701.92	0.11554	0	49.516	1.32e-07	88.385	1.8969	??????????????????1	0	0	0	-1	0	0	0	0	0	0	y2;y3;y5;y6;y7;y8;y9;y10;y11;y12;y13;y14;y14(2+);a2;b2;b2-H2O;b3;b3-H2O;b4;b4-H2O;b7;b7-H2O;b8;b9;b13(2+)	10;21;21;21;31;10;73;21;21;83;42;10;21;31;31;10;73;10;10;10;10;10;10;21;10	0.005329205;-0.01179639;0.001262914;-0.001806505;0.003617049;0.001026435;-0.003032088;0.001673973;-0.007736488;-0.01446702;0.000416635;-0.01684785;0.009574592;0.0001602519;0.001453751;0.002277517;0.004884466;0.01272046;0.008945568;-0.002408328;0.01571356;-0.01507178;0.02082944;0.01479068;-0.004523872	18.11571;-30.15085;2.07953;-2.50766;4.40332;1.115075;-3.101774;1.554874;-6.49234;-11.58602;0.3091418;-11.53318;13.09984;0.7448768;5.979254;10.11685;13.7122;37.61282;19.64861;-5.507541;21.63248;-21.27557;26.58838;16.76039;-6.887139	294.175888881894;391.245778332235;607.307340530967;720.39447392992;821.436728850152;920.507733380341;977.533255626812;1076.59696348275;1191.63331697552;1248.66151123383;1347.71504149219;1460.81636996285;730.893824694798;215.138858669151;243.132479792419;225.121091339418;356.213113057743;338.194712381177;455.277465870872;437.278255081583;726.387518548291;708.407739200795;783.403866395462;882.47831…	25	0.308955	0.181159	None
MHCC97H_5600_Run2	97H-8-R2	36933	35400	EIIVGDVGVTISEPFK	EIIVGDVGVTISEPFK	16	0	Unmodified	_EIIVGDVGVTISEPFK_			0	0	0	NR_033796.2.1	3	CID	TOF	MULTI-MSMS	7	1	568.314	1701.92	1.1596	0	45.309	0.016939	29.099	0.93284	??????????????????1	0	0	0	-1	0	0	0	0	0	0	y3;y5;y6;y7;y8;y9;y12;a2;b2;b6;b8	63;42;21;83;21;21;21;42;42;21;21	0.007840835;-0.002021729;0.009836862;-0.01624371;-0.002811062;0.03716848;-0.003765974;0.006309896;0.001407337;-0.00606929;0.005361285	20.04169;-3.328988;13.65505;-19.77428;-3.053804;38.02429;-3.016035;29.33025;5.788355;-9.674629;6.843442	391.22614110438;607.310625174403;720.382830563842;821.456589611641;920.511570878045;977.493055061956;1248.65081018521;215.132709025142;243.132526205822;627.34088748573;783.419334550499	11	0.199599	0.15493	None
MHCC97H_5600_Run2	97H-8-R2	36836	35306	EIIVGDVGVTISEPFK	EIIVGDVGVTISEPFK	16	0	Unmodified	_EIIVGDVGVTISEPFK_			0	0	0	NR_033796.2.1	2	CID	TOF	MULTI-MSMS	32	0	851.967	1701.92	0.59202	0	45.202	0.00044413	65.105	1.6452	??????????????????1	0	0	0	-1	0	0	0	0	0	0	y3;y5;y6;y7;y8;y9;y10;y11;y12;y13;y14;y12-H2O;y13(2+);y14(2+);a2;b2;b3;b3-H2O;b5;b5-H2O;b6;b8;b8-H2O;b9;b10;b11;b11-H2O;b12(2+)	42;42;21;63;42;125;63;42;210;63;42;21;21;21;42;63;83;63;21;21;42;21;21;21;42;21;21;21	0.004809454;0.004764037;0.01346781;0.02001449;0.0099067;0.01002198;0.01141302;-0.007134611;-0.01380277;0.01673265;-0.00515828;-0.008532713;0.0139079;0.009708263;-0.00213981;-0.003167717;-0.0006060732;0.009950911;-0.000978776;0.01411765;0.01143574;-0.002686417;0.02721288;-0.03523589;0.02480092;0.002808232;0.0212334;-0.006997702	12.29319;7.84457;18.69544;24.36571;10.76232;10.25246;10.60111;-5.987257;-11.05406;12.41572;-3.531122;-6.933529;20.62424;13.28273;-9.946076;-13.02852;-1.701408;29.42337;-1.910519;28.56187;18.22942;-3.429057;35.55441;-39.92607;25.21659;2.560802;19.6862;-11.81368	391.229172485162;607.303839407919;720.379199616223;821.420331407232;920.498853115907;977.520201556603;1076.58722443661;1191.63271509859;1248.66084698169;1347.69872547407;1460.80468038707;1230.64501223793;674.347459396197;730.893691024129;215.141158731569;243.137101260045;356.218603596784;338.197481926567;512.308853939439;494.28319282292;627.323382454967;783.427382252103;765.386918269306;882.52834…	28	0.28476	0.177215	None
MHCC97H_5600_Run2	97H-8-R2	36586	35062	EIIVGDVGVTISEPFK	EIIVGDVGVTISEPFK	16	0	Unmodified	_EIIVGDVGVTISEPFK_			0	0	0	NR_033796.2.1	2	CID	TOF	MULTI-MSMS	28	0	851.967	1701.92	0.59202	0	44.945	1.06e-05	81.656	1.8193	??????????????????1	0	0	0	-1	0	0	0	0	0	0	y2;y5;y6;y7;y8;y9;y10;y11;y12;y13;y14;y5-H2O;y14(2+);y15(2+);a2;b2;b3;b3-H2O;b4;b5;b5-H2O;b7	21;63;42;104;42;146;83;42;253;63;42;21;42;21;63;125;125;42;63;21;21;42	0.00521319;0.004941111;-0.009046007;0.004079335;0.001617144;0.002046304;0.007104384;-0.01164872;0.01649139;-0.003583921;0.01685673;-0.01207661;0.0213685;0.01199139;-0.008290915;0.003500322;0.002158062;0.004855869;-0.01209867;0.002363363;0.01112285;-0.002960096	17.72133;8.136147;-12.55689;4.966101;1.756797;2.093345;6.598959;-9.775393;13.20758;-2.659249;11.53952;-20.4928;29.23659;15.22845;-38.53599;14.39689;6.058298;14.35787;-26.57305;4.613191;22.50285;-4.074987	294.176004896671;607.30366233328;720.401713432581;821.436266563972;920.507142671158;977.528177235303;1076.59153307173;1191.63722921034;1248.63055282338;1347.71904204774;1460.78266537659;589.310115371509;730.882030787253;787.433439882892;215.147309835704;243.130433221623;356.215839462113;338.202576967848;455.298510109568;512.305511800302;494.286187629434;726.406192207604	22	0.334383	0.161765	None
MHCC97H_5600_Run2	97H-8-R2	36338	34820	EIIVGDVGVTISEPFK	EIIVGDVGVTISEPFK	16	0	Unmodified	_EIIVGDVGVTISEPFK_			0	0	0	NR_033796.2.1	2	CID	TOF	MULTI-MSMS	26	0	851.967	1701.92	0.59202	0	44.689	2.77e-09	106.38	2.1818	??????????????????1	0	0	0	-1	0	0	0	0	0	0	y3;y5;y6;y7;y8;y9;y10;y11;y12;y13;y14;y11-NH3;y13(2+);y14(2+);y15(2+);a2;b2;b3;b3-H2O;b4;b4-H2O;b6;b6-H2O;b8;b8-H2O;b9;b13;b12(2+)	83;63;21;83;21;146;42;63;273;83;42;21;21;63;21;63;63;125;63;42;63;42;42;42;21;42;21;21	0.002004384;-0.005809916;0.01325332;0.01568709;-0.003289827;-0.02511015;0.006318204;-0.01255565;0.005550972;0.02642612;0.02105476;0.007768797;0.006394623;-0.0019586;0.02337912;0.002067068;0.003490006;0.004725177;-0.003011511;0.00578787;-0.002557711;0.007747494;0.001576077;0.02040846;-0.008169044;-0.002023824;-0.02281505;0.01691202	5.123262;-9.56657;18.3977;19.09741;-3.57391;-25.68668;5.868706;-10.53646;4.445609;19.60847;14.41338;6.614043;9.482577;-2.67969;29.69071;9.608148;14.35446;13.26502;-8.904251;12.71275;-5.84916;12.35001;2.586605;26.05099;-10.6726;-2.293297;-17.37995;28.5524	391.231977554835;607.314413361026;720.379414102178;821.42465881199;920.512049642678;977.555333689573;1076.59231925113;1191.63813613957;1248.64149323861;1347.68903201209;1460.7784673514;1174.59126258919;674.354972673528;730.905357886681;787.422052157083;215.136951853503;243.130443537693;356.213272346142;338.210444347963;455.280623569222;437.278404464924;627.327070701143;609.322677431926;783.404287…	28	0.326091	0.170732	None
MHCC97H_5600_Run2	97H-8-R2	31035	29652	EIIVGDVGVTISEPFK	EIIVGDVGVTISEPFK	16	0	Unmodified	_EIIVGDVGVTISEPFK_			0	0	0	NR_033796.2.1	2	CID	TOF	MULTI-MSMS	23	0	851.967	1701.92	0.086402	0	39.01	3.6e-17	157.91	1.4157	??????????????????1	0	0	0	-1	0	0	0	0	0	0	y1;y2;y3;y5;y6;y7;y8;y9;y10;y11;y12;y13;y14;y1-NH3;y12-H2O;y13-H2O;y14-H2O;y11(2+);y14(2+);a2;b2;b2-H2O;b3;b3-H2O;b4;b4-H2O;b5;b5-H2O;b6;b6-H2O;b7;b7-H2O;b8;b8-H2O;b9;b9-H2O;b10;b12;b13;b12(2+)	83;63;472;188;125;367;146;1037;426;232;1451;769;209;21;63;83;21;63;125;384;667;42;643;339;313;146;42;63;104;125;146;83;63;42;63;42;42;42;42;63	-0.001531358;0.005194525;-0.0003322281;-0.008660206;0.01033607;-0.007485033;-0.01481352;0.002815464;0.007305644;0.02837561;-0.007726274;0.004043226;0.0182808;0.004201162;0.02264581;0.01699694;-0.001335591;-0.01760933;0.006565049;-9.370963E-05;-0.000961679	-10.40931;17.65788;-0.8491794;-14.25977;14.34804;-9.112;-16.09249;2.880189;6.785902;23.81309;-6.187678;3.000068;12.5144;32.29624;18.40204;12.78266;-0.9257003;-29.52931;8.982183;-0.4355769;-3.955335;-19.16715;8.715486;-8.598977;9.347239;-7.488818;17.47555;	147.114335528983;294.176023561674;391.234314166927;607.317263650465;720.382331351663;821.447830932239;920.523573332721;977.527408075309;1076.59133181189;1191.59720487815;1248.65477048514;1347.71141490166;1460.78124131033;130.082053907376;1230.61383372007;1329.68789649888;1442.79029301271;596.334037811226;730.896834238023;215.139112630734;243.134895223114;225.127683913638;356.214892937565;338.2103…	40	0.445788	0.147059	None
MHCC97H_5600_Run2	97H-8-R2	30038	28679	EIIVGDVGVTISEPFK	EIIVGDVGVTISEPFK	16	0	Unmodified	_EIIVGDVGVTISEPFK_			0	0	0	NR_033796.2.1	3	CID	TOF	MULTI-MSMS	2	0	568.314	1701.92	1.0607	0	37.983	0.00059516	51.466	6.0147	??????????????????1	0	0	0	-1	0	0	0	0	0	0	y1;y2;y3;y4;y5;y6;y7;y8;y9;y1-NH3;y5-NH3;y6-NH3;y8-H2O;y7(2+);y13(2+);a2;b2;b3;b3-H2O;b4;b4-H2O;b8;b8-H2O;b10	42;42;63;42;146;104;83;42;42;21;42;21;21;21;21;104;42;21;42;21;42;42;21;21	-0.003018476;-0.00680866;0.00497588;0.009518139;0.002147313;-0.005319661;0.01206546;-0.01565432;-0.002536502;-0.002004811;0.01233728;0.01637497;-0.008743498;0.01198683;-0.01891891;-0.004056444;0.001390257;0.004886326;-0.002860129;0.00299238;0.003549729;0.	-20.51768;-23.14391;12.71859;18.29472;3.535798;-7.384336;14.68839;-17.00587;-2.5948;-15.41116;20.90108;23.2814;-9.688011;29.15002;-28.05377;-18.85464;5.718103;13.71742;-8.456659;6.572566;8.117892;6.838426;0.03921852;-6.1603	147.115822646285;294.188026746654;391.229006058279;520.26705689574;607.306456132094;720.397987085873;821.428280443072;920.524414134385;977.532760040838;130.088259880195;590.269717066352;703.349743356366;902.506938626474;411.21182434983;674.380286207534;215.143075365418;243.132543286154;356.213111197085;338.210292966653;455.283419059518;437.27229702408;783.419338479749;765.414101130491;983.5468471…	24	0.224131	0.16	None
MHCC97H_5600_Run2	97H-24-R2	25179	23979	AGTVHAAIEGSQGGWGSPTVCR	AGTVHAAIEGSQGGWGSPTVCR	22	0	Unmodified	_AGTVHAAIEGSQGGWGSPTVCR_			0	0	0	NR_015434.1.4	3	CID	TOF	MULTI-MSMS	13	0	733.352	2197.03	-0.64422	0	33.453	0.0021548	30.19	17.587	??????????????????1	0	0	0	-1	0	0	0	0	0	0	y10;y11;y13;y14;y10-H2O;y11-H2O;y11-NH3;y13-NH3;a2;b2;b3;b3-H2O;b11;b11-H2O;b13(2+);b18(2+)	21;42;20;20;42;31;21;21;52;31;41;104;136;42;136;63	0.02133773;0.04533603;-0.03604381;0.008443609;0.02846978;-0.004892473;0.03106318;-0.01654809;-0.0005394862;-0.0001996187;0.002803087;0.00253151;-0.02505989;-0.03226519;0.02357889;-0.003323325	19.82189;37.63865;-26.726;5.714252;26.89749;-4.123286;26.15858;-12.42726;-5.33767;-1.54664;12.18147;11.93543;-25.19797;-33.0411;39.9461;-3.992471	1076.47285142811;1204.50743064233;1348.64230261659;1477.6404082908;1058.4551546905;1186.54709445705;1187.49515438786;1331.59625779264;101.0714788421;129.066053596682;230.110729364728;212.100436255671;994.520294911001;976.516935518756;590.267697466542;832.39811601527	16	0.0904694	0.0567376	None
MHCC97H_5600_Run2	97H-22-R2	21240	20056	NIYSMPQGHMPPIK	NIYSMPQGHMPPIK	14	0	Acetyl (Protein N-term),Oxidation (M)	_(ac)NIYSMPQGHM(ox)PPIK_	NIYSM(0.002)PQGHM(0.998)PPIK	NIYSM(-26.88)PQGHM(26.88)PPIK	1	0	1	NR_110229.1.10	2	CID	TOF	MULTI-MSMS	16	0	835.905	1669.8	-3.4043	0	29.936	0.019345	43.761	30.343	26.875	0.99795	2	0	0	0	-1	0	0	0	0	y1;y4;y6;y11;y12;y11-H2O;y11-NH3;y12-H2O;y12-NH3;y12(2+);a2;b2;b3;b8;b8-H2O;b8-NH3	10;21;156;42;156;21;21;41;31;63;115;1090;146;504;104;94	0.0002250108;-0.005492623;-0.01534153;0.01640145;0.008125434;0.02249749;-0.01424047;-0.01037989;0.00497174;-0.0002602579;-0.002255494;0.004188314;0.01079758;0.03170196;0.01943064;0.01691894	1.529514;-12.09009;-20.77638;13.24208;5.797019;18.43197;-11.65732;-7.501733;3.590653;-0.3710884;-9.314366;15.5042;24.92531;33.96463;21.22677;18.463	147.112579159848;454.307888477805;738.412048472629;1238.58562359549;1401.65722815334;1220.568962871;1221.58971641322;1383.66516878679;1384.6338327457;701.336575284697;242.152173452504;270.140644266508;433.197363541967;933.381777259058;915.383483900584;916.370011180086	16	0.157388	0.0625	None
MHCC97H_5600_Run2	97H-14-R2	21746	20804	IAGIAGIGGMPRASPGGR	IAGIAGIGGMPRASPGGR	18	1	Oxidation (M)	_IAGIAGIGGM(ox)PRASPGGR_	IAGIAGIGGM(1)PRASPGGR	IAGIAGIGGM(61.13)PRASPGGR	0	0	1	NR_003587.1.1	2	CID	TOF	MULTI-MSMS	31	0	827.446	1652.88	7.2507	0	29.484	0.0015122	61.127	44.597	61.127	1	1	0	0	0	-1	0	0	0	0	y1;y9;y10;y11;y12;y13;y14;y16;y11-H2O;y12-H2O;y13-H2O;y8(2+);y14(2+);y16(2+);a2;b2;b3;b4;b5;b6;b7;b8;b9;b17;b6(2+)	63;63;125;384;42;147;63;83;21;21;21;21;21;63;21;21;42;42;42;83;63;42;42;21;42	-0.004169021;-0.005325728;-0.008448017;-0.01566747;0.01441879;0.008503888;0.0009768759;-0.001072418;0.01350579;-0.01978412;0.0204176;0.002514665;0.008358699;0.005067579;0.003411705;0.0004994849;0.0003268332;-0.0003720789;0.001982088;0.004857688;0.00221309	-23.80623;-5.638803;-8.435339;-14.80114;12.30707;6.921535;0.7516409;-0.7296526;12.9802;-17.14976;16.86581;6.298947;12.85312;6.891096;21.71261;2.698052;1.349716;-1.047418;4.649852;10.05134;3.710916;-21.83925;-20.96483;-22.72638;1.349716	175.123121202468;944.478385513867;1001.50297152718;1058.5316547052;1171.58563242447;1228.61301104953;1299.65765184945;1469.7652288474;1040.4919167539;1153.60927065057;1210.59053265557;399.219953846849;650.324593896786;735.380648869387;157.130127907236;185.127954749906;242.149591125238;355.234354017743;426.269113638471;483.287701761799;596.374410335633;653.412357193045;710.434445016699;1479.807289…	25	0.213113	0.114833	None
MHCC97H_5600_Run2	97H-13-R2	22352	21629	KTNMGTFFFFFER	KTNMGTFFFFFER	13	1	Acetyl (Protein N-term),Oxidation (M)	_(ac)KTNM(ox)GTFFFFFER_	KTNM(1)GTFFFFFER	KTNM(46.16)GTFFFFFER	1	0	1	NR_046216.2.27	3	CID	TOF	MULTI-MSMS	7	0	577.273	1728.8	-0.26096	0	28.877	0.0047984	46.159	31.171	46.159	1	1	0	0	0	-1	0	0	0	0	y1;y2;y3;y6;y7;y1-NH3;y2-NH3;y3-NH3;y6-H2O;y6-NH3;y7-H2O;b10;b10-NH3;b10(2+)	1035;977;9621;594;188;146;617;815;127;344;188;380;84;167	0.003522778;0.006635934;0.005005321;-0.009796372;0.001128461;0.002210671;0.005620866;0.005362003;-0.01397805;0.005812116;-0.001007283;-0.009207694;-0.04451283;-0.01164415	20.11689;21.81761;11.09274;-10.977;1.085578;13.98361;19.57607;12.34921;-15.98517;6.639362;-0.9860882;-7.195811;-35.25491;-18.18528	175.11542940256;304.154909343152;451.224953872971;892.444997313281;1039.5024863973;158.090192408748;287.129375309428;434.198048089275;874.438614305583;875.402839724133;1021.49405745514;1279.59081487624;1262.59957090879;640.306085970348	14	0.219479	0.0369393	None
MHCC97H_5600_Run2	97H-22-R2	16943	15906	NDDIPEQDSIGISNIQK	NDDIPEQDSIGISNIQK	17	0	Unmodified	_NDDIPEQDSIGISNIQK_			0	0	0	NR_072977.1.1	2	CID	TOF	MULTI-MSMS	31	0	943.461	1884.91	-1.5898	0	23.828	2.97e-18	147.6	136.71	??????????????????1	0	0	0	-1	0	0	0	0	0	0	y1;y2;y3;y4;y5;y6;y7;y8;y9;y10;y11;y12;y13;y14;y1-NH3;y2-NH3;y5-NH3;y7-H2O;y7-NH3;y8-NH3;y9-NH3;y10-H2O;y11-H2O;y11-NH3;y12-NH3;y13-H2O;y13-NH3;a2;b2;b2-H2O;b2-NH3;b4;b4-H2O;b5;b7;b7-H2O;b8;b9;b9-H2O;b10;b10-H2O;b11;b11-H2O;b12;b12-NH3;b14;b14-H2O;b15(2+)	83;188;125;146;339;146;503;146;427;364;294;148;4009;188;21;104;63;42;63;21;63;42;167;84;42;188;383;63;1303;104;294;591;84;104;83;42;104;63;21;104;42;63;63;104;42;21;21;42	-0.000479611;0.006204508;-0.004531484;-0.01161484;0.0101225;0.01105611;0.00290098;0.0005006451;0.01697333;0.00915889;0.02430775;0.02044758;0.006166848;0.0004684757;0.0003452367;0.002182823;-0.004944148;0.01787954;-0.009010697;0.02094673;0.01020712;-0.0074	-3.260147;22.54831;-11.67126;-23.12285;17.17656;15.74041;3.819929;0.5737925;17.68912;8.523309;20.21244;15.35496;4.316325;0.3038466;2.653913;8.45588;-8.638952;24.11568;-12.13695;24.48557;10.82966;-7.022544;15.76568;-36.864;-7.826709;-0.9596488;5.175936;7.7	147.113283781591;275.165177173823;388.259977146168;502.309987948152;589.320279023778;702.403409384884;759.433028243658;872.519492558826;959.535048282775;1074.5698057557;1202.61323440674;1331.65968767226;1428.72673225717;1541.8164946101;130.085909832428;258.142649757039;572.308796566497;741.407484993354;742.418390818757;855.472497370261;942.515265388352;1056.57581980948;1184.6083013156;1185.654701…	48	0.42359	0.19917	None
MHCC97H_5600_Run2	97H-9-R2	11798	10963	IHIISPIEEK	IHIISPIEEK	10	0	Unmodified	_IHIISPIEEK_			0	0	0	NR_003587.2.12	2	CID	TOF	MULTI-MSMS	17	0	589.843	1177.67	0.39943	0	19.366	0.043818	49.466	23.907	??????????????????1	0	0	0	-1	0	0	0	0	0	0	y5;y6;y7;y8;y9;y6-H2O;y8-H2O;y9(2+);a2;b2;b5;b6;b7;b7-H2O;b8;b8-H2O;b9	104;104;125;233;42;42;21;63;104;209;84;21;21;21;42;21;21	0.01355852;0.01433669;0.01505657;0.003739511;0.005582194;0.0001715865;-0.008459294;0.01816832;-0.00304017;0.004611549;0.00832713;-0.02346653;0.002358758;-0.005363043;0.001070954;-0.01691269;0.002364404	22.03486;20.41239;18.46445;4.02734;5.238603;0.2507269;-9.290487;34.06886;-13.62337;18.36205;14.75547;-35.47866;3.045583;-7.089452;1.185302;-19.09881;2.289824	615.321259676951;702.352509912544;815.435854013222;928.531235055287;1065.58830423452;684.356110332541;910.532869173748;533.282413124414;223.158377857118;251.145640760038;564.342081549542;661.426639062583;774.484877754608;756.482034869515;903.528758654656;885.53617761359;1032.5700583011	17	0.142953	0.0726496	None
MHCC97H_5600_Run2	97H-7-R2	9492	8535	VGISIPTVR	VGISIPTVR	9	0	Unmodified	_VGISIPTVR_			0	0	0	NR_040022.1.1	2	CID	TOF	MULTI-MSMS	10	0	471.293	940.571	-0.62245	0	16.115	0.0023227	107.69	1.0103	??????????????????1	0	0	0	-1	0	0	0	0	0	0	y1;y3;y5;y6;y7;y1-NH3;y3-H2O;y5-H2O;y6-H2O;y7-H2O;y7(2+);a2;b2;b3;b4;b4-H2O;b6;b6-H2O;b8;b8-H2O;b6(2+);b8(2+)	192;442;1926;6002;2484;63;466;84;209;167;686;805;643;894;466;362;84;208;167;229;642;334	0.003910192;0.005214773;-0.003356531;-0.006792401;-0.001706836;0.0005106353;0.01005925;0.01594852;0.006378283;0.01338867;0.003152056;0.001152464;0.00261989;0.005247438;-0.001174143;-0.003266284;0.004715136;0.004640341;0.002155284;-0.007816826;-0.006593494;-0.009092556	22.32928;13.89754;-5.733983;-10.10157;-2.172958;3.22999;28.16025;28.11079;9.74696;17.44534;8.015513;8.926833;16.67716;19.4223;-3.286941;-9.629206;8.310875;8.447199;2.808319;-10.4299;-23.20139;-23.66338	175.115041988695;375.229829798557;585.375228935182;672.410693214868;785.489671630063;158.09189244419;357.214420639411;567.345359193073;654.386957844235;767.464011435596;393.244468573978;129.101087020417;157.094534216477;270.175970648326;357.214420639411;339.20594809416;567.345359193073;549.334869302056;767.464011435596;749.463418859531;284.185268891497;384.245814149291	22	0.466569	0.086758	None
MHCC97H_5600_Run2	97H-1-R2	8433	7529	ISIEGHHSTPSGAYGSVK	ISIEGHHSTPSGAYGSVK	18	0	Unmodified	_ISIEGHHSTPSGAYGSVK_			0	0	0	NR_001446.3.1	3	CID	TOF	MULTI-MSMS	15	2	609.639	1825.9	-4.5157	0	14.611	0.044198	20.949	10.703	??????????????????1	0	0	0	-1	0	0	0	0	0	0	y1;y2;y4;y5;y11;y14;y15;y1-NH3;y14-NH3;y17(2+);a2;b2;b3;b3-H2O;b14(2+)	21;21;42;83;10;73;114;31;31;52;73;73;31;52;42	0.002213454;0.005762494;0.000214125;0.004070763;0.0003497762;0.02665233;0.0414459;0.003454328;-0.004366807;0.01654214;0.003585314;-0.002431973;0.01221577;0.007677478;0.02353411	15.04619;23.40808;0.5487086;7.357323;0.3320069;19.24865;27.38122;26.55484;-3.192955;19.29345;20.70941;-12.0918;38.87954;25.92086;32.71726	147.110590716217;246.175455592669;390.234496095306;553.293967995893;1053.52076563972;1384.63375053831;1513.66155005809;130.082800741342;1367.6382205699;857.396640272058;173.124868921057;201.12580082952;314.1952170722;296.189190672579;719.317963409687	15	0.0887125	0.0681818	None
MHCC97H_5600_Run2	97H-1-R2	8282	7384	ISIEGHHSTPSGAYGSVK	ISIEGHHSTPSGAYGSVK	18	0	Unmodified	_ISIEGHHSTPSGAYGSVK_			0	0	0	NR_001446.3.1	3	CID	TOF	MULTI-MSMS	16	0	609.639	1825.9	-4.5157	0	14.362	0.00026398	48.288	35.188	??????????????????1	0	0	0	-1	0	0	0	0	0	0	y1;y3;y4;y5;y6;y11;y14;y16;y17;y14(2+);y15(2+);a2;b2;b2-H2O;b4;b9;b16	31;10;52;31;42;10;10;188;229;42;83;63;83;10;42;10;20	-0.002177521;0.007976745;-0.00103705;-0.005279809;-0.01298613;0.02666608;0.01949631;0.03103196;0.01366543;-0.004774914;0.01140884;-0.001148912;0.002503459;0.005813653;0.00450262;-0.03246586;0.002908701	-14.80149;23.93943;-2.657495;-9.54234;-20.7995;25.31203;14.08041;19.07598;7.973737;-6.891813;15.06428;-6.636141;12.44754;31.75003;10.1583;-33.73072;1.838941	147.114981691255;333.205269751137;390.235747269933;553.303318567487;624.348138674776;1053.49444933075;1384.64090655258;1626.75602798113;1713.80542291779;692.838614579678;757.343727372504;173.129603147308;201.120865397542;183.10699051806;443.24552331377;962.501486130723;1581.72630201047	17	0.184663	0.0837438	None
MHCC97H_5600_Run2	97H-1-R2	8087	7196	ISIEGHHSTPSGAYGSVK	ISIEGHHSTPSGAYGSVK	18	0	Unmodified	_ISIEGHHSTPSGAYGSVK_			0	0	0	NR_001446.3.1	3	CID	TOF	MULTI-MSMS	25	0	609.639	1825.9	-4.5157	0	14.078	0.050847	19.893	9.5395	??????????????????1	0	0	0	-1	0	0	0	0	0	0	y5;y5-H2O;y14(2+);y15(2+);y16(2+);y17(2+);a2;b2;b10(2+);b12(2+);b16(2+)	105;21;42;42;42;83;42;42;21;21;42	0.002668849;0.009280039;-0.001078868;-0.004158867;-0.0008735734;-0.001296442;0.002627334;0.002564855;0.01562579;0.002133626;-0.001145138	4.823552;17.33685;-1.557179;-5.491273;-1.07332;-1.512036;15.17586;12.75281;29.46879;3.542528;-1.447033	553.295369909506;535.278194032936;692.834918533325;757.359295080456;813.898041777082;857.414478850507;173.125826900941;201.120804001512;530.248904499254;602.289142733033;791.369388726554	11	0.144416	0.0973451	None
MHCC97H_5600_Run2	97H-15-R2	8449	7697	INSANNIDEPGQKPEPR	INSANNIDEPGQKPEPR	17	0	Unmodified	_INSANNIDEPGQKPEPR_			0	0	0	NR_105018.1.3	4	CID	TOF	MULTI-MSMS	10	1	470.488	1877.92	3.3211	0	14.015	0.00070176	43.532	10.523	??????????????????1	0	0	0	-1	0	0	0	0	0	0	y1;y3;y7;y14;y15;y16;y1-NH3;y3-NH3;y14-NH3;y15-NH3;y16-NH3;y14(2+);y15(2+);a2;b2;b3;b7;b8;b14;b14(2+)	167;295;167;375;854;1047;42;104;125;42;608;42;63;83;146;105;42;63;21;42	-0.0008422196;0.001705062;0.02176586;-0.01235146;0.00239864;-0.01014775;0.001650147;-0.01001035;-0.003568347;0.006250197;0.003931897;-0.0306655;-0.007843856;0.003049897;0.0007768114;-0.0008708906;-0.01921087;-0.000217107;0.006912276;0.007725547	-4.809391;4.249771;26.8244;-7.8934;1.452136;-5.746645;10.43797;-26.05521;-2.305508;3.823287;2.24832;-39.16812;-9.491446;15.2391;3.405074;-2.763266;-26.41059;-0.2577242;4.674511;10.44194	175.119794400636;401.212604067637;811.420311371445;1564.78376134077;1651.80103964685;1765.8565134845;158.090752932184;384.197770379942;1547.74842912197;1634.77063898844;1748.81588473502;782.920008672834;826.413201232724;200.136303374888;228.133491082836;315.16716719475;727.392539833479;842.400489105702;1478.71648477543;739.85761121188	20	0.207014	0.0711744	None
MHCC97H_5600_Run2	97H-15-R2	8324	7576	INSANNIDEPGQKPEPR	INSANNIDEPGQKPEPR	17	0	Unmodified	_INSANNIDEPGQKPEPR_			0	0	0	NR_105018.1.3	3	CID	TOF	MULTI-MSMS	33	0	626.982	1877.92	1.9481	0	13.867	0.036507	22.846	15.137	??????????????????1	0	0	0	-1	0	0	0	0	0	0	y1;y2;y5;y14(2+);y15(2+);y16(2+);b2;b2-NH3;b3;b3-H2O;b5;b8;b8-NH3;b16(2+)	63;21;21;83;125;63;42;21;42;21;21;42;42;21	0.003412082;0.0005649367;0.01802263;-0.005514558;0.001788597;-0.008800869;0.005657297;0.007345453;-0.0001396482;0.005097281;0.007873264;-0.01915581;-0.007858886;-0.003887084	19.48475;2.075667;28.77433;-7.043804;2.164314;-9.962094;24.79872;34.79602;-0.4430934;17.15386;15.73902;-22.73904;-9.521519;-4.5574	175.115540099229;272.171151096337;626.344013367343;782.89485772967;826.403568779766;883.43562196893;228.12861059707;211.100373339609;315.166435952279;297.150634336572;500.238464275175;842.419427811354;825.381581783536;852.916902316892	14	0.139215	0.0992908	None
MHCC97H_5600_Run2	97H-8-R2	39949	38284	EIIVGDVGVTISEPFK	EIIVGDVGVTISEPFK	16	0	Unmodified	_EIIVGDVGVTISEPFK_			0	0	0	NR_033796.2.1	2	CID	TOF	MSMS	6	0	851.967	1701.92	0	0	49.004	1.25e-20	118.21	2.4088	??????????????????1	0	0	0	-1	0	0	0	0	0	0	y3;y5;y6;y7;y8;y9;y10;y11;y12;y13;y14;y5-H2O;y9-H2O;y11-NH3;y14(2+);a2;b2;b2-H2O;b3;b3-H2O;b4;b4-H2O;b7;b7-H2O;b9	10;10;13;14;7;21;7;7;31;14;7;7;7;3;10;7;14;3;10;10;14;3;10;3;3	-0.01217524;-0.009481737;-0.006728821;-0.004680539;0.0008738175;-0.007562759;0.02013837;0.006896909;0.01551059;0.005725366;0.01033051;-0.02285262;0.009687776;-0.02128841;-0.002126259;0.008058361;0.001067779;0.004011627;0.009826856;0.002606512;0.002559215;	-31.11914;-15.61247;-9.340405;-5.697933;0.9492776;-7.736539;18.7059;5.787849;12.42207;4.248219;7.071867;-38.77789;10.09659;-18.12365;-2.909075;37.45793;4.391752;17.82;27.58739;7.706904;5.62114;0.3972662;-10.13791;-37.55707;-2.438982	391.246157182796;607.318085182667;720.399396246784;821.445026437786;920.507885998119;977.537786298757;1076.57849908115;1191.6186835782;1248.63153361814;1347.70973276128;1460.7891916004;589.320891378824;959.50997107755;1174.62031979633;730.905525546094;215.130960560555;243.132865763936;225.119357229989;356.208170667736;338.20482632521;455.283852225157;437.275673038647;726.410596399334;708.41927357…	25	0.381026	0.204918	None
MHCC97H_5600_Run2	97H-8-R2	39139	37519	EIIVGDVGVTISEPFK	EIIVGDVGVTISEPFK	16	0	Unmodified	_EIIVGDVGVTISEPFK_			0	0	0	NR_033796.2.1	2	CID	TOF	MSMS	25	0	851.967	1701.92	0	0	48.75	4.27e-05	82.349	1.9881	??????????????????1	0	0	0	-1	0	0	0	0	0	0	y3;y5;y6;y7;y8;y9;y10;y11;y12;y13;y14;y9-H2O;y12-H2O;y13-H2O;y13-NH3;y14(2+);a2;b2;b3;b3-H2O;b4;b4-H2O;b6;b6-H2O;b7;b8;b8-H2O	42;21;31;52;31;63;52;21;104;63;21;10;10;10;10;10;31;31;21;31;10;31;21;10;10;10;21	0.004661809;0.0009088275;-0.002188998;0.003211402;-0.01224473;0.0009418525;-0.003413414;0.0210138;0.02992422;-8.714558E-05;-0.02276285;0.02249634;-0.009661641;0.008953823;0.01508088;-0.006070915;0.008221007;0.003422555;0.004607459;0.00206937;0.002613096;0.01204156;0.0004322016;-0.002144854;0.01532964;-0.01511612;-0.0006749703	11.9158;1.496486;-3.038609;3.909492;-13.30195;0.9635031;-3.170543;17.63488;23.96589;-0.0646617;-15.58222;23.44596;-7.850868;6.733737;11.33327;-8.305973;38.21399;14.07703;12.93455;6.11868;5.739488;27.53844;0.6889493;-3.520041;21.10393;-19.29455;-0.8818359	391.229320129493;607.307694617417;720.394856423595;821.437134497114;920.521004542525;977.529281686668;1076.60205086897;1191.60456668932;1248.61711999094;1347.71554527277;1460.82228496203;959.497162518353;1230.6461411656;1329.69593961822;1330.67382814149;730.909470201705;215.130797914132;243.130510987824;356.213390064325;338.205363466926;455.283798344103;437.263805191237;627.334385993782;609.32639…	27	0.322554	0.175325	None
MHCC97H_5600_Run2	97H-8-R2	38943	37329	EIIVGDVGVTISEPFK	EIIVGDVGVTISEPFK	16	0	Unmodified	_EIIVGDVGVTISEPFK_			0	0	0	NR_033796.2.1	2	CID	TOF	MSMS	29	0	851.967	1701.92	0	0	48.496	6.03e-09	96.773	2.2039	??????????????????1	0	0	0	-1	0	0	0	0	0	0	y1;y3;y5;y6;y7;y8;y9;y10;y11;y12;y13;y14;y7-H2O;y9-H2O;y10-H2O;y12-H2O;y14(2+);a2;b2;b2-H2O;b3;b3-H2O;b4;b4-H2O;b6;b6-H2O;b7;b9;b9-H2O;b13	10;42;42;21;31;31;83;31;31;125;52;21;10;10;10;10;21;31;94;10;42;21;21;21;10;21;10;21;10;10	0.001681568;-0.00138173;0.003905632;0.00869614;0.006786628;-0.004138729;-0.008330688;0.004728168;-0.003750145;0.007974537;0.01508427;0.009258076;-0.02029804;-0.01729614;0.03683117;-0.01996112;-0.002732764;0.003680904;0.003008105;-0.0004688377;0.004154162;0.006811111;-0.0008693935;0.002719921;-4.860535E-05;-0.002625691;-0.004164411;0.001333394;-0.0004316118;-0.02889933	11.4306;-3.53171;6.431091;12.07153;8.261931;-4.496112;-8.522107;4.391784;-3.147074;6.386583;11.1926;6.337717;-25.2636;-18.0255;34.79394;-16.21989;-3.738871;17.10971;12.37237;-2.082577;11.66199;20.13926;-1.909549;6.220188;-0.07747912;-4.309166;-5.732887;1.510942;-0.4992717;-22.01471	147.111122602153;391.235363668806;607.304697813247;720.383971285282;821.433559271807;920.5128985445;977.53855422725;1076.59390928742;1191.62933063236;1248.63906967422;1347.70037385617;1460.79026403227;803.45007925023;959.536954989633;1058.55124159818;1230.65644064156;730.906132050868;215.135338017064;243.130925438393;225.12383769465;356.213843361274;338.200621726565;455.287280833333;437.273126832…	30	0.341916	0.184049	None
MHCC97H_5600_Run2	97H-8-R2	38737	37129	EIIVGDVGVTISEPFK	EIIVGDVGVTISEPFK	16	0	Unmodified	_EIIVGDVGVTISEPFK_			0	0	0	NR_033796.2.1	2	CID	TOF	MSMS	19	0	851.967	1701.92	0	0	48.24	7.09e-06	88.385	1.8969	??????????????????1	0	0	0	-1	0	0	0	0	0	0	y1;y3;y5;y6;y7;y8;y9;y10;y11;y12;y13;y14;y12-H2O;y14(2+);a2;b2;b2-H2O;b3;b3-H2O;b4;b4-H2O;b7;b7-H2O;b9;b13	10;42;31;21;31;10;63;31;52;115;83;21;10;10;41;83;21;42;10;20;21;21;10;21;10	0.0005839444;0.007793013;0.001267431;-0.001830393;0.00761056;-0.007615424;-0.003127522;0.0061793;0.007493846;0.01028757;0.0002068921;0.009873401;0.04015455;0.02862338;0.0002849085;-0.0006748348;0.0002336079;0.004941138;0.002399323;0.01029062;-0.002366358;0.004278073;0.003687152;-0.006238003;0.01268218	3.969381;19.91946;2.086968;-2.54082;9.264982;-8.272991;-3.199401;5.739683;6.288798;8.239043;0.1535132;6.758948;32.63015;39.16318;1.324301;-2.77556;1.037689;13.8713;7.094285;22.60303;-5.411561;5.889426;5.204983;-7.068563;9.661241	147.112220226165;391.226188925561;607.307336013761;720.394497817808;821.432735339695;920.51637523989;977.533351060913;1076.59245815594;1191.61808664166;1248.63675663819;1347.71525123514;1460.78964870598;1230.59632497706;730.87477590683;215.138734012632;243.134608377988;225.12313524903;356.213056385949;338.205033514368;455.276120819457;437.278213111324;726.398954038795;708.388980272858;882.4993477…	25	0.305934	0.140449	None
MHCC97H_5600_Run2	97H-8-R2	38541	36939	EIIVGDVGVTISEPFK	EIIVGDVGVTISEPFK	16	0	Unmodified	_EIIVGDVGVTISEPFK_			0	0	0	NR_033796.2.1	2	CID	TOF	MSMS	17	0	851.967	1701.92	0	0	44.441	0.0001978	78.078	1.7005	??????????????????1	0	0	0	-1	0	0	0	0	0	0	y3;y5;y6;y7;y8;y9;y10;y11;y12;y13;y14;y11-H2O;y12-H2O;y14(2+);a2;b2;b3;b3-H2O;b4;b4-H2O;b6;b7;b7-H2O;b8;b8-H2O;b9;b11;b11-H2O;b13	42;21;10;62;21;73;52;42;115;62;10;10;10;21;31;42;52;31;10;10;31;10;10;10;10;10;10;10;10	-0.006024633;0.02295188;0.003166931;0.01719792;0.0114504;-0.0009723535;0.01334475;0.0145738;0.003525793;0.009453478;-0.01842017;0.03222418;0.03339334;-0.0006504537;-0.004206794;-0.003118002;0.004981149;-0.0002047981;0.01232364;0.0008586128;0.006039904;0.0	-15.39882;37.79421;4.396136;20.93674;12.43936;-0.9947033;12.39544;12.23033;2.823698;7.014496;-12.60949;27.45795;27.13575;-0.8899303;-19.55346;-12.82405;13.98363;-0.6055394;27.06861;1.963553;9.627972;39.00047;-3.751138;18.28443;1.375003;4.469563;12.89119;2	391.240006571477;607.285651564912;720.389500494682;821.423147979324;920.497309419643;977.531195892687;1076.5852927041;1191.6110066917;1248.64351841836;1347.70600464848;1460.81794228244;1173.58279162349;1230.60308618792;730.904049740744;215.14322571495;243.137051545194;356.213016374323;338.207637635365;455.274087802358;437.274988140733;627.328778291385;726.37490315243;708.395324713895;783.41037162…	29	0.346281	0.185897	None
MHCC97H_5600_Run2	97H-8-R2	36101	34589	EIIVGDVGVTISEPFK	EIIVGDVGVTISEPFK	16	0	Unmodified	_EIIVGDVGVTISEPFK_			0	0	0	NR_033796.2.1	2	CID	TOF	MSMS	33	0	851.967	1701.92	0	0	36.114	8.81e-14	105.28	2.1456	??????????????????1	0	0	0	-1	0	0	0	0	0	0	y3;y5;y6;y7;y8;y9;y10;y11;y12;y13;y14;y12-H2O;y14(2+);a2;b2;b2-H2O;b3;b3-H2O;b4;b6;b6-H2O;b7;b7-H2O;b8;b8-H2O;b9;b13	42;42;21;42;63;104;42;63;210;83;42;21;63;104;104;21;104;104;21;42;42;21;21;21;21;42;21	0.004586936;0.004427907;0.02064787;-0.008744571;-0.00343644;0.01887543;0.006203557;0.006841095;0.02043535;0.02637535;0.02103314;0.01556111;-0.002137618;-0.0001981256;0.003290149;0.001916864;0.004516797;0.004566228;0.002569689;-0.01011789;0.001381205;0.01164156;0.007187977;-0.01891363;-0.008342788;-0.01056186;0.023141	11.72442;7.291086;28.66279;-10.6453;-3.733182;19.30968;5.762215;5.74101;16.36626;19.5708;14.39858;12.64493;-2.924617;-0.9209183;13.53243;8.514798;12.68003;13.50145;5.644146;-16.12812;2.266787;16.02656;10.14698;-24.14166;-10.89959;-11.96806;17.62887	391.229395003041;607.304175537914;720.372019554434;821.449090471133;920.512196255399;977.511348104986;1076.59243389801;1191.6187393927;1248.62660885872;1347.68908277385;1460.77848896687;1230.62091841158;730.905536905393;215.139217046742;243.130643394185;225.121451993129;356.213480726965;338.202866608772;455.283841751164;627.34493608931;609.322872304178;726.39159055089;708.385479448601;783.4436094…	27	0.298359	0.155172	None
MHCC97H_5600_Run2	97H-4-R2	10150	9265	VGAPQVEGADHQR	VGAPQVEGADHQR	13	0	Unmodified	_VGAPQVEGADHQR_			0	0	0	NR_104171.1.3	2	CID	TOF	MSMS	28	0	682.339	1362.66	0	0	15.527	0.0031878	59.198	30.916	??????????????????1	0	0	0	-1	0	0	0	0	0	0	y8;y9;y10;y8-H2O;y8-NH3;y9-H2O;y9-NH3;y10-H2O;y10-NH3;y9(2+);y10(2+);a2;b3;b4;b5;b5-NH3;b7(2+)	386;188;1094;63;21;42;125;250;21;63;1139;63;146;21;42;21;21	-0.02101815;-0.02033854;-0.02714024;0.005778563;0.03207088;-0.006349199;0.007762204;-0.01755221;0.02280282;-0.005837107;-0.004560732;-0.0005561216;0.001771968;-0.01050916;0.005127398;-0.01476605;-0.002631864	-23.06003;-19.56547;-23.87904;6.467938;35.85845;-6.215641;7.591715;-15.69191;20.36884;-11.2197;-8.018442;-4.307588;7.767277;-32.31625;11.31275;-33.84894;-7.7139	911.453987264727;1039.51188516354;1136.57145071252;893.416625861146;894.374349131144;1021.48733113424;1022.4572353166;1118.55129799541;1119.49495855619;520.255248650827;568.780354202556;129.102795605873;228.132495925946;325.197540910048;453.240481859639;436.233826207376;341.184578232029	17	0.338293	0.0801887	None
MHCC97H_5600_Run2	97H-17-R2	9620	8776	IITAIGVGDANR	IITAIGVGDANR	12	0	Unmodified	_IITAIGVGDANR_			0	0	0	NR_034157.3.2	3	CID	TOF	MSMS	1	0	400.563	1198.67	0	0	14.129	0.0017356	57.164	30.722	??????????????????1	0	0	0	-1	0	0	0	0	0	0	y1;y6;y7;y8;y9;y10;y1-NH3;y7-NH3;y9-H2O;y7(2+);y8(2+);y11(2+);a2;b2;b3	21;104;338;104;63;104;21;42;42;63;63;42;125;42;21	-0.0001525429;-0.01758187;-0.01366396;-0.009416207;-0.01335253;-0.01119735;-0.003023623;-0.001612945;-0.01902665;-0.01263678;0.001898278;0.001014156;-0.003922001;0.002996066;0.002273141	-0.871081;-27.84879;-19.85028;-11.74925;-15.30426;-11.50195;-19.12531;-2.402674;-22.26727;-36.66184;4.731355;1.864952;-19.6903;13.18851;6.925645	175.119104723932;631.333395958889;688.350941774022;801.430757998284;872.471808112947;973.517331400169;158.095426702654;671.312341654376;854.466917543662;344.684913923795;401.212410850746;543.797723093852;199.184411806577;227.172408361352;328.220809760875	15	0.276365	0.130435	None
MHCC97H_5600_Run1	97H-8-R1	39674	37762	EIIVGDVGVTISEPFK	EIIVGDVGVTISEPFK	16	0	Unmodified	_EIIVGDVGVTISEPFK_			0	0	0	NR_033796.2.1	2	CID	TOF	MULTI-MSMS	18	0	851.967	1701.92	-1.264	0	54.143	0.043394	32.366	0.95621	??????????????????1	0	0	0	-1	0	0	0	0	0	0	y3;y5;y6;y7;y9;y10;y11;y12;y13;y14;b2;b3;b3-H2O;b6	14;7;7;21;28;21;14;42;21;14;21;14;7;7	-0.001504025;-0.008229055;0.02880628;0.007363922;0.004482721;-0.0003135602;-0.005669223;0.002260085;0.01718429;-0.005481924;-0.0006452507;-0.00639521;0.001837281;0.0228329	-3.844295;-13.54986;39.98851;8.964727;4.585783;-0.2912507;-4.757532;1.81003;12.75084;-3.752673;-2.653883;-17.95276;5.432439;36.398	391.235485963364;607.316832500736;720.363861147891;821.432981977024;977.525740818641;1076.59895101556;1191.63124971071;1248.64478412637;1347.69827384166;1460.80500403166;243.134578793883;356.224392733278;338.205595555926;627.311985292334	14	0.228188	0.12844	None
MHCC97H_5600_Run1	97H-8-R1	39472	37631	EIIVGDVGVTISEPFK	EIIVGDVGVTISEPFK	16	0	Unmodified	_EIIVGDVGVTISEPFK_			0	0	0	NR_033796.2.1	2	CID	TOF	MULTI-MSMS	2	0	851.967	1701.92	4.1332	0	52.089	8.58e-06	94.203	2.8862	??????????????????1	0	0	0	-1	0	0	0	0	0	0	y2;y3;y5;y6;y7;y8;y9;y10;y11;y12;y13;y14;y6-H2O;y13(2+);y14(2+);a2;b2;b2-H2O;b3;b3-H2O;b4;b5;b6;b6-H2O;b7;b7-H2O;b8;b10;b10-H2O;b11	2;6;5;3;8;3;13;6;6;19;3;3;2;2;2;8;10;2;10;5;5;3;3;3;5;2;2;2;2;2	-0.0003773585;0.003235674;0.00442724;0.008401777;-0.006424797;0.01110098;0.002538461;-0.01170107;-0.01287875;0.004804104;-0.02688439;0.002475465;6.416951E-05;0.01668562;-0.01073687;-7.749569E-05;0.001002013;0.008316664;-0.001843421;-0.001498025;0.01069182	-1.28274;8.270499;7.289988;11.66291;-7.821319;12.05976;2.596817;-10.86844;-10.8076;3.847462;-19.94772;1.694599;0.09135984;24.74346;-14.68965;-0.360212;4.121254;36.94406;-5.174954;-4.42929;23.48428;23.7978;11.80066;7.957783;14.74327;9.036592;9.359275;-1.03	294.181595445336;391.230746265311;607.304176205243;720.384265648821;821.446770695986;920.497658833356;977.52768507831;1076.61033852706;1191.63845924197;1248.64224010671;1347.74234251339;1460.79704664267;702.382038569495;674.344681676628;730.914136160791;215.139096416796;243.132931530709;225.115052192429;356.219840944828;338.208930862632;455.275719618285;512.295683655867;627.327415318457;609.31940…	30	0.217134	0.122951	None
MHCC97H_5600_Run1	97H-8-R1	38732	36967	EIIVGDVGVTISEPFK	EIIVGDVGVTISEPFK	16	0	Unmodified	_EIIVGDVGVTISEPFK_			0	0	0	NR_033796.2.1	2	CID	TOF	MULTI-MSMS	18	0	851.967	1701.92	0.19977	0	49.202	0.00012878	70.783	2.3726	??????????????????1	0	0	0	-1	0	0	0	0	0	0	y3;y5;y6;y7;y8;y9;y10;y11;y12;y13;y14;y7-NH3;y12-H2O;y14(2+);a2;b2;b3;b4;b4-H2O;b6;b7;b8;b9;b10;b10-H2O	21;21;30;42;21;31;21;21;104;42;10;10;10;10;21;31;21;21;21;10;10;10;10;10;10	-0.001515104;0.0125806;0.01961887;0.007257689;-3.516682E-05;0.01757427;-0.0328958;0.003873937;0.01301571;0.02212409;-0.005753043;0.004011505;0.002377053;-0.009335202;0.006647607;0.00817075;0.009580786;0.0136007;0.01111748;0.01216869;0.008300313;0.00486957	-3.872615;20.71576;27.23432;8.835399;-0.03820367;17.97856;-30.55437;3.250979;10.42396;16.41626;-3.938268;4.986893;1.931568;-12.77198;30.90008;33.60709;26.89657;29.87373;25.42505;19.39781;11.42672;6.215793;6.346959;0.8086522;-5.425916	391.235497043076;607.296022847912;720.373048558552;821.43308821046;920.508794982418;977.512649266418;1076.63153325808;1191.62170655061;1248.63402850477;1347.69333403968;1460.80527515027;804.409785292505;1230.63410247112;730.912734489716;215.132371313789;243.125762793266;356.208416737442;455.272810741905;437.264729276898;627.322649509492;726.394931798491;783.41982625946;882.48750863983;983.5399928…	25	0.282944	0.186567	None
MHCC97H_5600_Run1	97H-8-R1	34851	33226	EIIVGDVGVTISEPFK	EIIVGDVGVTISEPFK	16	0	Unmodified	_EIIVGDVGVTISEPFK_			0	0	0	NR_033796.2.1	2	CID	TOF	MULTI-MSMS	34	0	851.967	1701.92	0.53899	0	43.276	4.41e-05	85.563	1.8051	??????????????????1	0	0	0	-1	0	0	0	0	0	0	y1;y2;y3;y5;y6;y7;y8;y9;y10;y11;y12;y13;y14;y5-H2O;y9-H2O;y11-H2O;y13-H2O;y9(2+);y13(2+);y14(2+);a2;b2;b3;b3-H2O;b4;b4-H2O;b6;b6-H2O;b7;b7-H2O;b8;b8-H2O;b9;b10	42;21;63;42;63;83;63;190;84;83;273;125;42;21;21;21;21;21;21;21;104;146;83;104;63;21;21;21;42;42;42;21;42;21	-0.003931536;0.007675022;-0.001356057;0.002364781;0.01381959;-0.008649839;0.0002594312;0.004646137;0.006259487;-0.0006394536;0.007816884;0.006975744;0.005452853;-0.01791276;0.004420781;-0.002056841;0.01093429;0.0006125253;0.01822875;-0.012902;0.004683859;	-26.72392;26.09012;-3.466089;3.893885;19.18379;-10.52998;0.2818347;4.752957;5.814167;-0.5366226;6.260322;5.176004;3.7328;-30.39586;4.607306;-1.752566;8.223165;1.251922;27.03186;-17.65181;21.77179;25.02973;-2.593313;21.20126;-9.420285;32.5669;31.02094;-1.1	147.11673570693;294.173543064954;391.235337995361;607.306238664266;720.378847830473;821.448995738277;920.508500384398;977.525577401753;1076.59237796775;1191.626219941;1248.63922732692;1347.70848238292;1460.79406925494;589.315951522813;959.515238072491;1173.61707264218;1329.6939591483;489.268137477567;674.343138547659;730.91630128299;215.134335061866;243.127848118535;356.218921310768;338.200262564…	34	0.308986	0.163462	None
MHCC97H_5600_Run1	97H-8-R1	34110	32503	EIIVGDVGVTISEPFK	EIIVGDVGVTISEPFK	16	0	Unmodified	_EIIVGDVGVTISEPFK_			0	0	0	NR_033796.2.1	2	CID	TOF	MULTI-MSMS	31	0	851.967	1701.92	0.53899	0	42.511	0.00011249	78.95	0.87169	??????????????????1	0	0	0	-1	0	0	0	0	0	0	y2;y3;y5;y6;y7;y8;y9;y10;y11;y12;y13;y14;y10-H2O;y12-H2O;y14(2+);a2;b2;b2-H2O;b3;b3-H2O;b4;b4-H2O;b6;b6-H2O;b8;b8-H2O;b9;b11;b11-H2O	21;125;83;63;104;63;146;104;42;342;125;83;21;42;63;146;104;21;125;83;42;21;42;21;21;21;21;21;21	0.005361605;0.004519792;-0.003833102;0.003474498;0.004741215;0.02316441;0.01510826;0.01099338;0.02589309;-0.005235017;0.01473329;0.01911147;0.03785856;0.02482115;-0.008044423;-0.001553366;0.003902793;0.002596417;-0.0006997865;-0.000426147;0.005169448;0.002824101;0.009659236;-0.003420385;0.006297473;0.01276385;0.01986783;-0.02576196;0.02080264	18.22585;11.55279;-6.311581;4.823084;5.771865;25.16542;15.45578;10.21132;21.72969;-4.192534;10.93217;13.08306;35.76454;20.16977;-11.00602;-7.220238;16.05229;11.53344;-1.964486;-1.260015;11.35441;6.458438;15.3975;-5.613376;8.038454;16.67602;22.5138;-23.49149;19.28683	294.175856481916;391.229462146469;607.312436546451;720.389192927669;821.435604684263;920.485595408105;977.515115278657;1076.58764407876;1191.59968739566;1248.65227922823;1347.7007248375;1460.78041063469;1058.55021420588;1230.61165837091;730.911443709436;215.140572287293;243.130030750325;225.120772439945;356.218697310086;338.207858984262;455.281241991775;437.273022652929;627.325158959147;609.32767…	29	0.282896	0.129464	None
MHCC97H_5600_Run1	97H-8-R1	31491	29954	EIIVGDVGVTISEPFK	EIIVGDVGVTISEPFK	16	0	Unmodified	_EIIVGDVGVTISEPFK_			0	0	0	NR_033796.2.1	2	CID	TOF	MULTI-MSMS	24	0	851.967	1701.92	0.85566	0	39.574	0.00011249	78.95	1.729	??????????????????1	0	0	0	-1	0	0	0	0	0	0	y1;y2;y3;y5;y6;y7;y8;y9;y10;y11;y12;y13;y14;y1-NH3;y11-NH3;y12-H2O;y12(2+);y14(2+);a2;b2;b2-H2O;b3;b3-H2O;b4;b4-H2O;b6;b6-H2O;b7;b9;b9-H2O;b12(2+)	21;42;188;146;146;273;42;510;125;229;815;233;42;42;21;42;42;63;251;316;63;209;104;125;125;63;84;63;42;42;42	0.002948791;0.000551107;0.01002121;-0.007046376;0.006728518;-0.004033408;-0.0247715;-0.01224963;-0.008616562;0.01000203;0.003366491;0.0228781;-0.02576684;-0.002728271;-0.01809892;-0.001272761;0.001538844;0.01048276;0.002693582;0.003984593;0.00481217;0.002538197;0.007926145;0.00287155;0.01153834;-0.001341375;0.003863649;0.005234143;0.02328007;0.01648425;0.01858892	20.04483;1.873363;25.61501;-11.60249;9.340158;-4.910141;-26.90994;-12.53104;-8.003441;8.393676;2.696119;16.97575;-17.63855;-20.97235;-15.40836;-1.034229;2.462838;14.3424;12.52035;16.38874;21.37616;7.125453;23.4363;6.307168;26.38756;-2.138208;6.340915;7.205613;26.38059;19.06871;31.38358	147.109855379192;294.180666979748;391.22396073219;607.315649820795;720.385938907066;821.444379307517;920.533531313449;977.542473164205;1076.607254017;1191.61557845234;1248.64367771964;1347.69258002963;1460.82528894838;130.088983340112;1174.61713030535;1230.63775228541;624.825621494504;730.892916528118;215.136325339507;243.129948950049;225.118556686475;356.215459326893;338.199506692284;455.2835398…	31	0.279734	0.117424	None
MHCC97H_5600_Run1	97H-8-R1	31244	29713	EIIVGDVGVTISEPFK	EIIVGDVGVTISEPFK	16	0	Unmodified	_EIIVGDVGVTISEPFK_			0	0	0	NR_033796.2.1	2	CID	TOF	MULTI-MSMS	23	0	851.967	1701.92	0.85566	0	39.321	0.0012337	56.121	1.3564	??????????????????1	0	0	0	-1	0	0	0	0	0	0	y1;y3;y5;y6;y7;y8;y9;y10;y11;y12;y13;y14;y14(2+);b2;b2-H2O;b3;b3-H2O;b6;b6-H2O;b7;b7-H2O;b9;b13	83;250;251;620;251;63;611;188;188;878;383;167;83;357;83;296;230;104;146;104;83;63;42	0.001555326;0.001881578;0.0007988366;0.01561705;0.008856337;0.009236902;-0.008187523;-0.01366312;-0.01003235;-0.002236182;0.01779645;-0.01585342;0.006618517;-0.0001088485;0.00300723;-0.003146872;0.005090692;0.008328469;0.01020624;0.001386023;0.008456181;-0.006268209;0.01476989	10.57245;4.809364;1.315374;21.67899;10.78159;10.03466;-8.375653;-12.69085;-8.418975;-1.79088;13.20507;-10.85244;9.055337;-0.4476894;13.35832;-8.834041;15.05221;13.27613;16.75039;1.908067;11.93728;-7.102791;11.25167	147.11124884426;391.232100361253;607.307804608271;720.377050376079;821.431489563244;920.499522913235;977.538411062589;1076.6123005764;1191.63561283791;1248.64928039258;1347.69766167918;1460.81537552384;730.896780770643;243.134042391739;225.12036162696;356.221144395415;338.20234214568;627.326489725523;609.314047263793;726.401846088326;708.384211244911;882.49937796006;1312.68470381839	23	0.178056	0.0769231	None
MHCC97H_5600_Run1	97H-14-R1	22110	20912	IAGIAGIGGMPRASPGGR	IAGIAGIGGMPRASPGGR	18	1	Oxidation (M)	_IAGIAGIGGM(ox)PRASPGGR_	IAGIAGIGGM(1)PRASPGGR	IAGIAGIGGM(52.17)PRASPGGR	0	0	1	NR_003587.1.1	2	CID	TOF	MULTI-MSMS	29	0	827.446	1652.88	5.0582	0	29.484	0.0055024	52.172	37.945	52.172	1	1	0	0	0	-1	0	0	0	0	y1;y9;y10;y11;y12;y13;y14;y16;y11-H2O;a2;b2;b3;b4;b5;b6;b7;b8;b9;b6(2+);b13(2+)	42;21;42;211;42;104;105;126;21;42;42;63;42;21;83;42;21;21;63;21	0.002094818;0.00378882;0.005344612;0.01681854;-0.009485493;-0.01108755;-0.01253935;0.002513002;0.004764226;0.005825023;0.001169245;0.005422771;0.003014221;-0.000211235;0.002462386;0.006323493;-0.002812502;0.008277566;0.005422771;-0.01597246	11.9624;4.011586;5.336665;15.88905;-8.096122;-9.024302;-9.648092;1.709803;4.578782;37.0719;6.315896;22.39477;8.485244;-0.4955411;5.095048;10.6033;-4.304404;11.65179;22.39477;-27.0105	175.116857363426;944.469270966363;1001.48917889772;1058.49916868976;1171.60953670775;1228.63260249026;1299.67116807289;1469.76164342696;1040.50065832134;157.127714589377;185.127284990131;242.144495187762;355.23096771748;426.271306961554;483.290097064053;596.370299937944;653.400899655651;710.411273311824;242.144495187762;591.342580080488	20	0.194168	0.0989583	None
MHCC97H_5600_Run1	97H-13-R1	18833	17875	IGTQTPRFPPWPHPWAK	IGTQTPRFPPWPHPWAK	17	1	Unmodified	_IGTQTPRFPPWPHPWAK_			0	0	0	NR_028038.1.6	3	CID	TOF	MULTI-MSMS	14	0	672.692	2015.05	-1.9744	0	25.278	0.0034967	42.314	25.39	??????????????????1	0	0	0	-1	0	0	0	0	0	0	y1;y2;y4;y14;y15;y1-NH3;y2-NH3;y14-H2O;y15-H2O;y15(2+);a2;b2;b3;b3-H2O;b5;b9;b9-H2O	125;209;510;894;84;83;587;42;271;653;979;625;1150;2280;510;188;104	-0.004377854;-0.002935913;-0.001788559;0.001264432;-0.04118738;-0.003174729;-0.0006131997;-0.03051519;0.0087845;-0.006426781;-0.001041244;-0.002333856;8.796305E-05;0.001615706;-0.01704469;0.03852466;0.03314669	-29.7576;-13.45806;-3.567956;0.7246419;-22.31174;-24.40421;-3.048864;-17.67023;4.805695;-6.959251;-7.275373;-13.6391;0.323203;6.357334;-34.00208;38.58241;33.80597	147.117182024512;218.152853871892;501.283783322427;1744.90579148576;1845.99592176769;130.0894297985;201.123982056608;1726.92700642465;1827.93538520507;923.487432210058;143.118930792158;171.115138026936;272.160394681646;254.1483022528;501.283783322427;998.503266618621;980.498079906666	17	0.14918	0.0453258	None
MHCC97H_5600_Run1	97H-13-R1	18602	17650	IGTQTPRFPPWPHPWAK	IGTQTPRFPPWPHPWAK	17	1	Unmodified	_IGTQTPRFPPWPHPWAK_			0	0	0	NR_028038.1.6	3	CID	TOF	MULTI-MSMS	18	0	672.692	2015.05	-1.9744	0	25.03	0.0087208	35.473	23.093	??????????????????1	0	0	0	-1	0	0	0	0	0	0	y1;y2;y4;y14;y15;y1-NH3;y2-NH3;y15-H2O;a2;b2;b3;b3-H2O;b5;b10	169;338;889;1492;1450;169;999;507;2105;1285;2180;3856;889;634	-0.0003988515;-0.002331178;0.004260473;0.01094076;0.01493643;0.002191672;0.003985447;0.005692294;0.001198771;0.001934441;0.003316689;-0.00109122;-0.01099566;0.04371352	-2.711188;-10.68601;8.499228;6.270149;8.091503;16.84812;19.81632;3.114051;8.376176;11.30519;12.18667;-4.293588;-21.93527;39.90095	147.113203022112;218.152249136383;501.277734290692;1744.89611515848;1845.939797964;130.084063396696;201.11938340991;1827.93847741116;143.116690777945;171.110869729478;272.157165955361;254.151009178055;501.277734290692;1095.55084160751	14	0.162208	0.0321782	None
MHCC97H_5600_Run1	97H-22-R1	17807	16668	NDDIPEQDSIGISNIQK	NDDIPEQDSIGISNIQK	17	0	Unmodified	_NDDIPEQDSIGISNIQK_			0	0	0	NR_072977.1.1	2	CID	TOF	MULTI-MSMS	21	0	943.461	1884.91	1.2473	0	24.284	0.00023621	56.081	51.411	??????????????????1	0	0	0	-1	0	0	0	0	0	0	y2;y7;y8;y9;y10;y11;y12;y13;y2-NH3;y7-NH3;y10-H2O;y11-H2O;y11-NH3;y13-H2O;y13-NH3;y16(2+);b2;b2-H2O;b3;b4;b7;b8;b10;b10-H2O;b11;b11-H2O;b12;b12-H2O;b13;b14;b12(2+)	21;42;21;52;62;31;21;480;21;31;10;31;10;21;21;10;83;10;198;63;10;10;10;10;21;10;10;10;31;10;254	-0.004315122;-0.002112524;-0.00979748;0.002718277;-0.01235241;-0.02465611;0.01981682;-0.007334725;-0.005760948;0.01124293;-0.03125805;0.02470071;-0.02748295;-0.01249801;-0.01451086;0.01535161;0.002137786;-0.003377744;-0.002135758;-0.001421235;0.00374942;0	-15.68133;-2.781693;-11.22882;2.832869;-11.49498;-20.50128;14.88129;-5.133701;-22.31623;15.14407;-29.58363;20.85148;-23.17988;-8.859218;-10.27884;17.31859;9.291693;-15.9275;-6.188698;-3.101849;4.615589;2.411848;6.555739;-2.998842;-12.29471;1.848022;-26.76	275.175696803822;759.438041747197;872.529790683759;959.549303336819;1074.5913170512;1202.66219826963;1331.66031843567;1428.74023383104;258.1505935287;742.398137193454;1056.59965801072;1184.60227676298;1185.6384760113;1410.73483242635;1411.72086085877;886.42371119645;230.075009159513;212.069960003587;345.106225736081;458.189575193224;812.338338998167;927.366794782009;1127.47773238979;1109.47788630…	31	0.203456	0.121094	None
MHCC97H_5600_Run1	97H-22-R1	17563	16432	NDDIPEQDSIGISNIQK	NDDIPEQDSIGISNIQK	17	0	Unmodified	_NDDIPEQDSIGISNIQK_			0	0	0	NR_072977.1.1	2	CID	TOF	MULTI-MSMS	34	0	943.461	1884.91	1.2473	0	23.949	4.02e-10	107.91	88.733	??????????????????1	0	0	0	-1	0	0	0	0	0	0	y1;y2;y3;y4;y5;y6;y7;y8;y9;y10;y11;y12;y13;y1-NH3;y2-NH3;y7-NH3;y8-NH3;y9-NH3;y10-H2O;y10-NH3;y11-H2O;y11-NH3;y12-H2O;y12-NH3;y13-H2O;y14(2+);a2;b2;b2-H2O;b2-NH3;b3;b3-H2O;b3-NH3;b4;b5;b7;b8;b9;b9-H2O;b9-NH3;b10;b10-H2O;b10-NH3;b11;b12;b14	42;188;83;167;337;125;453;125;318;254;254;42;2980;42;104;63;42;42;42;21;42;83;42;42;438;125;104;867;42;167;1911;104;125;635;84;63;42;63;42;42;42;42;42;126;125;21	0.004646099;-0.0005939658;-0.004068895;0.007264328;0.01048845;-0.01018565;0.00424001;0.009549737;-0.01193792;0.01240596;0.003052689;-0.0002567358;0.003097246;-0.001299186;-0.002161474;0.02304627;-0.002238765;0.01200737;0.03136938;0.001434816;-0.01724301;0.03403716;0.000905938;-0.03821895;0.004659051;-0.00528729;0.002037295;0.003387721;-0.0001276772;0.0004553585;0.002239384;0.003691138;0.0018234;0…	31.58288;-2.158526;-10.47983;14.46239;17.79755;-14.5007;5.583136;10.94513;-12.44099;11.54508;2.538335;-0.1927909;2.167832;-9.987012;-8.373034;31.0435;-2.616921;12.73973;29.69075;1.356734;-14.55543;28.70937;0.6896244;-29.07065;3.302611;-6.853993;10.08161;14.7245;-0.6020614;2.13733;6.489054;11.28479;5.557864;0.9123909;-4.271201;17.67351;5.401225;-2.644657;-30.2976;-17.53738;-3.288542;-12.92712;-3.1…	147.108158071965;275.171975647825;388.259514557855;502.291108781307;589.319913067868;702.424651150979;759.431689213172;872.510443467049;959.563959536057;1074.566558689;1202.63448946855;1331.68039198924;1428.72980185971;130.087554254979;258.14699405398;742.386333856186;855.495682867357;942.513465145357;1056.5370305776;1057.55098072872;1184.64422047535;1185.57695589435;1313.66866462905;1314.6918050…	46	0.44429	0.192469	None
MHCC97H_5600_Run1	97H-22-R1	17323	16198	NDDIPEQDSIGISNIQK	NDDIPEQDSIGISNIQK	17	0	Unmodified	_NDDIPEQDSIGISNIQK_			0	0	0	NR_072977.1.1	2	CID	TOF	MULTI-MSMS	37	0	943.461	1884.91	1.2473	0	23.7	0.0015133	45.069	34.616	??????????????????1	0	0	0	-1	0	0	0	0	0	0	y1;y2;y3;y4;y5;y6;y7;y8;y9;y10;y11;y12;y13;y11-H2O;y12-H2O;y13-H2O;y13(2+);y14(2+);y16(2+);a2;b2;b2-NH3;b3;b3-H2O;b4;b5;b7;b7-NH3;b10;b10-H2O;b11;b12	21;42;42;42;21;42;63;21;21;42;42;21;278;42;21;42;83;42;21;21;125;42;250;21;104;21;21;21;42;21;21;42	0.005217941;0.007187254;-0.00596786;0.005902502;0.01496515;-0.005316936;-0.002373367;0.006610865;-0.01066272;0.004582129;0.004439561;0.009252773;-0.01676461;0.01191142;-0.02323624;0.01952144;0.0162284;0.007642537;0.0066832;0.0003062969;0.001947749;0.003191867;0.002890189;-0.003146935;0.001364241;-0.009207784;-0.01260195;-0.01931489;-0.01656853;-0.0317978;0.009453082;-0.01466076	35.47023;26.11987;-15.37073;11.75113;25.39412;-7.569457;-3.125161;7.576806;-11.11206;4.264134;3.691534;6.948243;-11.73376;10.0551;-17.68772;13.8381;22.70171;9.907302;7.539435;1.515707;8.465708;14.98196;8.374904;-9.620809;2.977479;-16.58313;-15.51286;-24.28522;-14.69491;-28.65941;7.980671;-11.29832	147.10758623003;275.164194427589;388.261413522642;502.292470607606;589.315436370535;702.419782435951;759.43830259037;872.513382338979;959.56268432948;1074.57438251684;1202.63310259665;1331.67088248102;1428.74966371444;1184.61506604655;1313.69280680196;1410.70281297871;714.853859383389;771.404477239456;886.432379608622;202.08192602678;230.075199196371;213.047405977709;345.101199788397;327.09667222…	32	0.183535	0.124514	None
MHCC97H_5600_Run1	97H-5-R1	16102	14947	MAIVNKNMQDIMPK	MAIVNKNMQDIMPK	14	1	Oxidation (M)	_MAIVNKNM(ox)QDIMPK_	M(0.008)AIVNKNM(0.992)QDIMPK	M(-20.98)AIVNKNM(20.98)QDIM(-66.51)PK	0	0	1	NR_024595.3.1	2	CID	TOF	MULTI-MSMS	32	0	824.915	1647.81	5.6909	0	23.64	0.0083698	71.879	52.383	20.982	0.99209	3	0	0	0	-1	0	0	0	0	y3;y4;y5;y6;y10;y11;y3-NH3;y5-H2O;y6-H2O;b3;b7;b8;b9;b9-NH3;b10;b10-H2O;b11;b11-H2O;b11-NH3;b6(2+)	229;63;167;42;42;21;42;21;42;42;21;104;146;42;147;42;232;21;42;21	0.006631483;0.004081107;-0.00555482;-0.01394379;0.008929065;-0.02354371;0.01371152;0.003090876;-0.01288573;0.01134881;0.01554601;0.01079174;0.001926638;0.01530273;-0.01508867;0.02087652;0.004606839;-0.02342444;-0.005060729;-0.005139027	17.67455;8.358026;-9.207048;-19.06479;7.232455;-17.65314;38.2826;5.28081;-18.06297;35.89606;20.15292;11.75004;1.841012;14.86467;-12.99007;18.25656;3.614289;-18.64059;-4.024111;-15.61082	375.199421145738;488.286035501888;603.322614461692;731.389580938527;1234.58292522755;1333.68381191866;358.165792007443;585.303404078476;713.377958191368;316.157590030079;771.402624656159;918.442778155697;1046.51022077114;1029.470295577;1161.55417910613;1143.50764923481;1274.61854758201;1256.6360141716;1257.60166604862;329.196398871553	20	0.228584	0.107527	None
MHCC97H_5600_Run1	97H-11-R1	12289	11531	TNIGIYWTGHMYYIR	TNIGIYWTGHMYYIR	15	0	Oxidation (M)	_TNIGIYWTGHM(ox)YYIR_	TNIGIYWTGHM(1)YYIR	TNIGIYWTGHM(42.32)YYIR	0	0	1	NR_033931.3.1	3	CID	TOF	MULTI-SECPEP	29	-1	635.31	1902.91	5.4843	0	18.232	0.027839	42.317	30.674	42.317	1	1	0	0	0	-1	0	0	0	0	y1;a2;b2;b2-H2O;b2-NH3;b3;b4;b4-H2O;b4-NH3;b5;b5-H2O;b5-NH3	42;63;336;42;63;42;230;63;42;104;63;63	0.002528132;0.002230334;0.003331766;-0.002398687;-0.002754528;-0.0002328235;-0.002654379;0.002443061;0.01088129;0.005403567;0.01068534;0.00684837	14.43687;11.85712;15.41809;-12.10909;-13.8367;-0.7072785;-6.872961;6.635321;29.47532;10.82267;22.20255;14.20075	175.116424048531;188.100737431951;216.094550622477;198.089716388782;199.074087814132;329.182179191775;386.206064471195;368.190402344068;369.165979705059;499.282070505496;481.266224049975;482.25407660078	12	0.124905	0.0670391	None
MHCC97H_5600_Run1	97H-17-R1	7361	6551	DGSASEVPSEISERPK	DGSASEVPSEISERPK	16	0	Unmodified	_DGSASEVPSEISERPK_			0	0	0	NR_015432.3.1	3	CID	TOF	MULTI-MSMS	20	0	563.276	1686.81	-0.44005	0	12.706	3.16e-05	66.246	56.964	??????????????????1	0	0	0	-1	0	0	0	0	0	0	y1;y4;y5;y6;y7;y8;y9;y7-H2O;y9-NH3;y6(2+);y9(2+);y10(2+);y11(2+);y12(2+);y13(2+);y14(2+);a2;b2;b3;b3-H2O	21;42;42;63;83;42;63;21;21;21;42;21;42;63;42;21;21;42;42;42	0.000796967;0.009131899;0.01282053;-0.003299218;-0.004486764;0.004140416;0.01800652;0.01181824;0.01274716;0.00950466;0.007856166;-0.01118633;0.01300402;0.01229509;-0.004074388;0.01478657;0.002336976;-0.001408577;0.00529976;0.003494479	5.417417;17.25278;20.80145;-4.523017;-5.22645;4.379095;17.27187;14.06187;12.43002;26.02542;15.0567;-19.57961;20.45227;18.09861;-5.699448;19.4978;16.11058;-8.139378;20.37724;14.4356	147.112007203566;529.300140247616;616.328480028777;729.42866375525;858.472444397457;945.495845627561;1042.53474337167;840.445574708797;1025.51345363796;365.206815841653;521.772157015357;571.325406465765;635.822512670753;679.339235798954;714.874162173615;758.371315417931;145.058431624325;173.057091799292;260.082411871809;242.073652466804	20	0.294313	0.208333	None
MHCC97H_5600_Run1	97H-17-R1	7116	6312	DGSASEVPSEISERPK	DGSASEVPSEISERPK	16	0	Unmodified	_DGSASEVPSEISERPK_			0	0	0	NR_015432.3.1	3	CID	TOF	MULTI-MSMS	21	0	563.276	1686.81	-0.44005	0	12.456	0.0050403	36.029	30.488	??????????????????1	0	0	0	-1	0	0	0	0	0	0	y2;y4;y5;y6;y8;y9;y10;y6-NH3;y9(2+);y10(2+);y11(2+);y12(2+);y13(2+);y14(2+);b3;b3-H2O;b8	21;21;42;42;63;146;21;42;83;63;63;104;63;21;21;83;21	0.004057543;0.006543618;0.02411021;0.02431795;-0.02065098;0.001163086;0.009926967;-0.01648637;-0.01406044;-0.0070965;-0.000422741;0.005806619;-0.01824912;0.01965177;0.005591508;-0.0006288426;-0.0116148	16.61827;12.36271;39.11981;33.33961;-21.84086;1.115614;8.695576;-23.14151;-26.94634;-12.42121;-0.6648586;8.54737;-25.52723;25.91329;21.49901;-2.597688;-15.62531	244.161510479583;529.302728529176;616.317190344697;729.401046591675;945.520637023673;1042.55158680974;1141.61123684456;712.415301805244;521.794073620858;571.321316639345;635.835939428187;679.345724272569;714.88833690527;758.366450222141;260.082120124164;242.077775788406;743.332239492128	17	0.259667	0.161905	None
MHCC97H_5600_Run1	97H-23-R1	4498	3710	SQAIIGQTDGGAAGK	SQAIIGQTDGGAAGK	15	0	Unmodified	_SQAIIGQTDGGAAGK_			0	0	0	NR_003587.2.12	2	CID	TOF	MSMS	34	0	687.355	1372.69	0	9.2251	9.1052	0.020862	36.504	25.774	??????????????????1	0	0	0	-1	0	0	0	0	0	0	y1;y2;y3;y6;y7;y8;y9;y10;y11;y12;y13;y3-NH3;y10-NH3;y11-NH3;b2;b2-NH3;b3;b3-H2O;b3-NH3;b4;b5;b5-H2O;b12;b13;b8(2+);b14(2+)	21;42;42;63;42;21;42;209;42;63;21;63;21;21;42;21;167;21;21;125;42;42;21;21;125;21	0.004779543;0.00227312;-0.003300109;0.006101892;0.009812727;-0.006755323;-0.01414596;0.01519135;-0.002397193;-0.02570454;0.03520295;0.002081411;0.01308212;-0.00286557;0.0007042006;0.0005092821;0.002218707;-0.006814033;0.001680633;0.005948049;-0.003944447;0.000597622;0.005420449;0.03664687;0.005948049;0.01105756	32.49002;11.13554;-11.99278;13.25791;17.05764;-9.988164;-17.58576;17.63584;-2.45994;-23.63418;30.38467;8.063023;15.49341;-2.992867;3.258722;2.558296;7.727113;-25.31862;6.222106;14.8622;-7.684381;1.206606;4.929777;31.30771;14.8622;18.00053	147.108024627747;204.131994774092;275.174681790849;460.24532102498;575.268553221954;676.33279974644;804.398767896487;861.390894309221;974.492546831839;1087.59991815606;1158.57612445795;258.14275116981;844.366454437885;957.466466106872;216.097178187307;199.070824004367;287.132777468233;269.131245522253;270.106766441372;400.213112107363;513.307068583449;495.291961828202;1099.53240766318;1170.538295…	26	0.21287	0.143678	None
MHCC97H_5600_Run1	97H-22-R1	4279	3503	SQAIIGQTDGGAAGK	SQAIIGQTDGGAAGK	15	0	Unmodified	_SQAIIGQTDGGAAGK_			0	0	0	NR_003587.2.12	2	CID	TOF	MSMS	31	0	687.355	1372.69	0	0	51.798	0.0084469	42.068	9.1355	??????????????????1	0	0	0	-1	0	0	0	0	0	0	y1;y3;y5;y6;y7;y8;y9;y10;y11;y12;y13;y1-NH3;y9-H2O;y9-NH3;y10-H2O;y11-H2O;y11-NH3;y13-H2O;b2;b2-NH3;b3;b4;b4-H2O;b5;b8;b12;b13;b8(2+)	21;42;21;21;21;42;42;188;125;52;63;10;10;21;21;31;10;10;94;21;83;83;21;31;10;10;10;83	0.005022877;0.004578464;-0.005195686;0.01097437;0.008920242;0.01099832;-0.01432339;0.006929305;0.002442989;0.01705014;0.007536279;0.0006673805;0.02332083;-0.01394795;0.02107222;-0.007485921;0.03243782;0.04442099;0.003340885;0.006963045;0.007918211;-0.003828654;0.001387468;0.007788287;-0.0008888628;0.02037584;0.01370824;-0.003828654	34.1442;16.63887;-12.885;23.84487;15.5062;16.26213;-17.80632;8.044245;2.506947;15.67747;6.504622;5.130318;29.65703;-17.71456;24.9856;-7.826474;33.88006;38.94677;15.46029;34.97886;27.57737;-9.566305;3.630146;15.17311;-1.111868;18.53162;11.71083;-9.566305	147.107781293224;275.166803217775;403.235154879545;460.240448542968;575.269445706535;676.315046102469;804.398945322651;861.399156352893;974.487706649232;1087.5571634784;1158.60379112745;130.085587688635;786.350736423149;787.372020778692;843.374448750848;956.487070872998;957.431162714376;1140.55634172985;216.094541502721;199.064370241049;287.12707796474;400.222888810483;382.207108002216;513.295335…	28	0.127125	0.141361	None
MHCC97H_5600_Run1	97H-8-R1	39442	37608	EIIVGDVGVTISEPFK	EIIVGDVGVTISEPFK	16	0	Unmodified	_EIIVGDVGVTISEPFK_			0	0	0	NR_033796.2.1	2	CID	TOF	MSMS	2	0	851.967	1701.92	0	0	51.511	1.42e-05	73.498	0.91428	??????????????????1	0	0	0	-1	0	0	0	0	0	0	y3;y5;y6;y7;y8;y9;y10;y11;y12;y13;y14;y13(2+);y14(2+);a2;b2;b3;b3-H2O;b4;b4-H2O;b5;b6;b6-H2O;b7;b9;b9-H2O	8;6;4;10;2;17;8;6;23;13;8;2;6;6;13;8;6;4;2;2;4;2;2;4;4	0.009564237;0.005670066;0.002334227;0.01149972;0.0002382767;0.01789261;0.02769638;-0.005375399;0.001787166;-0.003152514;0.0003655777;-0.01489636;-0.005389245;0.006489356;0.001419556;0.009477454;0.006914521;0.004517098;0.005155;0.0196022;0.00515789;-0.0008704814;-0.002982312;0.01003722;0.01243973	24.44693;9.33647;3.240226;13.99965;0.2588533;18.30423;25.72648;-4.510959;1.431284;-2.339149;0.2502587;-22.0891;-7.373349;30.16446;5.83861;26.60648;20.44503;9.921541;11.78904;38.264;8.221976;-1.428599;-4.105571;11.37384;14.39001	391.224417701748;607.302933379461;720.390333198082;821.428846183768;920.508521538912;977.512330930648;1076.57094107956;1191.63095588641;1248.64525704521;1347.71861064147;1460.79915652987;674.376263660908;730.908788532241;215.132529565263;243.132513987368;356.208520069582;338.200518316255;455.281894341711;437.270691753813;512.288272965693;627.329660305444;609.325123990527;726.406214423764;882.4830…	25	0.271132	0.13587	None
MHCC97H_5600_Run1	97H-8-R1	39409	37582	EIIVGDVGVTISEPFK	EIIVGDVGVTISEPFK	16	0	Unmodified	_EIIVGDVGVTISEPFK_			0	0	0	NR_033796.2.1	2	CID	TOF	MSMS	1	0	851.967	1701.92	0	0	50.858	1.22e-08	86.367	2.9621	??????????????????1	0	0	0	-1	0	0	0	0	0	0	y1;y2;y3;y5;y6;y7;y8;y9;y10;y11;y12;y13;y14;y6-H2O;y12-H2O;y14(2+);a2;b2;b2-H2O;b3;b3-H2O;b4;b4-H2O;b6;b6-H2O;b7;b8;b10;b13	2;1;7;3;3;8;1;12;4;6;26;14;1;2;1;2;9;7;1;11;5;4;3;3;2;5;2;2;2	0.003703661;0.01136819;0.002998068;0.004531106;-0.0140142;-0.00591986;-0.009602063;-0.0009608331;0.03100386;-0.01025403;-0.002962315;0.0161934;-0.02260023;0.004080207;0.0312493;0.02011394;-0.002573715;0.002797307;0.007897372;0.003512693;-0.00699464;-0.002542232;-0.004720677;-0.003061458;-0.008977482;0.003114822;0.01171247;0.004246962;-0.007156893	25.17629;38.64499;7.663166;7.461018;-19.45317;-7.206631;-10.43115;-0.9829181;28.79881;-8.605007;-2.372414;12.01559;-15.4709;5.809132;25.39344;27.52005;-11.96289;11.50534;35.08143;9.861173;-20.68108;-5.583778;-10.79553;-4.880079;-14.73329;4.288025;14.95057;4.318052;-5.452012	147.109100509871;294.169849898043;391.230983871077;607.304072338668;720.406681622111;821.446265759351;920.51836187929;977.531184372289;1076.56763359194;1191.63583452188;1248.65000652555;1347.6992647272;1460.82212233554;702.378022532356;1230.60523022416;730.883285345773;215.141592636396;243.131136236755;225.115471484664;356.21448483103;338.214427476644;455.288953672167;437.280567430576;627.3378796…	29	0.265125	0.105839	None
MHCC97H_5600_Run1	97H-14-R1	28483	27127	AITGIDISVCTQWMK	AITGIDISVCTQWMK	15	0	Oxidation (M)	_AITGIDISVCTQWM(ox)K_	AITGIDISVCTQWM(1)K	AITGIDISVCTQWM(47.04)K	0	0	1	NR_104262.1.2	2	CID	TOF	MSMS	12	0	869.929	1737.84	0	0	29.85	0.035146	47.037	38.472	47.037	1	1	0	0	0	-1	0	0	0	0	y1;y4;y5;y6;y8;y9;y1-NH3;y6-H2O;y6-NH3;y8-H2O;y8-NH3;a2;b2;b6;b6-H2O;b7;b9	10;21;10;41;42;52;21;21;21;21;21;10;10;416;31;115;136	0.001059488;0.01972078;0.0206519;-0.003642657;0.03473997;0.009000981;-0.001194243;-0.02706172;-0.002722558;0.03285276;0.03030455;-0.002336301;-5.466862E-05;-0.01738008;-0.01495166;0.004146546;0.007490158	7.201924;32.42129;29.11535;-4.190006;32.91546;7.702759;-9.180308;-31.78568;-3.194214;31.66771;29.18366;-14.86803;-0.2953009;-30.42061;-27.02206;6.05876;8.604574	147.111744683021;608.266373082595;709.313120437145;869.368063196569;1055.43012289755;1168.53992586487;130.087449312005;851.380917572239;852.340593996199;1037.42144541789;1038.40800921618;157.135875913325;185.128508903418;571.325983529026;553.312990415711;684.388520879827;870.485619593184	17	0.14399	0.0555556	None
MHCC97H_5600_Run1	97H-22-R1	21840	20567	NIYSMPQGHMPPIK	NIYSMPQGHMPPIK	14	0	Acetyl (Protein N-term),Oxidation (M)	_(ac)NIYSMPQGHM(ox)PPIK_	NIYSM(0.002)PQGHM(0.998)PPIK	NIYSM(-28)PQGHM(28)PPIK	1	0	1	NR_110229.1.10	2	CID	TOF	MSMS	18	0	835.905	1669.8	0	0	23.055	0.0019149	53.448	8.937	27.999	0.99842	2	0	0	0	-1	0	0	0	0	y6;y11;y12;y12-H2O;y12-NH3;y12(2+);a2;b2;b3;b8;b8-H2O;b8-NH3	125;42;198;52;31;73;115;1223;156;560;94;135	-0.007890717;0.01649847;-0.01311436;0.05451788;-0.005326741;0.003239309;0.001767965;0.001614665;0.007514859;0.01423824;0.01931288;0.02556858	-10.68617;13.32041;-9.356184;39.40291;-3.847011;4.618789;7.30117;5.977071;17.34729;15.25418;21.09813;27.90229	738.404597662745;1238.58552658291;1401.67846794854;1383.60027102216;1384.64413122678;701.333075717465;242.14814999347;270.143217915198;433.200646260281;933.399240978917;915.383601658916;916.361361538329	12	0.168126	0.0547945	None
MHCC97H_5600_Run1	97H-21-R1	16978	15902	QQEVIENHFKEEQYPDYDTR	QQEVIENHFKEEQYPDYDTR	20	1	Gln->pyro-Glu	_(gl)QQEVIENHFKEEQYPDYDTR_			0	1	0	NR_002223.2.1	3	CID	TOF	MSMS	29	0	851.051	2550.13	0	0	16.64	0.0010577	40.197	37.612	??????????????????1	0	0	0	-1	0	0	0	0	0	0	y2;y4;y5;y6;y7;y8;y9;y10;y11;y8-NH3;y10-H2O;y14(2+);y15(2+);y16(2+);y17(2+);a2;b2;b3;b4;b5;b6;b8;b12;b12-NH3;b11(2+);b14(2+);b16(2+);b18(2+)	104;63;42;125;42;42;21;42;42;21;21;21;21;21;21;42;83;188;42;21;42;21;21;21;21;63;21;21	0.009403013;0.005793095;0.00815632;-0.007041398;0.00762447;0.01162306;0.03027372;0.0097377;-0.01291006;0.0002441343;-0.0004725511;0.0131457;6.402867E-05;-0.01414841;-0.03950224;0.00352937;0.0009859961;-0.001766504;0.003380775;0.006198506;0.01144448;0.003236207;-0.0182935;0.05319715;0.01661576;0.007535374;-0.006857028;0.002486291	34.04949;10.45211;12.18679;-9.188303;8.203715;10.99163;25.51578;7.40209;-8.942645;0.2346471;-0.3641918;14.26717;0.06494246;-13.5718;-36.17272;16.64017;4.106659;-4.785428;7.220707;10.66342;16.11164;3.36602;-12.23888;36.00225;24.31662;8.43449;-6.860772;2.18385	276.157227642479;554.251109130135;669.275688936879;766.343650507024;929.392313177567;1057.4468920973;1186.47083453171;1315.53396365107;1443.65157443371;1040.43172192335;1297.53360921628;921.394951328529;985.929329550222;1042.48557397567;1092.04513477078;212.09943839625;240.096896391756;369.142241987734;468.205508625258;581.286754874184;710.324101992469;961.43414957948;1494.70424241532;1477.606202…	28	0.130182	0.108108	None
MHCC97H_5600_Run1	97H-14-R1	8108	7276	QEIIRNCSEK	QEIIRNCSEK	10	1	Unmodified	_QEIIRNCSEK_			0	0	0	NR_028045.1.1	2	CID	TOF	MSMS	12	0	638.819	1275.62	0	0		0.0012291	94.692	65.734	??????????????????1	0	0	0	-1	0	0	0	0	0	0	y1;y6;y7;y8;y9;y1-NH3;y6-H2O;y8-H2O;a2;b2;b2-H2O;b2-NH3;b3;b3-H2O;b3-NH3;b4;b4-NH3;b8(2+)	10;241;83;63;21;21;31;21;42;52;10;42;31;31;42;31;31;10	0.002227445;0.003781233;0.01482173;0.002863371;0.0001195176;-0.001721576;0.003106509;-0.01008001;-0.0009972925;-0.0005328619;0.006723857;0.005754628;0.006099391;-0.006566645;-0.00450417;0.01184006;0.009271828;0.01851098	15.1413;4.766109;16.35174;2.808528;0.1040575;-13.23394;4.006597;-10.06461;-4.333896;-2.064484;28.00543;23.87058;16.43215;-18.59246;-12.71752;24.44957;19.84379;36.93135	147.110576725574;793.358331120954;906.431354603743;1019.52737694318;1148.57271389285;130.087976645129;775.348441158333;1001.52975563507;230.114529744541;258.108979936103;240.091158531516;241.076143345042;371.186411663891;353.188513013611;354.170466123158;484.264734972574;467.240754105342;501.226772312006	18	0.176662	0.0841121	None
MHCC97H_QE_Run2	CHPP_97H_RP9_2	2652	1021	QVTGHPRPEHCTR	QVTGHPRPEHCTR	13	0	Unmodified	_QVTGHPRPEHCTR_			0	0	0	NR_003587.2.12	3	HCD	FTMS	MULTI-SECPEP	16	0	525.592	1573.75	0.35683	295.332	11.044	0.0097142	44.968	30.664	??????????????????1	0	0	0	-1	0	0	0	0	0	0	y1;y3;y4;y5;y6;y8;y9;y10;y11;y12;y1-NH3;y6-NH3;y8-NH3;y9-NH3;y11-NH3;y6(2+);y7(2+);a2;b2;b2-NH3	218733.5;30225.5;108891.9;8710.6;298204.2;1273884;173330.4;412024.4;1244498;146334.8;61803.4;17689.7;166746.3;34665.3;136444.8;25646.4;168191.2;206942.8;30300.4;28293.3	0.0003974099;0.001468344;0.002813871;0.01100878;0.003901158;0.007064106;0.002658779;0.005472851;0.004251612;-0.002490048;0.0005646593;0.003695467;0.0004938433;0.01378079;0.01052724;0.002910631;-0.008698504;0.0001559879;0.001986227;0.001910298	2.269376;3.36625;4.908599;15.67559;4.880427;6.711751;2.235091;4.390291;3.154883;-1.721186;3.571717;4.72372;0.4769229;11.7531;7.911672;7.273369;-18.18863;0.7793971;8.706472;9.049009	175.118554771093;436.195810512412;573.253376848206;702.28777503733;799.347646509036;1052.49835844067;1189.56167563078;1246.58032528255;1347.62922499485;1446.70438057118;158.091838420194;782.321303098806;1035.47837960234;1172.52400451964;1330.59640026427;400.176501435688;478.238666085;200.139197284188;228.132281666825;211.105808494195	20	0.347432	0.0943396	None
MHCC97H_QE_Run2	CHPP_97H_RP7_2	18951	15379	IAGIAGIGGMPRASPGGR	IAGIAGIGGMPRASPGGR	18	1	Oxidation (M)	_IAGIAGIGGM(ox)PRASPGGR_	IAGIAGIGGM(1)PRASPGGR	IAGIAGIGGM(93.11)PRASPGGR	0	0	1	NR_003587.1.1	2	HCD	FTMS	MULTI-MSMS	25	1	827.446	1652.88	0.343	2.41357	40.204	0.00012887	93.106	76.11	93.106	1	1	0	0	0	-1	0	0	0	0	y1;y9;y10;y11;y12;y13;y14;y16;y1-NH3;y9-H2O;y10-H2O;y10-NH3;y11-H2O;y13-H2O;y13-NH3;y14-NH3;y16-H2O;a2;b2;b3;b4;b5;b6;b7;b6(2+)	926697.9;720662.8;2158144;1.001898E+07;1309546;4135765;803059.9;503503;104017.6;89649.7;64204.8;70161.2;592980.8;83357.9;68596.6;118170.4;147923.9;1656320;1871336;909555.5;648911.4;170354.2;1241841;97974.8;909555.5	0.000390524;-0.007919607;-0.007974021;-0.008178063;-0.009232602;-0.007748573;-0.004716548;-0.005248733;0.0003270702;-0.007063785;-0.01190826;-0.01281824;-0.002212125;-0.007921091;-0.01643466;-0.002387149;-0.009982808;0.0003801001;0.0004692728;0.0005580783;0.0002774332;4.246242E-05;0.0002357471;-0.001339966;0.0005580783	2.230055;-8.385141;-7.962058;-7.72591;-7.880274;-6.306681;-3.629054;-3.571127;2.068859;-7.624411;-12.1081;-13.0203;-2.126005;-6.54301;-13.5643;-1.86113;-6.876332;2.418968;2.534856;2.304686;0.7809879;0.09961365;0.4877939;-2.246841;2.304686	175.118561657046;944.480979392678;1001.50249753099;1058.52416529652;1171.60928381568;1228.62926351017;1299.66334527329;1469.76940516224;158.09207600934;926.46955888461;983.495867084348;984.480792644305;1040.50763467187;1210.61887134277;1211.61140049913;1282.63446677338;1451.76357455177;157.133159512615;185.127984961993;242.149359880129;355.233704505584;426.271053264185;483.292323703152;596.377963…	25	0.456269	0.0967742	None
MHCC97H_QE_Run2	CHPP_97H_RP17_2	12079	8960	IIAGIDSIER	IIAGIDSIER	10	0	Unmodified	_IIAGIDSIER_			0	0	0	NR_003587.1.1	2	HCD	FTMS	MULTI-MSMS	15	1	543.811	1085.61	0.17834	-0.0245196	30.527	0.024451	61.161	3.5718	??????????????????1	0	0	0	-1	0	0	0	0	0	0	y1;y3;y6;y8;y9;y1-NH3;y6-H2O;y6-NH3;y8-H2O;y8-NH3;y9-NH3;a2;b2	1051521;849710.6;2241095;3068911;558458.4;188131.5;89979.3;111506.6;1405871;974879.1;72431.6;2594271;570642.4	0.0004983369;0.001011576;0.002532699;0.003818881;0.006777274;0.0005675204;0.00469895;-0.001290279;0.002864531;-0.0002803361;0.006063214;0.0006591957;0.0009379915	2.845713;2.424419;3.458148;4.438272;6.961586;3.589815;6.577723;-1.803669;3.400303;-0.3323798;6.338967;3.309551;4.128948	175.118453844103;417.244597681923;732.386111980675;860.443403309759;973.524508897876;158.091835559051;714.373381043213;715.363385856868;842.433792974554;843.420953425926;956.498673856321;199.179830609613;227.174466435882	13	0.311158	0.0396341	None
MHCC97H_QE_Run2	CHPP_97H_RP4_2	16112	12960	NDDIPEQDSIGISNIQK	NDDIPEQDSIGISNIQK	17	0	Unmodified	_NDDIPEQDSIGISNIQK_			0	0	0	NR_072977.1.1	2	HCD	FTMS	MULTI-MSMS	1	0	943.461	1884.91	-0.72589	-0.558682	34.589	7.07e-05	87.088	75.17	??????????????????1	0	0	0	-1	0	0	0	0	0	0	y1;y2;y3;y4;y5;y6;y7;y8;y9;y10;y11;y12;y13;y1-NH3;y2-NH3;y4-NH3;y11-NH3;y13-H2O;y9(2+);a2;b2;b2-H2O;b2-NH3;b3;b3-H2O;b3-NH3;b4;b4-H2O	360915.8;220120.3;99015.8;191786.6;805630.7;181328.2;1216748;294603.1;794813.8;341132.3;433872;224535.4;6123911;101727.9;210887.5;39712.7;208749.6;411571.2;36379.1;260531.9;4061384;32236.4;388880.9;5450566;205387.9;451627.4;249636.9;34522.4	6.83739E-05;0.0004651382;0.002423716;-0.001154665;0.001165726;-0.0004719518;0.002459804;0.003474358;0.003334435;0.0003312202;0.01271942;0.02092569;0.002483335;0.0004758176;0.0005150389;0.00214691;0.008405617;0.007706828;-0.0002772488;0.0006359245;0.000626732;-0.0002772382;0.0006094397;0.0009251439;0.0008718146;0.001082241;-0.001815132;0.0043466	0.4647721;1.690361;6.242621;-2.298758;1.978056;-0.671899;3.238998;3.981996;3.475003;0.3082327;10.57638;15.714;1.738141;3.657722;1.995159;4.424159;7.089743;5.463067;-0.5772651;3.14687;2.724015;-1.307315;2.860548;2.680775;2.665344;3.298746;-3.961528;9.874748	147.112735796705;275.170916543821;388.253021945927;502.299527774433;589.329235793487;702.41493745176;759.433469419756;872.516518846305;959.548687179206;1074.57863342556;1202.62482273836;1331.65920956327;1428.73041577073;130.085779251496;258.144317541589;485.269677097908;1185.60258743818;1410.71462759083;480.279926289021;202.081596399241;230.076520213761;212.06685949774;213.049988404607;345.103164…	28	0.611353	0.264151	None
MHCC97H_QE_Run2	CHPP_97H_RP6_2	4217	2400	EFHQIEINHGEQK	EFHQIEINHGEQK	13	0	Unmodified	_EFHQIEINHGEQK_			0	0	0	NR_046219.1.3	2	HCD	FTMS	MULTI-MSMS	6	0	804.892	1607.77	0.057439	-1.22637	13.78	0.0068115	58.172	3.8296	??????????????????1	0	0	0	-1	0	0	0	0	0	0	y1;y2;y3;y1-NH3;y2-NH3;y3-H2O;y12(2+);b11;b11-H2O;b12;b12-H2O;b12-NH3;b11(2+)	738151.2;1896354;527112;530716.9;2189268;926960.6;67163.2;678583.4;234718.7;543363;431233.2;43923.7;175479	0.000352566;0.0004394771;0.001153081;0.0001811787;0.001248536;0.0008288939;-0.002107645;0.002026155;0.01678171;-0.00074717;0.003006244;-0.0001749659;0.003882995	2.396575;1.597106;2.852659;1.39276;4.836596;2.146267;-2.846735;1.518162;12.74639;-0.5108255;2.080939;-0.1210297;5.814557	147.112451604604;275.170942204945;404.212821696739;130.086073890356;258.143584044114;386.202581198064;740.372696957338;1334.61036388378;1316.58504364422;1462.67171472054;1444.65739662035;1445.64459341496;667.805950257552	13	0.130885	0.083871	None
MHCC97H_QE_Run2	CHPP_97H_RP9_2	2673	1041	QVTGHPRPEHCTR	QVTGHPRPEHCTR	13	0	Unmodified	_QVTGHPRPEHCTR_			0	0	0	NR_003587.2.12	2	HCD	FTMS	MULTI-MSMS	14	0	787.884	1573.75	-1.067	-1.74392	11.079	0.084446	41.577	34.947	??????????????????1	0	0	0	-1	0	0	0	0	0	0	y1;y2;y3;y4;y6;y8(2+);y9(2+);a2;b2;b5;b5-H2O;b5-NH3;b7;b9;b12(2+)	81582.2;5647.1;6278.6;109784.9;55897.6;5576.2;13309.3;16216.2;13453.9;12434.4;5416.5;33353.2;11915.8;46818.1;5989.8	-0.0002899388;0.001985988;0.005813645;0.002478177;-0.004176896;-0.001260899;0.004371514;-1.187684E-07;0.0002506406;0.001737287;-0.003160127;0.001692295;5.425038E-05;0.001200018;-0.004484273	-1.655665;7.191318;13.3282;4.323002;-5.225328;-2.393698;7.343609;-0.0005934287;1.098655;3.320118;-6.25452;3.342911;0.06987281;1.197013;-6.398495	175.119242119792;276.164644667426;436.191465211426;573.253712541823;799.3557245633;526.757610405824;595.281433924184;200.139353390868;228.134017253616;523.260584667237;505.254917395046;506.234080557648;776.416142584024;1002.51035376444;700.832518666615	15	0.0679909	0.220588	None
MHCC97H_QE_Run2	CHPP_97H_RP14_2	17411	13772	IGIIIVPVR	IGIIIVPVR	9	0	Unmodified	_IGIIIVPVR_			0	0	0	NR_072996.1.9	2	HCD	FTMS	MULTI-MSMS	15	0	490.337	978.659	0.3822	-2.391	39.356	0.0062703	83.206	0	??????????????????1	0	0	0	-1	0	0	0	0	0	0	y1;y3;y4;y5;y6;y7;y1-NH3;y3-NH3;y4-NH3;a2;b2;b3;b4	789379.4;930867.4;1340699;3386037;2310205;1315144;91988;872083.8;75494.3;1461969;1494153;1045063;196344.3	0.000428755;0.0008916902;0.00101493;0.001097948;0.002000304;0.002296806;0.001075711;-0.001148177;0.0006236536;0.0003712293;0.0005305802;0.0007195049;0.0009344041	2.44837;2.401929;2.158013;1.882008;2.872041;2.837109;6.804362;-3.241471;1.375864;2.593877;3.100772;2.531719;2.352004	175.118523425953;371.239238259005;470.307528935442;583.391509898177;696.474671522198;809.558439000784;158.091327368849;354.214729024527;453.281371110337;143.117518319209;171.112273590405;284.196148646127;397.279997727294	13	0.440042	0.0541667	None
MHCC97H_QE_Run2	CHPP_97H_RP20_2	6722	4129	IHDPWNAGR	IHDPWNAGR	9	0	Unmodified	_IHDPWNAGR_			0	0	0	NR_104292.1.9	2	HCD	FTMS	MSMS	1	0	533.265	1064.52	0	-2.56388	21.005	0.0037561	83.206	41.758	??????????????????1	0	0	0	-1	0	0	0	0	0	0	y1;y5;y6;y7;y1-NH3;y6-NH3;y7-H2O;y7-NH3;a2;b2;b3;b3-H2O	406245.8;46879.2;1875058;482059.2;53969.5;142887.2;12258.3;31529.9;995831.6;410380.6;154980.7;267127.8	0.0003429928;-0.006345042;0.00133837;0.001520707;0.0001040609;0.0003311357;0.005895336;0.0008376451;0.0004252556;0.0007259156;5.851871E-05;0.000626308	1.958631;-10.51712;1.910999;1.865033;0.6582285;0.4845943;7.393541;1.049218;1.905652;2.890372;0.1598098;1.798877	175.118609188197;603.306115135701;700.351195574751;815.377956270036;158.092299018647;683.325653707877;797.363016954868;798.352090230512;223.154912431695;251.149526393802;366.17713682269;348.166004347156	12	0.326489	0.0645161	None
MHCC97H_QE_Run2	CHPP_97H_RP20_2	11833	8571	NFGSSHVMQVIYTDDAGRPQTAYIQCK	NFGSSHVMQVIYTDDAGRPQTAYIQCK	27	0	Unmodified	_NFGSSHVMQVIYTDDAGRPQTAYIQCK_			0	0	0	NR_024116.1.1	3	HCD	FTMS	MULTI-MSMS	5	1	1029.49	3085.44	-0.32308	-3.02008	30.769	0.0011859	39.645	36.796	??????????????????1	0	0	0	-1	0	0	0	0	0	0	y1;y2;y3;y4;y5;y6;y9;y12;y13;y16;y1-NH3;y2-NH3;y3-NH3;y9(2+);y11(2+);y15(2+);y17(2+)	274262.8;1244043;172481.8;306251.7;87752.6;37153.1;174432.1;956889.7;441778.7;261717.9;178082.1;105757;402218.4;20548.8;33645.8;37446.8;371211	0.0001565838;0.001380106;0.0005512068;0.0007449491;0.006285124;0.004003746;0.009583492;0.005382121;0.006106385;0.009651661;0.0006589894;0.0008431267;0.001012318;0.005381019;0.0006063877;-0.002111015;-0.001288028	1.06438;4.493382;1.266555;1.358689;8.835573;5.117377;8.645179;3.864523;4.050063;5.115196;5.065814;2.90617;2.420802;9.699531;0.9169117;-2.447811;-1.287408	147.112647586821;307.142072265612;435.201478676605;548.285348914697;711.34313727759;782.382532443391;1108.5359725354;1392.69986244628;1507.72608121408;1886.86048598276;130.085596079711;290.116060143807;418.174468464318;554.771035228055;661.337097235123;862.409153800475;1000.48202707319	17	0.173019	0.118056	None
MHCC97H_QE_Run1	CHPP_97H_RP5_1	16699	13213	MTIIGICPR	MTIIGICPR	9	0	Acetyl (Protein N-term),Oxidation (M)	_(ac)M(ox)TIIGICPR_	M(1)TIIGICPR	M(41.45)TIIGICPR	1	0	1	NR_026961.2.9	2	HCD	FTMS	MULTI-MSMS	19	0	559.788	1117.56	3.7089	6.13947	36.833	0.038929	41.448	14.742	41.448	1	1	0	0	0	-1	0	0	0	0	y1;y4;y5;y6;y1-NH3;y4-NH3;y5-NH3;y6-NH3;b3	699494.8;333130.1;2583953;2073969;116795.4;58019.6;98735.7;88881.5;539704	0.0003780056;0.004201612;0.004528588;0.005737169;0.0003348663;0.003556709;-0.002976406;0.00624853;-0.007109289	2.15857;7.705389;7.518782;8.019681;2.118173;6.732923;-5.085402;8.947445;-17.58889	175.118574175386;545.28222660352;602.303363350834;715.386218749786;158.092068213172;528.256322404279;585.284319242625;698.359158287242;404.192092124527	9	0.203993	0.0454546	None
MHCC97H_QE_Run1	CHPP_97H_RP6_1	18752	15084	IAGIAGIGGMPRASPGGR	IAGIAGIGGMPRASPGGR	18	1	Oxidation (M)	_IAGIAGIGGM(ox)PRASPGGR_	IAGIAGIGGM(1)PRASPGGR	IAGIAGIGGM(75.91)PRASPGGR	0	0	1	NR_003587.1.1	2	HCD	FTMS	MULTI-MSMS	8	0	827.446	1652.88	3.0065	3.98658	40.181	0.0062879	75.911	51.977	75.911	1	1	0	0	0	-1	0	0	0	0	y1;y9;y10;y11;y12;y13;y14;y16;y1-NH3;y10-H2O;y11-H2O;y13-H2O;y13-NH3;y16-H2O;a2;b2;b3;b4;b5;b6;b7;b6(2+)	817972.8;549179.5;1667998;7642830;1170034;3280409;740933.1;218818.4;73536.6;44092.1;536340.6;199051.7;33312.4;274769.8;1432578;1375634;671672.5;522905.4;141744.3;950151.8;66124.6;671672.5	0.0003987958;-0.01174683;-0.008459572;-0.00817218;-0.009209891;-0.007127415;-0.008687448;-0.007018998;3.005224E-06;-0.003545269;-0.0084297;-0.003037315;-0.006580237;-0.002228902;0.000379218;0.0004240908;0.0005796336;0.0008466574;-0.001527708;-0.0002030564;0.001605246;0.0005796336	2.277291;-12.43729;-8.446877;-7.720353;-7.860889;-5.801115;-6.684363;-4.775572;0.01900928;-3.604793;-8.101478;-2.508905;-5.431024;-1.535315;2.413354;2.290797;2.393703;2.383385;-3.583876;-0.4201519;2.691672;2.393703	175.118553385161;944.484806617615;1001.50298308151;1058.52415941284;1171.60926110432;1228.62864235312;1299.66731617268;1469.7711754271;158.092400074276;983.487504092325;1040.51385224702;1210.61398756621;1211.60154607287;1451.75582064515;157.133160394702;185.128030143982;242.149338324799;355.233135281439;426.272623434868;483.292762506594;596.375018184518;242.149338324799	22	0.428472	0.0853658	None
MHCC97H_QE_Run1	CHPP_97H_RP17_1	11916	8681	IIAGIDSIER	IIAGIDSIER	10	0	Unmodified	_IIAGIDSIER_			0	0	0	NR_003587.1.1	2	HCD	FTMS	MSMS	9	0	543.811	1085.61	0	-0.392977	31.044	0.038908	61.78	16.412	??????????????????1	0	0	0	-1	0	0	0	0	0	0	y1;y3;y6;y8;y9;y1-NH3;y3-H2O;y3-NH3;y6-H2O;y6-NH3;y8-H2O;y8-NH3;y8(2+);y9(2+);a2;b2;b4	1164285;1095519;3484838;4851355;679336.2;168152.4;114197.3;69106.4;142206.6;92604.6;2230430;1610012;42666.7;27233.9;3752990;891630.9;73415.8	0.0006597961;0.001436774;0.003843605;0.003538762;0.003206191;0.001146572;0.001971479;-0.0003226311;-5.303661E-05;-0.001414021;0.004311845;0.001800982;0.001608029;0.009438861;0.0007770868;0.0008648837;0.001528662	3.767716;3.443484;5.248067;4.112718;3.293373;7.252598;4.938166;-0.8061355;-0.07424164;-1.976647;5.118328;2.135335;3.733301;19.37131;3.901435;3.807133;4.303273	175.118292384954;417.244172483794;732.384801074985;860.443683429652;973.528079981053;158.091256507232;399.23307309199;400.219382787156;714.378133030205;715.363509599342;842.432345659631;843.4188721081;430.725641300434;487.25984245801;199.179712718528;227.174539543687;355.23245327679	17	0.470106	0.085	None
MHCC97H_QE_Run1	CHPP_97H_RP9_1	2605	884	QVTGHPRPEHCTR	QVTGHPRPEHCTR	13	0	Unmodified	_QVTGHPRPEHCTR_			0	0	0	NR_003587.2.12	3	HCD	FTMS	MULTI-MSMS	9	0	525.592	1573.75	0.42662	-0.902917	11.336	0.0054676	50.897	41.861	??????????????????1	0	0	0	-1	0	0	0	0	0	0	y1;y4;y6;y8;y9;y10;y11;y12;y1-NH3;y8-NH3;y11-NH3;y7(2+);a2;b2;b2-NH3	143132.1;104133.7;289495.6;1566021;323603.3;420736.3;1729135;167009.5;25972.4;184256.9;134189.9;195081.4;232291.7;24574.1;36921.1	0.0004256814;0.002590276;0.002854475;0.002865937;0.002114288;0.001787256;0.002450338;0.001157779;0.000467743;0.004575518;0.002193715;-0.008001724;0.0003290676;0.0004998177;0.0009961494	2.430819;4.518552;3.571001;2.722974;1.777366;1.433723;1.818256;0.8002894;2.958677;4.418766;1.64866;-16.73168;1.644195;2.190897;4.7187	175.118526499578;573.253600442747;799.348693191902;1052.50255661036;1189.56222012173;1246.58401087756;1347.631026269;1446.70073274429;158.091935336497;1035.47429792743;1330.60473379055;478.237969305504;200.139024204521;228.133768076516;211.106722643279	15	0.462752	0.105634	None
MHCC97H_QE_Run1	CHPP_97H_RP4_1	15757	12421	NDDIPEQDSIGISNIQK	NDDIPEQDSIGISNIQK	17	0	Unmodified	_NDDIPEQDSIGISNIQK_			0	0	0	NR_072977.1.1	2	HCD	FTMS	MULTI-MSMS	1	0	943.461	1884.91	-0.8618	-1.30142	34.598	4.06e-07	102.08	85.199	??????????????????1	0	0	0	-1	0	0	0	0	0	0	y1;y2;y3;y4;y5;y6;y7;y8;y9;y10;y11;y12;y13;y1-NH3;y2-NH3;y11-NH3;y13-NH3;a2;b2;b2-NH3;b3;b3-H2O;b3-NH3;b4	840061.5;580997;407999.6;1085017;3280423;222585.3;5103548;1013007;3805405;1959183;2015715;303356.2;2.648219E+07;542589.7;739746;334955.3;1254668;697906.4;1.809517E+07;2483202;2.578863E+07;845985.5;1603947;1249353	0.0003202252;0.0002229259;0.001970172;0.005524029;0.005449023;0.001520916;0.001736825;0.0001663683;0.00437866;-0.0007837582;0.01833807;-0.002833669;0.00525706;0.0003093737;9.774026E-05;0.01606605;-0.001005159;-4.298654E-05;0.0007756631;0.0009066173;0.0006880379;0.0009826195;0.0006434937;0.0003045261	2.176737;0.8101352;5.074447;10.99763;9.246211;2.165274;2.286998;0.1906757;4.563254;-0.7293625;15.24844;-2.127886;3.67954;2.378225;0.3786258;13.55104;-0.7120164;-0.212718;3.371329;4.255426;1.993715;3.004102;1.961411;0.6646316	147.112483945431;275.171158756143;388.253475490736;502.292849080325;589.324952496685;702.412944583385;759.434192398763;872.519826835577;959.547642954322;1074.57974840406;1202.61920408802;1331.68296892256;1428.72764204495;130.085945695405;258.144734840237;1185.59492700956;1411.70735516266;202.082275310237;230.076371282695;213.049691226992;345.103401939933;327.092542672066;328.076897382614;458.1878…	24	0.811666	0.352941	None
MHCC97H_QE_Run1	CHPP_97H_RP9_1	2604	883	QVTGHPRPEHCTR	QVTGHPRPEHCTR	13	0	Unmodified	_QVTGHPRPEHCTR_			0	0	0	NR_003587.2.12	2	HCD	FTMS	MULTI-MSMS	8	0	787.884	1573.75	0.29889	-1.48975	11.334	0.0003984	89.46	67.139	??????????????????1	0	0	0	-1	0	0	0	0	0	0	y1;y2;y3;y4;y6;y8;y9;y10;y1-NH3;y8-NH3;y9-NH3;y10-NH3;y11(2+);a2;b2;b2-NH3;b5;b5-H2O;b5-NH3;b7;b7-NH3;b9	148485.9;12741.9;10580.5;187521.3;104967.5;44693.3;48962.7;15980.3;5411.1;201104.8;17557.4;7662.5;14487.6;47016.8;17724.7;5572.1;44370.6;13925.1;77569;11366.1;12436.6;89038.3	0.0003745103;0.0004654069;0.00287338;-0.0002997202;0.001058831;-0.003949403;0.006930764;0.01226768;-0.0004426347;-0.0001602676;0.003342594;0.01233402;0.006698834;-0.0001080881;-0.0007995561;0.00162331;-0.0003697344;-0.00286789;0.0006929152;-0.01476272;0.00572356;0.001369809	2.13861;1.685242;6.587383;-0.5228379;1.324615;-3.752368;5.826338;9.841119;-2.79984;-0.1547763;2.850742;10.03136;9.934299;-0.5400639;-3.504749;7.689546;-0.7065942;-5.676127;1.368762;-19.01356;7.53711;1.366379	175.118577670724;276.166165248164;436.194405476723;573.256490439145;799.350488835593;1052.50937195;1189.55740364572;1246.57353045536;158.092845714164;1035.47903371331;1172.53444271448;1229.54691500811;674.313677702774;200.139461360206;228.135067450303;211.106095482785;523.262691688658;505.254625157587;506.235079937657;776.430959549759;759.383924172558;1002.51018397351	22	0.105966	0.252874	None
MHCC97H_QE_Run1	CHPP_97H_RP20_1	11736	8441	NFGSSHVMQVIYTDDAGRPQTAYIQCK	NFGSSHVMQVIYTDDAGRPQTAYIQCK	27	0	Unmodified	_NFGSSHVMQVIYTDDAGRPQTAYIQCK_			0	0	0	NR_024116.1.1	3	HCD	FTMS	MULTI-MSMS	7	2	1029.49	3085.44	0.41111	-2.04777	31.01	7.96e-06	50.271	45.368	??????????????????1	0	0	0	-1	0	0	0	0	0	0	y1;y2;y3;y4;y5;y7;y9;y12;y13;y17;y19;y1-NH3;y2-NH3;y3-NH3;y19-NH3;y15(2+);y16(2+)	146838.2;804456.7;89727.2;161552.5;99861.3;87150.4;184392.8;531572.7;220360.8;567538.5;151035;102185.9;68901.5;181721;358570.8;22624.4;79376.8	6.86555E-05;0.0007265667;-0.0004137278;0.0006945839;0.001080966;0.01038046;0.002174609;0.00556382;0.01011268;0.009199858;0.004308381;0.0003492923;0.000434971;0.002463604;0.01132101;-0.005421007;0.007917325	0.4666863;2.365567;-0.950656;1.266829;1.519601;11.75026;1.961682;3.994989;6.70726;4.600055;1.934545;2.68509;1.499298;5.891351;5.122527;-6.285863;8.387611	147.112735515099;307.142725805311;435.202443611212;548.285399279897;711.34834143632;883.423834206901;1108.54338141824;1392.69968074677;1507.72207491467;1999.94500176645;2227.0768846702;130.085905776779;290.116468299478;418.173017178009;2210.04332294303;862.412463792969;943.930789729949	17	0.19886	0.111842	None
MHCC97H_QE_Run1	CHPP_97H_RP16_1	18482	14676	IISGMAIWAVR	IISGMAIWAVR	11	0	Oxidation (M)	_IISGM(ox)AIWAVR_	IISGM(1)AIWAVR	IISGM(59.07)AIWAVR	0	0	1	NR_104604.2.7	2	HCD	FTMS	MULTI-MSMS	11	0	616.845	1231.67	-3.4448	-2.32723	41.044	0.018074	59.067	14.22	59.067	1	1	0	0	0	-1	0	0	0	0	y1;y8;y9;y10;y1-NH3;y9-H2O;y9-NH3;y8(2+);a2;b2;b3;b3-H2O	1493961;2071510;1.450861E+07;1072898;215615.7;128153;362439.5;50974.6;9056644;4342926;1784481;3103316	0.0002472817;0.006567469;0.004874681;0.007217402;0.0001518172;0.001820997;-0.002977992;0.001946432;0.0003276377;0.0003745179;0.0008376055;0.0004136299	1.41208;7.142628;4.843157;6.446465;0.9603078;1.842179;-3.009623;4.229144;1.644932;1.648587;2.66578;1.396471	175.11870489932;919.475266089233;1006.50898728759;1119.59070854703;158.092251262275;988.501476285175;989.490290859296;460.242608580595;199.180162167563;227.175029909502;314.206595231807;296.196454521143	12	0.431159	0.084507	None
MHCC97H_QE_Run1	CHPP_97H_RP7_1	15530	12256	SIEVSHFFQR	SIEVSHFFQR	10	0	Acetyl (Protein N-term)	_(ac)SIEVSHFFQR_			1	0	0	NR_110828.3.5	2	HCD	FTMS	MULTI-MSMS	8	0	646.325	1290.64	-3.6443	-3.28393	34.705	0.0081463	60.398	24.077	??????????????????1	0	0	0	-1	0	0	0	0	0	0	y1;y6;y7;y8;y6-H2O;y8-H2O;y8-NH3;a2;b2;b2-H2O;b3;b3-H2O;b4;b4-H2O	245516;1822119;827912.8;538164.5;47935.8;46133.4;23450.8;1912777;797391.8;777045.6;683791.2;924379.2;110179.4;459058.9	0.000182035;0.008235693;0.00833934;0.005136594;-0.008732043;0.006220511;0.01328796;0.0004945652;0.001058542;0.0007292253;0.0005301015;0.0004949989;0.001374034;0.002066413	1.039495;10.02645;9.059917;4.894272;-10.86881;6.030551;12.86998;2.298822;4.353758;3.239236;1.42433;1.397649;2.915762;4.55928	175.118770145961;821.397062103886;920.465372373702;1049.51116821595;803.403465154104;1031.49951961247;1032.47646775255;215.138524355879;243.132875001458;225.122639631596;372.175996537847;354.165466954161;471.243566521489;453.232309456416	14	0.32434	0.0952381	None
MHCC97H_QE_Run1	CHPP_97H_RP1_1	10445	7220	MSIMRWPVIIMIR	MSIMRWPVIIMIR	13	1	2 Oxidation (M)	_M(ox)SIMRWPVIIM(ox)IR_	M(0.5)SIM(0.5)RWPVIIM(1)IR	M(0)SIM(0)RWPVIIM(41.04)IR	0	0	2	NR_027291.1.2	2	HCD	FTMS	MULTI-SECPEP	5	0	839.454	1676.89	2.8264	-66.0733	30.369	0.0099919	42.031	20.149	41.042	0.99996	3	0	0	0	-1	0	0	0	0	y1;b7;b7-H2O;b8;b8-H2O;b9;b9-H2O;b8(2+);b10(2+)	92370.7;1468877;176961.8;873083.9;77926;317607.5;11084.2;146054.1;49808.7	0.0001061291;-0.009121538;-0.005449307;-0.008376633;0.003478214;-0.006082216;0.0006245861;0.003413331;0.009633527	0.6060406;-9.931539;-6.051912;-8.232489;3.48;-5.379678;0.5613885;6.702655;15.47981	175.118846051868;918.441562063003;900.427325145965;1017.5092310737;999.486811540928;1130.59100063747;1112.57372914923;509.250652122329;622.328495907019	9	0.323566	0.0671642	None
MHCC97H_QE_Run1	CHPP_97H_RP2_1	8504	5954	IAAIQHISK	IAAIQHISK	9	0	Unmodified	_IAAIQHISK_			0	0	0	NR_003587.2.12	2	HCD	FTMS	MULTI-SECPEP	2	-2	490.798	979.581	0.61192	-2018.64	23.187	0.00086575	115.82	83.192	??????????????????1	0	0	0	-1	0	0	0	0	0	0	y1;y2;y3;y4;y5;y6;y7;y8;y1-NH3;y5-H2O;y5-NH3;y7-H2O;y8-H2O;y6(2+);y7(2+);y8(2+);a2;b2;b3;b6;b8	490833.8;74587.8;63326.3;153303;112981.6;143371.9;373346.4;196633.3;361714.8;40450.7;50191.5;24012.7;19811.9;48890;101052.6;74903;469178.6;436397.6;147880.7;73653.5;18253.5	-4.59195E-05;-0.0009039273;-4.807634E-05;0.0008496323;0.001402124;-0.0002150997;-0.0004617103;0.001145478;-0.0001909755;0.00346269;-0.00108261;-0.001011605;-0.01492374;-0.0001008721;0.0004803554;-0.002321171;4.333963E-07;-0.0001228947;5.448595E-05;-0.0020	-0.3121379;-3.860533;-0.1384572;1.754398;2.289761;-0.2965131;-0.5796972;1.32043;-1.468066;5.826184;-1.818532;-1.299498;-17.56749;-0.2777172;1.204692;-5.345139;0.00275814;-0.6638342;0.2126982;-3.178833;-13.36328	147.112850090098;234.145736507816;347.228944637237;484.286958791026;612.344983811147;725.430665014788;796.468025413187;867.50353201283;130.086446044595;594.33235855853;595.320919443207;778.458010621124;849.509036546438;363.218964062992;398.736939729383;434.258298149584;157.133539179304;185.128577129481;256.165513536649;634.369137930571;834.494365349064	21	0.214919	0.153285	None
Hep3B_LWP_5600_Run2	20150730_LWP_3B_3	9473	7255	ITQMAEENIKK	ITQMAEENIKK	11	1	Oxidation (M)	_ITQM(ox)AEENIKK_	ITQM(1)AEENIKK	ITQM(53.24)AEENIKK	0	0	1	NR_026827.1.3	2	CID	TOF	MULTI-MSMS	14	0	660.845	1319.68	-2.4759	NaN	31.131	0.010055	53.237	44.863	53.237	1	1	0	0	0	-1	0	0	0	0	y1;y8;y9;y1-NH3;y9-H2O;y9-NH3;y10(2+);a2;b2;b2-H2O;b3;b3-H2O;b4;b10;b10-NH3	21;229;261;10;136;126;10;104;52;21;83;21;21;10;10	-0.0004455828;-0.00341341;0.001009494;0.004548232;0.005520247;-0.0005712864;0.01809683;0.0006714381;0.001170832;0.00353527;0.002241731;-0.005762866;0.01487172;-0.01188019;0.01287577	-3.028842;-3.488426;0.9122899;34.96442;5.071263;-0.5243444;29.94751;3.587826;5.442242;17.93416;6.531938;-17.72138;30.33694;-10.11434;11.12341	147.113249753424;978.495871234724;1106.55002584144;130.081706837695;1088.53495040219;1089.52505752072;604.284898313988;187.143432860882;215.137848088864;197.124918964592;343.195354701713;325.192794612166;490.218123943285;1174.5891302788;1157.53782521945	15	0.284221	0.0887574	None
Hep3B_LWP_5600_Run1	20150709_3B_2	4164	51	MVIRTGTVNIIPNINIFEIHISR	MVIRTGTVNIIPNINIFEIHISR	23	1	Unmodified	_MVIRTGTVNIIPNINIFEIHISR_			0	0	0	NR_024557.1.3	3	CID	TOF	MSMS	2	0	884.167	2649.48	NaN	NaN	22.55	0.034332	0.81251	0.64854	NaN	NaN	1	0	0	0	-1	0	0	0	0	y1;y21(2+)	3;8	0.001406591;-0.01048784	8.032268;-8.662608	175.117545589971;1210.70274564608	2	0.0167939	0.0127388	None
Hep3B_LWP_5600_Run1	20150709_3B_2	4653	122	ACWGHNHVFITTQTSSPFDR	ACWGHNHVFITTQTSSPFDR	20	0	Unmodified	_ACWGHNHVFITTQTSSPFDR_			0	0	0	NR_015380.3.1	4	CID	TOF	MULTI-SECPEP	1	-1	591.026	2360.08	-1.5394	NaN	26.689	0.045089	0.30394	0.024613	NaN	NaN	1	0	0	0	-1	0	0	0	0	b11(2+)	2	0.0250069	37.7587	662.281	1	0.0232558	0.0144928	None
Hep3B_QE_Run2	3B18-2	17659	14259	EAIPIAQGHR	EAIPIAQGHR	10	0	Unmodified	_EAIPIAQGHR_			0	0	0	NR_038436.2.1	2	HCD	FTMS	MULTI-MSMS	5	0	546.301	1090.59	0.64571	1.74747	35.92	0.085213	49.06	35.481	??????????????????1	0	0	0	-1	0	0	0	0	0	0	y1;y2;y4;y5;y6;y1-NH3;y5-NH3;y6-NH3;y6(2+);b3;b4;b4-H2O;b5;b7(2+)	257160.2;65850.4;199362.8;667828.3;729638.9;12907.5;9648.8;11186.3;19973.8;35975.6;434845.5;9838.1;50715.2;41545.8	-2.140955E-05;-0.001496507;-0.0001866224;0.001125486;0.0007874942;-0.000590773;-0.00220268;-0.004399595;-0.001450013;-0.0008886117;3.376174E-05;-0.0009347817;0.002375907;0.00295207	-0.1222571;-4.793742;-0.3753028;1.980465;1.155737;-3.73687;-3.995641;-6.622337;-4.249814;-2.828425;0.08210064;-2.377284;4.531531;8.150332	175.118973590546;312.179360550581;497.258091900766;568.293893580017;681.378295552422;158.092993852534;551.270672644353;664.356933540241;341.194629770066;314.171935942714;411.223777421261;393.214181278382;524.305499256776;362.202469394245	14	0.229128	0.135922	None
Hep3B_QE_Run2	3B23-2	5194	2503	GITNISEQR	GITNISEQR	9	0	Unmodified	_GITNISEQR_			0	0	0	NR_028288.1.5	2	HCD	FTMS	MULTI-MSMS	2	0	509.27	1016.53	1.0254	1.54913	15.838	0.0077294	74.92	24.88	??????????????????1	0	0	0	-1	0	0	0	0	0	0	y1;y4;y5;y7;y1-NH3;y4-H2O;y7-H2O;y7-NH3;a2;b2;b4;b4-H2O;b4-NH3;b5;b5-H2O;b5-NH3	861581.4;1.107193E+07;6429735;5832189;316508.5;1657314;1.13294E+07;3291337;1.188774E+07;5365500;725136.1;1148796;361081.2;85671.3;273930;386223.8	0.0001734083;-0.0008353039;-9.825953E-06;-0.0004935071;-0.0004935042;0.00172053;0.0008108207;0.001290953;-8.812096E-05;1.061802E-05;0.0001248704;8.824976E-05;-0.00419114;-0.000599508;0.002004155;-0.009612739	0.9902325;-1.608665;-0.01553913;-0.5823593;-3.121609;3.432549;0.9775808;1.554618;-0.6157225;0.06205275;0.3233283;0.2396836;-11.35253;-1.200726;4.164263;-19.93225	175.11877877269;519.2529865024;632.336225004854;847.427314607306;158.092896583746;501.239865982022;829.415445593211;830.398981045349;143.117977669454;171.112793552581;386.20328522147;368.192757155843;369.181052130229;499.288073580311;481.274905230473;482.270537709798	16	0.430869	0.140351	None
Hep3B_QE_Run2	3B17-2	20217	16632	EAIPIAQGHR	EAIPIAQGHR	10	0	Unmodified	_EAIPIAQGHR_			0	0	0	NR_038436.2.1	2	HCD	FTMS	MSMS	5	0	546.301	1090.59	0	1.3807	40.192	0.0092696	73.233	57.604	??????????????????1	0	0	0	-1	0	0	0	0	0	0	y1;y2;y4;y5;y6;y2-NH3;y5-NH3;y6-NH3;y6(2+);b3;b4;b4-H2O;b5	351487.5;149840.9;333713.2;1139778;1164482;27196.7;55838.8;22624;67864.3;107804;665491.9;17996.4;45741.1	-0.000121779;0.0004976611;-0.002204589;0.0004143173;0.001297156;0.0008569667;0.001141897;0.001124698;-0.0003247479;0.0005678801;-0.0002874574;-0.001721701;-0.000303413	-0.6954066;1.594162;-4.433472;0.7290537;1.903725;2.903491;2.071404;1.692926;-0.9517998;1.807554;-0.6990285;-4.378523;-0.5786922	175.119073959955;312.177366382276;497.260109867346;568.294604748918;681.377785890539;295.150457975178;551.267328067493;664.351409247146;341.193504504498;314.17047945097;411.224098640362;393.214968197699;524.308178576436	13	0.277179	0.154762	None
Hep3B_QE_Run2	3B18-2	17815	14403	EAIPIAQGHR	EAIPIAQGHR	10	0	Unmodified	_EAIPIAQGHR_			0	0	0	NR_038436.2.1	2	HCD	FTMS	MULTI-MSMS	1	0	546.301	1090.59	0.64571	1.01392	36.18	0.0097282	76.282	62.001	??????????????????1	0	0	0	-1	0	0	0	0	0	0	y1;y2;y4;y5;y6;y1-NH3;y2-NH3;y4-NH3;y5-NH3;y6-NH3;a2;b3;b4;b4-H2O;b5;b6;b8;b9	981488.8;258841.3;701967.2;3051054;3423372;21636.7;90982.3;147382.8;135692.3;140374.5;9786.2;219607.5;1712422;101700.5;194586.9;74536.9;19797.5;32707	0.0001925131;0.0008612551;0.00132817;0.001528936;0.002254807;0.0001863853;-4.393205E-06;0.0004439598;0.0007711205;0.003332949;-0.0002004076;0.001111831;0.0008635573;0.002814769;0.0006916291;0.007121368;0.007340638;0.01763031	1.099329;2.758868;2.670996;2.690398;3.309193;1.178965;-0.01488459;0.9244714;1.398813;5.016863;-1.157808;3.538948;2.099973;7.158428;1.31913;11.96189;9.406038;19.2163	175.118759667883;312.177002788307;497.256577108195;568.293490130721;681.376828239136;158.092216694253;295.151319335106;480.230912217157;551.267698844228;664.349200996166;173.092269136102;314.169935500116;411.222947625744;393.210431728117;524.307183534282;595.33786758345;780.417689547559;917.46631173636	18	0.266928	0.141732	None
Hep3B_QE_Run2	3B18-2	17986	14562	EAIPIAQGHR	EAIPIAQGHR	10	0	Unmodified	_EAIPIAQGHR_			0	0	0	NR_038436.2.1	2	HCD	FTMS	MULTI-MSMS	5	0	546.301	1090.59	0.64571	0.647146	36.463	0.0080037	79.986	65.983	??????????????????1	0	0	0	-1	0	0	0	0	0	0	y1;y2;y4;y5;y6;y1-NH3;y2-NH3;y4-NH3;y5-NH3;y6-NH3;b3;b4;b4-H2O;b5;b6;b9	1586112;473830.9;982907.4;4490067;4982299;70794.5;150708.9;210792.4;227776.5;211959.5;316279.5;2484516;155931.5;329543.8;141625.8;85994	1.759261E-05;0.0001866269;0.007997434;0.0004332387;0.0008321634;-0.0004064591;-0.0008569792;-0.00133433;-6.602769E-05;-0.0001765561;-5.64978E-05;8.90951E-05;-0.0006058213;-0.0009548867;0.002243487;4.81649E-05	0.1004609;0.5978225;16.08333;0.7623488;1.221294;-2.571016;-2.903516;-2.778508;-0.1197741;-0.2657565;-0.1798313;0.2166585;-1.540691;-1.82123;3.768396;0.05249673	175.118934588387;312.177677416543;497.249907844396;568.294585827494;681.378250883137;158.092809538649;295.152171921044;480.232690507337;551.268535992387;664.352710501163;314.171103828798;411.223722087904;393.213852317973;524.308830050112;595.342745463814;917.483893883698	16	0.254573	0.115108	None
Hep3B_QE_Run1	3B11-1	19466	14813	IYPAAVDTIVAVTAEGK	IYPAAVDTIVAVTAEGK	17	0	Unmodified	_IYPAAVDTIVAVTAEGK_			0	0	0	NR_003677.3.1	2	HCD	FTMS	MULTI-MSMS	15	1	859.472	1716.93	-0.45086	579.899	42.498	0.0032534	53.453	44.171	??????????????????1	0	0	0	-1	0	0	0	0	0	0	y1;y2;y3;y4;y5;y6;y7;y8;y9;y10;y11;y12;y13;y14;y15;y1-NH3;y13-H2O;a2;b2	37281.6;58402.9;16858.2;22444.6;108005.9;51297.3;131714.3;205651;56397.4;199639.8;420759.1;159182.2;225954.4;14109.9;401720.5;12498.8;61412.6;165903.9;58959.5	-0.0001188875;0.0001260001;0.0002311351;-0.000242128;-0.0008869848;-0.003937704;3.84232E-05;0.000489392;0.003789316;0.009123874;-0.0005840837;0.003270673;-0.002632706;-0.0002350564;0.007285123;-0.000628835;-0.01542214;-8.610987E-05;-0.0001586428	-0.8081374;0.6172416;0.6937315;-0.5990092;-1.755493;-6.515774;0.05689231;0.6319342;4.269576;9.229476;-0.5292555;2.719533;-2.066971;-0.1747973;5.052859;-4.833961;-12.28166;-0.3456009;-0.5723978	147.112923058049;204.134141894119;333.17662985529;404.214216906233;505.262540237136;604.334004871934;675.367142533101;774.435105480458;887.515869536919;988.558213453481;1103.59486444264;1202.65942360266;1273.70244076889;1344.73715690721;1441.78240057991;130.086883904091;1255.70466551838;249.159840473072;277.154827628106	19	0.42768	0.154472	None
Hep3B_QE_Run1	3B23-1	12394	9290	KPSVPETEADGFVIIGDTTDEQR	KPSVPETEADGFVIIGDTTDEQR	23	0	Unmodified	_KPSVPETEADGFVIIGDTTDEQR_			0	0	0	NR_034084.1.1	3	HCD	FTMS	MULTI-MSMS	13	1	835.41	2503.21	1.9766	407.614	27.469	4.51e-12	107.21	99.956	??????????????????1	0	0	0	-1	0	0	0	0	0	0	y1;y2;y3;y4;y5;y6;y7;y8;y9;y10;y11;y2-NH3;y5-H2O;y6-H2O;y7-NH3;y8-H2O;y9-H2O;b2;b4;b4-H2O;b8;b10;b11;b12;b13;b13-H2O;b14;b10(2+);b11(2+);b12(2+);b14(2+)	109447.1;86964.4;79572.9;92271.5;110599.9;322392.3;317997.2;1965261;670898.4;477166.7;103426.5;17022.4;109631.3;28693.1;74269.9;141158.7;41544.5;12492.7;177473.6;25955.9;25056.9;65837.1;132872.4;511043.5;579373.1;76724.5;196486.9;11335.4;47310.3;140584.8;11285.3	-0.0002114943;-0.001015994;0.001320084;-0.005388703;0.003335327;0.00284593;0.003979555;0.001032454;0.0004378946;0.001968887;-0.004377117;0.005213034;-0.006016713;-0.01454807;-0.009711419;0.002042472;-0.004808829;-3.3656E-05;0.00104319;0.001568399;0.005867	-1.207716;-3.351142;3.054204;-9.846832;5.144796;3.797918;4.604019;1.12054;0.4233015;1.715721;-3.511155;18.21811;-9.54594;-19.89217;-11.4609;2.260927;-4.730915;-0.1488183;2.530452;3.978251;6.756695;-2.267788;-5.347652;-2.570678;-3.699993;-2.077689;2.360408	175.119163675288;303.178545686713;432.218802704105;547.252454523819;648.291408967301;749.33957683876;864.365386245821;921.389797069972;1034.47445561022;1147.5569885981;1246.63174851836;286.145767556915;630.290196320895;731.346406152686;847.352528118987;903.378222366195;1016.46913764712;226.155036992301;412.254402472368;394.243312577159;868.435206429237;1054.50752239981;1111.53253881344;1258.59824…	31	0.579328	0.233083	None
Hep3B_QE_Run1	3B18-1	18270	14926	EAIPIAQGHR	EAIPIAQGHR	10	0	Unmodified	_EAIPIAQGHR_			0	0	0	NR_038436.2.1	3	HCD	FTMS	MSMS	12	0	364.537	1090.59	0	9.01285	36.635	0.029084	43.308	32.086	??????????????????1	0	0	0	-1	0	0	0	0	0	0	y1;y2;y4;y5;y6;y4-NH3;b3;b4;b5	58190.8;13286.4;84376.2;67393.6;26214.9;16750.9;11997.4;114144.8;18433	-0.0001929729;-0.0008739906;0.000552038;-0.0001806753;0.004921699;0.003414927;0.001262198;-0.0001720782;0.0003030547	-1.101952;-2.799648;1.110166;-0.317925;7.223196;7.111054;4.017567;-0.4184537;0.5780093	175.11914515394;312.178738034015;497.257353240379;568.295199741471;681.374161347563;480.227941249916;314.169785132945;411.223983261204;524.307572108731	9	0.317819	0.230769	None
Hep3B_QE_Run1	3B17-1	4204	1731	SHHAIPDMRK	SHHAIPDMRK	10	1	Acetyl (Protein N-term),Oxidation (M)	_(ac)SHHAIPDM(ox)RK_	SHHAIPDM(1)RK	SHHAIPDM(40.99)RK	1	0	1	NR_110837.1.6	2	HCD	FTMS	MULTI-MSMS	14	0	625.309	1248.6	4.2274	1.68799	13.765	0.073545	40.994	13.566	40.994	1	1	0	0	0	-1	0	0	0	0	y1;y8;y1-NH3;y8-NH3;a2;b2;b2-H2O;b9;b9(2+)	210128.9;240022.4;84339.5;20575.4;103665.1;278702.8;81962.1;51559.4;55245.2	-0.0001928091;-0.003295399;-0.0005565506;-0.005781662;-0.0008050094;-0.0001414399;0.0002100719;-0.00680653;-0.00567877	-1.310619;-3.350643;-4.278302;-5.982133;-3.366625;-0.5295216;0.8433304;-6.168062;-10.28275	147.112996979659;983.512406340805;130.086811619746;966.488343501736;239.114671812552;267.108922865147;249.098006666979;1103.51189472591;552.261861101663	9	0.178017	0.115385	None
Hep3B_QE_Run1	3B18-1	18107	14775	EAIPIAQGHR	EAIPIAQGHR	10	0	Unmodified	_EAIPIAQGHR_			0	0	0	NR_038436.2.1	2	HCD	FTMS	MULTI-MSMS	7	1	546.301	1090.59	0.13545	1.3807	36.365	0.0099776	72.607	55.367	??????????????????1	0	0	0	-1	0	0	0	0	0	0	y1;y2;y4;y5;y6;y1-NH3;y2-NH3;y4-NH3;y5-NH3;y6-NH3;y6(2+);b3;b4;b4-H2O;b5;b6;b7(2+)	425130.2;97239.2;509381.2;1305541;1419795;24915;23929.7;55391.1;74835.4;68374.8;61535.4;98476.4;767263.8;36234.1;100412.4;10359.4;61164.7	2.47103E-05;-0.0001329169;-0.000969329;0.0004083246;0.0004315117;0.0003955184;0.00210121;0.0003692129;-0.0005208675;0.003246082;0.001411635;-0.002964703;2.026616E-06;0.001028529;-0.002699817;-0.01111708;0.0007743062	0.1411058;-0.4257728;-1.949345;0.7185087;0.633292;2.501824;7.119146;0.7688236;-0.9448519;4.886108;4.137366;-9.436501;0.004928256;2.615709;-5.149271;-18.67299;2.137759	175.118927470698;312.1779969603;497.258874607369;568.294610741616;681.378651534939;158.092007561052;295.149213731394;480.230986963996;551.268990832228;664.349287862982;341.191768121415;314.174012034172;411.223809156384;393.212217968049;524.310574980557;595.356106027631;362.204647158415	17	0.255555	0.141667	None
Hep3B_QE_Run1	3B18-1	18413	15055	EAIPIAQGHR	EAIPIAQGHR	10	0	Unmodified	_EAIPIAQGHR_			0	0	0	NR_038436.2.1	2	HCD	FTMS	MULTI-MSMS	1	0	546.301	1090.59	0.13545	1.01392	36.882	0.0084611	76.282	63.755	??????????????????1	0	0	0	-1	0	0	0	0	0	0	y1;y2;y4;y5;y6;y1-NH3;y2-NH3;y4-NH3;y5-NH3;y6-NH3;b3;b4;b4-H2O;b5;b6;b8;b9	2326470;715919.1;1749372;6764283;7692256;126780.1;167774.7;353033.8;378085.3;306052.1;548053.5;3783527;172072.9;576162.4;93918.9;129092.5;85654.1	0.0001143208;0.0003039629;0.003232538;0.0008020542;0.0007586204;-6.113328E-05;2.924197E-05;-0.0001985324;0.002865809;7.666502E-05;0.0001859098;0.0003449168;-0.001876636;-0.001044875;-0.001422991;0.0008277515;0.001092119	0.6528182;0.9736858;6.50077;1.411336;1.113362;-0.3866932;0.0990745;-0.4134097;5.198599;0.1153981;0.5917476;0.8387576;-4.772544;-1.992861;-2.390191;1.060643;1.190343	175.118837860229;312.177560080549;497.254672740443;568.294217012026;681.378324426159;158.09246421278;295.151285699934;480.231554709301;551.265604155999;664.352457280082;314.170861421155;411.223466266186;393.215123133124;524.308920038231;595.346411942625;780.424202434713;917.482849929317	17	0.26551	0.119718	None
Hep3B_QE_Run1	3B15-1	9932	7081	MAHYHYMSMRYR	MAHYHYMSMRYR	12	1	Acetyl (Protein N-term),2 Oxidation (M)	_(ac)M(ox)AHYHYM(ox)SMRYR_	M(1)AHYHYM(0.5)SM(0.5)RYR	M(42.25)AHYHYM(0)SM(0)RYR	1	0	2	NR_034022.2.36	2	HCD	FTMS	MULTI-MSMS	1	0	860.363	1718.71	1.0994	0.617345	23.244	0.015232	45.829	30.189	42.251	0.99997	3	0	0	0	-1	0	0	0	0	y1;y7;y8;y1-NH3;y7-H2O;y7-NH3;y8-H2O;y8-NH3;b4;b5;b11	315955.5;4759586;3699052;54861.8;82526.8;130320.2;133801.2;46416;779817.1;3249659;124438.8	0.0001449702;0.0007206716;0.001636458;-6.868133E-05;0.005921375;3.484529E-05;0.006976426;0.0004655991;-0.002388459;-0.001386712;0.01550876	0.827839;0.704845;1.411334;-0.4344377;5.895212;0.03465717;6.111651;0.4075314;-4.255871;-1.985917;10.03419	175.118807210827;1022.45391185856;1159.51190793437;158.09247176083;1004.43814646832;1005.42804858331;1141.49600328047;1142.48652969195;561.214983028408;698.272893144422;1545.59167802048	11	0.184517	0.0679012	None
Hep3B_QE_Run1	3B5-1	5577	2695	EAIPIAQGHR	EAIPIAQGHR	10	0	Unmodified	_EAIPIAQGHR_			0	0	0	NR_038436.2.1	3	HCD	FTMS	MULTI-MSMS	14	0	364.537	1090.59	1.2144	0.485338	16.975	0.026935	46.819	35.597	??????????????????1	0	0	0	-1	0	0	0	0	0	0	y1;y2;y4;y5;y6;y4-NH3;y5-NH3;y6-NH3;b3;b4;b5	97818.1;57382.8;126542.5;102144.6;64423.8;7441.6;19103.6;8674.7;41746.5;152470.2;14458.6	5.56098E-06;-0.0004469972;-0.0006537767;0.001148917;0.004146405;-0.002345087;-0.001072895;-0.007761121;-9.853797E-05;-0.001389295;-0.002537418	0.03175545;-1.431865;-1.314762;2.021696;6.08535;-4.883221;-1.946226;-11.6821;-0.3136443;-3.378428;-4.839535	175.11894662002;312.178311040597;497.258559055081;568.293870148804;681.374936642005;480.233701264158;551.269542860103;664.360295065743;314.171145868977;411.225200477866;524.310412581828	11	0.257331	0.180328	None
Hep3B_QE_Run1	3B18-1	18262	14918	EAIPIAQGHR	EAIPIAQGHR	10	0	Unmodified	_EAIPIAQGHR_			0	0	0	NR_038436.2.1	2	HCD	FTMS	MULTI-MSMS	4	0	546.301	1090.59	0.13545	0.463759	36.624	0.0069327	79.986	67.41	??????????????????1	0	0	0	-1	0	0	0	0	0	0	y1;y2;y4;y5;y6;y1-NH3;y2-NH3;y4-NH3;y5-NH3;y6-NH3;b3;b4;b4-H2O;b5;b6;b9	2007954;548944.5;1897492;5607803;6723559;52248.8;169710.9;238984.6;281646.4;258663;537084.5;3475877;153119.8;488698.6;159571;55688.2	4.75822E-05;5.819341E-05;-0.0003693665;0.0005352242;0.001320443;0.0004055068;0.0005714269;-0.002136145;-0.001600047;-0.003407416;0.0005159836;0.0001474179;0.002200476;0.001421954;0.002702763;-0.0009681017	0.2717136;0.1864111;-0.7428063;0.9418077;1.937901;2.565006;1.936051;-4.448138;-2.902474;-5.128901;1.642368;0.3584859;5.596171;2.712066;4.539846;-1.055169	175.118904598801;312.17780584999;497.258274644952;568.294483842067;681.377762603995;158.091997572665;295.15074351503;480.233492321959;551.270070011804;664.355941360944;314.170531347434;411.223663765112;393.211046020628;524.306453209799;595.342286188636;917.484910150317	16	0.284815	0.140351	None
Hep3B_QE_Run1	3B1-1	7817	5314	ISDTNQIIK	ISDTNQIIK	9	0	Unmodified	_ISDTNQIIK_			0	0	0	NR_003699.3.4	2	HCD	FTMS	MULTI-MSMS	3	0	516.29	1030.57	0.24597	0.167429	19.079	0.0043708	99.442	35.817	??????????????????1	0	0	0	-1	0	0	0	0	0	0	y1;y2;y3;y7;y8;y1-NH3;y7-H2O;y7-NH3;y8-H2O;y8-NH3;a2;b2;b2-H2O;b6;b6-H2O;b6-NH3	602663.2;407309.1;249145;1454169;2761150;243166.1;26911.7;127885.4;218127.2;325718.1;1221747;1022476;68785.9;77281.2;150744.6;90732.7	0.0002517254;0.000756445;0.0006894755;0.002105141;0.002400214;0.0002467558;0.007547223;0.004326228;0.003739446;-0.001084533;0.0002607307;0.0005663526;0.0004018538;0.003719339;-0.0002527361;-0.007806292	1.711108;2.907211;1.847072;2.531876;2.613227;1.896866;9.278167;5.311996;4.152749;-1.20308;1.505998;2.815954;2.194575;5.641381;-0.3941063;-12.15402	147.112552445167;260.196111705925;373.280242655917;831.454953455237;918.486686791871;130.086008313313;813.438946687105;814.426183266766;900.474782873862;901.463622437643;173.128193504142;201.122802504251;183.112402316756;659.295775982977;641.289183371415;642.280752512531	16	0.28351	0.101266	None
Hep3B_QE_Run1	3B13-1	26747	22562	MTHYKIFETIK	MTHYKIFETIK	11	1	Acetyl (Protein N-term),Oxidation (M)	_(ac)M(ox)THYKIFETIK_	M(1)THYKIFETIK	M(41.4)THYKIFETIK	1	0	1	NR_002728.1.11	2	HCD	FTMS	MULTI-MSMS	2	0	734.879	1467.74	0.068818	-0.0953107	51.439	0.051034	41.399	8.3112	41.399	1	1	0	0	0	-1	0	0	0	0	y1;y2;y1-NH3;y2-NH3;a2;b9;b9-H2O;b10;b10-H2O	2152886;1301757;1093100;19421.6;1020838;1988754;165787;503926.1;24571.9	8.451908E-05;0.0003024384;-9.605289E-05;0.001077647;0.003559205;0.001928224;-0.007008715;0.003072148;-0.003159382	0.5745192;1.162346;-0.7383779;4.431675;13.52783;1.594154;-5.881979;2.322736;-2.421655	147.112719651517;260.196565712649;130.086351121989;243.169241402386;263.102445028004;1209.55894351689;1191.55731576922;1322.64186357312;1304.63753041671	9	0.193634	0.0671642	None
Hep3B_QE_Run1	3B18-1	18483	15121	EAIPIAQGHR	EAIPIAQGHR	10	0	Unmodified	_EAIPIAQGHR_			0	0	0	NR_038436.2.1	3	HCD	FTMS	MULTI-MSMS	8	0	364.537	1090.59	-0.50144	-0.614986	36.995	0.062003	34.692	21.113	??????????????????1	0	0	0	-1	0	0	0	0	0	0	y1;y2;y4;y5;y6;y4-NH3;b3;b4;b5	66668.7;48746.5;167064.9;123777.2;61486.1;8292.5;16345.6;143995.1;17157.6	8.611437E-05;-0.0007458121;0.0005667623;-0.0007832175;0.003595648;-0.0009538695;-0.001215438;0.0002657352;0.003999978	0.4917481;-2.389056;1.139777;-1.378186;5.277043;-1.986267;-3.8687;0.6462061;7.629121	175.118866066626;312.17860985552;497.25733851608;568.295802283741;681.375487399041;480.232310046367;314.172262769278;411.223545447832;524.303875185767	9	0.301693	0.163636	None
Hep3B_QE_Run1	3B18-1	18578	15209	EAIPIAQGHR	EAIPIAQGHR	10	0	Unmodified	_EAIPIAQGHR_			0	0	0	NR_038436.2.1	2	HCD	FTMS	MULTI-MSMS	3	0	546.301	1090.59	0.13545	-1.00334	37.154	0.014531	69.275	58.565	??????????????????1	0	0	0	-1	0	0	0	0	0	0	y1;y2;y4;y5;y6;y1-NH3;y2-NH3;y4-NH3;y5-NH3;y6-NH3;y6(2+);b3;b4;b4-H2O;b5;b6;b8	978526.6;232251.8;130353.8;2659352;2691725;50620;140325.9;127837.4;124420.9;129173.8;145805.1;184494.1;1456716;102235.2;171253;35076.8;16206.6	4.167879E-05;0.0008159137;0.009714493;0.001268837;0.002222474;0.0002332318;5.538714E-05;-0.001825506;0.002444775;0.002841895;0.001765684;-4.405839E-05;0.0003932391;0.002646186;0.0009750396;0.00106735;-0.002950687	0.2380028;2.613625;19.53651;2.232713;3.26174;1.47529;0.1876568;-3.801291;4.434836;4.277709;5.175054;-0.1402369;0.9562663;6.729692;1.859673;1.792829;-3.780858	175.118910502214;312.177048129698;497.248190785429;568.293750229656;681.376860572407;158.092169847703;295.151259554764;480.233181683267;551.266025189994;664.349692050544;341.191414072555;314.171091389388;411.223417943931;393.21060031043;524.306900123814;595.343921601308;780.427980873511	17	0.180527	0.112583	None
Hep3B_QE_Run1	3B2-1	12820	9855	MVGTKPHCAIDTR	MVGTKPHCAIDTR	13	0	Acetyl (Protein N-term),Oxidation (M)	_(ac)M(ox)VGTKPHCAIDTR_	M(1)VGTKPHCAIDTR	M(54.34)VGTKPHCAIDTR	1	0	1	NR_034002.2.1	2	HCD	FTMS	MULTI-MSMS	4	0	772.371	1542.73	0.88845	-1.83758	27.679	0.0093105	54.343	19.444	54.343	1	1	0	0	0	-1	0	0	0	0	y1;y7;y9;y10;y1-NH3;y7-H2O;y9-NH3;y10-H2O;b3;b4;b4-H2O;b6;b6-H2O;b12;b12-H2O	2098042;355349.1;2181972;2306322;276026.9;289754.9;3739192;8793995;948553.6;3415179;1220014;5281555;280678.4;279383.9;188524.3	1.8229E-05;0.0118263;-0.006340805;-0.005863971;-3.213235E-05;-0.005241581;-0.004860322;-0.005236884;0.00381787;0.003288889;0.003753118;0.004428395;0.00296562;0.000623568;-0.005181008	0.104095;13.55617;-5.777191;-4.892327;-0.2032504;-6.134816;-4.49809;-4.435803;11.02987;7.354609;8.744928;6.586599;4.532335;0.4552843;-3.833189	175.118933951999;872.392485220087;1097.55837919333;1198.60558083382;158.09243521185;854.398988413487;1080.5303496097;1180.5943890605;346.139300150877;447.187507605768;429.176478691024;672.334094969759;654.324993058485;1369.62325913493;1351.61849902529	15	0.130983	0.0728155	None
[truncated: 10 more columns]

## Sheet: Mascot+Scaffold
Sources	Protein name	Protein accession numbers	Protein molecular weight (Da)	Protein identification probability	Exclusive unique peptide count	Exclusive unique spectrum count	Total spectrum count	Percentage of total spectra	Percentage sequence coverage	Manual validation	Assigned	Spectrum name	Peptide sequence	Sequence（L>I)	Previous amino acid	Next amino acid	Peptide identification probability	Mascot Ion score	Mascot Identity score	Mascot Delta Ion Score	X! Tandem -log(e) score	Number of enzymatic termini	Fixed modifications identified by spectrum	Observed m/z	Actual peptide mass (AMU)	Calculated +1H Peptide Mass (AMU)	Spectrum charge	Actual minus calculated peptide mass (AMU)	Actual minus calculated peptide mass (PPM)	Retention Time (sec)	Total Ion Current	Peptide start index	Peptide stop index	Exclusive	Other Proteins
MHCCLM3_LWP_5600	NR_015432.3.1	NR_015432.3.1	10908.3	1	2	2	2	0	0.379	possibly correct	TRUE	Locus:1.1.1.1927.3 File:"20150730_LWP_LM3_2.wiff"	DGSASEVPSELSERPK	DGSASEVPSEISERPK	K	G	0.997	84.8	25	84.8	2.7	2		563.278	1686.81	1687.81	3	0.004892	2.898	924	8824.15	44	59	TRUE
MHCCLM3_LWP_5600	NR_015432.3.1	NR_015432.3.1	10908.3	1	2	2	2	0	0.379	possibly correct	TRUE	Locus:1.1.1.2707.13 File:"20150730_LWP_LM3_2.wiff"	GFYVETVVTYKEDFVPNTEK	GFYVETVVTYKEDFVPNTEK	K	I	0.997	30.2	25	30.2	3.66	2		789.063	2364.17	2365.16	3	0.01543	6.525	2870	3862.82	60	79	TRUE
MHCCLM3_LWP_5600	NR_015432.3.1	NR_015432.3.1	10908.3	1	1	1	1	0	0.168	possibly correct	TRUE	Locus:1.1.1.2353.9 File:"20150709_LM3_2_11.wiff"	DGSASEVPSELSERPK	DGSASEVPSEISERPK	K	G	0.997	86.3	25	86.3	5.72	2		844.412	1686.81	1687.81	2	0.004198	2.487	1308	2558.87	44	59	TRUE
MHCCLM3_QE	NR_102269.1.1	NR_102269.1.1	8536.1	0.979	2	2	2	0	0.253	possibly correct	TRUE	CHPP_LM3_RP3_1.2473.2473.2	RMRGGGQGSGQR	RMRGGGQGSGQR	S	P	0.824	0	0	0	1.25	2		623.81	1245.61	1246.62	2	-0.004984	-3.998	624.32	1654750	18	29	TRUE
HBE_LWP_5600	NR_037847.1.3	NR_037847.1.3	13943.2	1	2	2	2	0	0.148	possibly correct	TRUE	Locus:1.1.1.3007.4 File:"20150730_LWP_HBE_2.wiff"	mLGPRNQGGK	MIGPRNQGGK	K	T	0.997	11.8	25	0	0.824	2	m1: Oxidation (+15.99)	537.282	1072.55	1073.55	2	0.004443	4.139	3700	4869.05	67	76	TRUE
HBE_LWP_5600	NR_024396.1.1	NR_024396.1.1	7206.1	1	2	2	2	0	0.373	possibly correct	TRUE	Locus:1.1.1.1873.8 File:"20150730_LWP_HBE_2.wiff"	QAQAcVGSNLDGR	QAQACVGSNIDGR	K	-	0.984	9.54	25	9.54	-0.176	2	c5: Carbamidomethyl (+57.02)	459.224	1374.65	1375.64	3	0.01874	13.62	877	1635.02	54	66	TRUE
HBE_LWP_5600	NR_024396.1.1	NR_024396.1.1	7206.1	1	2	2	2	0	0.373	possibly correct	TRUE	Locus:1.1.1.1892.4 File:"20150730_LWP_HBE_1.wiff"	RQTPGRGLPSGK	RQTPGRGIPSGK	R	Q	0.974	7.27	25	0	-0.74	2		418.903	1253.69	1253.71	3	0.9865	-12.9	998	5459.24	42	53	TRUE
HBE_LWP_5600	NR_028350.3.3	NR_028350.3.3	11909.8	1	3	3	4	0	0.165	possibly correct	TRUE	Locus:1.1.1.2412.41 File:"20150730_LWP_HBE_1.wiff"	mSDAAVDTSSEIIAKDLK	MSDAAVDTSSEIIAKDIK	-	E	0.907	0	0	0	0.77	2	n-term: Ammonia-loss (-17.03), m1: Oxidation (+15.99)	947.452	1892.89	1892.92	2	0.9816	-11.18	2290	28338.2	1	18	TRUE
HBE_LWP_5600	NR_028350.3.3	NR_028350.3.3	11909.8	1	3	3	4	0	0.165	possibly correct	TRUE	Locus:1.1.1.1925.29 File:"20150730_LWP_HBE_1.wiff"	sDAAVDTSSEIIAK	SDAAVDTSSEIIAK	M	D	0.978	25.5	25	25.5	0	1	n-term: Acetyl (+42.01)	724.846	1447.68	1448.71	2	-0.02635	-18.19	1080	8955.84	2	15	TRUE
HBE_LWP_5600	NR_028350.3.3	NR_028350.3.3	11909.8	1	3	3	4	0	0.165	possibly correct	TRUE	Locus:1.1.1.1916.15 File:"20150730_LWP_HBE_1.wiff"	sDAAVDTSSEIIAK	SDAAVDTSSEIIAK	M	D	0.997	21.5	25	21.5	0.959	1	n-term: Acetyl (+42.01)	724.847	1447.68	1448.71	2	-0.02513	-17.35	1058	24882.7	2	15	TRUE
HBE_LWP_5600	NR_028350.3.3	NR_028350.3.3	11909.8	1	3	3	4	0	0.165	possibly correct	TRUE	Locus:1.1.1.2339.6 File:"20150730_LWP_HBE_4.wiff"	vDTSSEIIAK	VDTSSEIIAK	A	D	0.992	0	0	0	1.24	1	n-term: Acetyl (+42.01)	552.784	1103.55	1104.58	2	-0.01811	-16.39	2056	3631.65	6	15	TRUE
H1299_LWP_5600	NR_015432.3.1	NR_015432.3.1	10908.3	1	2	2	3	0	0.284	possibly correct	TRUE	Locus:1.1.1.1860.14 File:"20150730_LWP_H1299_3.wiff"	DGSASEVPSELSERPK	DGSASEVPSEISERPK	K	G	0.997	52.2	25	52.2	1	2		563.27	1686.79	1687.81	3	-0.01662	-9.846	933	9375.96	44	59	TRUE
H1299_LWP_5600	NR_015432.3.1	NR_015432.3.1	10908.3	1	2	2	3	0	0.284	possibly correct	TRUE	Locus:1.1.1.2185.28 File:"20150730_LWP_H1299_2.wiff"	EDFVPNTEKIL	EDFVPNTEKII	K	N	0.923	0	0	0	0.456	1		652.847	1303.68	1304.67	2	0.01412	10.82	1640	9297.57	71	81	TRUE
H1299_LWP_5600	NR_015432.3.1	NR_015432.3.1	10908.3	1	2	2	3	0	0.284	possibly correct	TRUE	Locus:1.1.1.2225.32 File:"20150730_LWP_H1299_2.wiff"	EDFVPNTEKIL	EDFVPNTEKII	K	N	0.993	0	0	0	1.82	1		652.846	1303.68	1304.67	2	0.0117	8.966	1741	5145.45	71	81	TRUE
H1299_LWP_5600	NR_038275.3.4	NR_038275.3.4	8828.8	1	2	2	2	0	0.303	possibly correct	TRUE	Locus:1.1.1.1832.14 File:"20150730_LWP_H1299_3.wiff"	KQKPPSSPK	KQKPPSSPK	R	R	0.997	27.1	25	23.6	0.041	2		498.795	995.576	996.584	2	-0.0003019	-0.303	861	2351.96	29	37	TRUE
H1299_LWP_5600	NR_038275.3.4	NR_038275.3.4	8828.8	1	2	2	2	0	0.303	possibly correct	TRUE	Locus:1.1.1.2652.9 File:"20150730_LWP_H1299_2.wiff"	SGSRLScQHFGRPR	SGSRISCQHFGRPR	R	G	0.983	11.6	25	6.94	0.143	2	c7: Carbamidomethyl (+57.02)	548.94	1643.8	1644.81	3	-0.008043	-4.89	2801	2057.41	54	67	TRUE
H1299_LWP_5600	NR_026762.3.1	NR_026762.3.1	6782.2	1	2	2	2	0	0.167	possibly correct	TRUE	Locus:1.1.1.2600.9 File:"20150730_LWP_H1299_4.wiff"	RVEIAFPARR	RVEIAFPARR	R	G	0.982	9.16	25	9.16	-0.799	2		608.358	1214.7	1214.71	2	0.9962	-5.339	2748	2344.24	19	28	TRUE
A549_LWP_5600	NR_015432.3.1	NR_015432.3.1	10908.3	1	2	3	4	0.0001	0.284	possibly correct	TRUE	Locus:1.1.1.1908.5 File:"20150730_LWP_A549_3.wiff"	DGSASEVPSELSERPK	DGSASEVPSEISERPK	K	G	0.997	34.5	25	34.5	3.85	2		563.277	1686.81	1687.81	3	0.001772	1.05	941	24547.8	44	59	TRUE
A549_LWP_5600	NR_015432.3.1	NR_015432.3.1	10908.3	1	2	3	4	0.0001	0.284	possibly correct	TRUE	Locus:1.1.1.1914.12 File:"20150730_LWP_A549_3.wiff"	DGSASEVPSELSERPK	DGSASEVPSEISERPK	K	G	0.997	65.9	25	61.9	5.64	2		844.42	1686.83	1687.81	2	0.01928	11.42	957	2328.87	44	59	TRUE
A549_LWP_5600	NR_015432.3.1	NR_015432.3.1	10908.3	1	2	3	4	0.0001	0.284	possibly correct	TRUE	Locus:1.1.1.1905.6 File:"20150730_LWP_A549_3.wiff"	DGSASEVPSELSERPK	DGSASEVPSEISERPK	K	G	0.997	82.6	25	82.6	2.04	2		563.277	1686.81	1687.81	3	0.001772	1.05	934	7183.33	44	59	TRUE
A549_LWP_5600	NR_015432.3.1	NR_015432.3.1	10908.3	1	2	3	4	0.0001	0.284	possibly correct	TRUE	Locus:1.1.1.2158.22 File:"20150730_LWP_A549_2.wiff"	EDFVPNTEKIL	EDFVPNTEKII	K	N	0.996	0	0	0	2	1		652.844	1303.67	1304.67	2	0.006458	4.95	1729	11232.3	71	81	TRUE
A549_LWP_5600	NR_015432.3.1	NR_015432.3.1	10908.3	0.999	1	1	1	0.0001	0.168	possibly correct	TRUE	Locus:1.1.1.3033.2 File:"20150709_A549_2.wiff"	DGSASEVPSELSERPK	DGSASEVPSEISERPK	K	G	0.997	57.7	27.6	51	1.85	2		563.276	1686.81	1687.81	3	-8.794e-05	-0.0521	1309	679.543	44	59	TRUE
MHCC97H_QE_Yang	NR_015432.3.1	NR_015432.3.1	10908.3	1	2	3	4	0	0.253	possibly correct	TRUE	H17-2.8444.8444.3	DGSASEVPSELSERPK	DGSASEVPSEISERPK	K	G	0.997	29.1	25.3	29.1	3.92	2		563.276	1686.81	1687.81	3	1.406e-05	0.008329	1259.33	516465	44	59	TRUE
MHCC97H_QE_Yang	NR_015432.3.1	NR_015432.3.1	10908.3	1	2	3	4	0	0.253	possibly correct	TRUE	H16-2.8275.8275.3	DGSASEVPSELSERPK	DGSASEVPSEISERPK	K	G	0.997	20.6	25.8	20.6	5.42	2		563.28	1686.82	1687.81	3	0.012	7.111	1221	684420	44	59	TRUE
MHCC97H_QE_Yang	NR_015432.3.1	NR_015432.3.1	10908.3	1	2	3	4	0	0.253	possibly correct	TRUE	H16-2.8223.8223.2	DGSASEVPSELSERPK	DGSASEVPSEISERPK	K	G	0.997	24.1	25.6	24.1	5.28	2		844.91	1687.81	1687.81	2	0.9993	-2.043	1215.97	1657190	44	59	TRUE
MHCC97H_QE_Yang	NR_072977.1.1	NR_072977.1.1	7263.8	1	2	2	2	0	0.413	possibly correct	TRUE	H22-2.10766.10766.2	NDDIPEQDSLGLSNLQK	NDDIPEQDSIGISNIQK	K	S	0.997	58.5	26.2	58.5	7.49	2		943.463	1884.91	1885.91	2	0.003722	1.974	1493.98	13400000	41	57	TRUE
MHCC97H_QE_Yang	NR_072977.1.1	NR_072977.1.1	7263.8	1	2	2	2	0	0.413	possibly correct	TRUE	H9-2.11266.11266.2	SSPVFQIPK	SSPVFQIPK	K	N	0.997	10.9	28.6	10.9	2.09	2		501.786	1001.56	1002.56	2	0.001938	1.933	1758.24	15900000	32	40	TRUE
MHCC97H_QE_Yang	NR_003587.2.12	NR_003587.2.12	165529	1	21	25	35	0.0001	0.203	possibly correct	TRUE	H3-2.9277.9277.2	FLQDSGPSQELAR	FIQDSGPSQEIAR	K	S	0.997	67.2	26.3	67.2	7.14	2		724.36	1446.71	1447.72	2	-0.005022	-3.469	1376.5	970086	1157	1169	TRUE
MHCC97H_QE_Yang	NR_003587.2.12	NR_003587.2.12	165529	1	21	25	35	0.0001	0.203	possibly correct	TRUE	H13-2.7014.7014.2	LAALQHLSK	IAAIQHISK	R	A	0.997	36.6	25	36.6	2.29	2		490.8	979.585	980.589	2	0.003878	3.955	1110.55	1718320	1301	1309	TRUE
MHCC97H_QE_Yang	NR_003587.2.12	NR_003587.2.12	165529	1	21	25	35	0.0001	0.203	possibly correct	TRUE	H8-2.17128.17128.2	NTPSGQDLLAYVPK	NTPSGQDIIAYVPK	R	Q	0.997	27.2	26.4	27.2	1.96	2		752.4	1502.79	1502.79	2	1.008	3.225	2190.81	2500590	1313	1326	TRUE
MHCC97H_QE_Yang	NR_003587.2.12	NR_003587.2.12	165529	1	21	25	35	0.0001	0.203	possibly correct	TRUE	H12-2.18891.18891.3	SQLVRPLQPAEYLNSVVVDQDVSLHSR	SQIVRPIQPAEYINSVVVDQDVSIHSR	K	R	0.997	47.1	25	47.1	0	2		1017.54	3049.6	3049.61	3	0.9988	-1.287	2430.98	1706320	1230	1256	TRUE
MHCC97H_QE_Yang	NR_034084.1.1	NR_034084.1.1	15200	1	2	2	3	0	0.27	possibly correct	TRUE	H23-2.12304.12304.3	KPSVPETEADGFVLLGDTTDEQR	KPSVPETEADGFVIIGDTTDEQR	K	M	0.997	39.2	25.8	39.2	0	2		835.75	2504.23	2504.22	3	1.02	6.855	1636.54	1200400	13	35	TRUE
MHCC97H_QE_Yang	NR_034084.1.1	NR_034084.1.1	15200	1	2	2	3	0	0.27	possibly correct	TRUE	H23-2.12136.12136.3	KPSVPETEADGFVLLGDTTDEQR	KPSVPETEADGFVIIGDTTDEQR	K	M	0.997	58.3	25.6	58.3	0	2		835.41	2503.21	2504.22	3	-9.794e-05	-0.03911	1619.73	1412860	13	35	TRUE
MHCC97H_QE_Yang	NR_001446.3.1	NR_001446.3.1	8197.6	0.999	2	2	4	0	0.365	possibly correct	TRUE	H1-2.9828.9828.2	LSLEGHHSTPSGAYGSVK	ISIEGHHSTPSGAYGSVK	K	A	0.997	36.5	26.2	36.5	7.41	2		913.95	1825.89	1826.9	2	-0.01052	-5.759	1351.78	6130080	11	28	TRUE
MHCC97H_QE_Yang	NR_001446.3.1	NR_001446.3.1	8197.6	0.999	2	2	4	0	0.365	possibly correct	TRUE	H1-2.9979.9979.2	LSLEGHHSTPSGAYGSVK	ISIEGHHSTPSGAYGSVK	K	A	0.997	38	26.2	38	7.44	2		913.952	1825.89	1826.9	2	-0.005716	-3.129	1368.15	4613260	11	28	TRUE
MHCC97H_QE_Yang	NR_001446.3.1	NR_001446.3.1	8197.6	0.999	2	2	4	0	0.365	possibly correct	TRUE	H5-2.9854.9854.2	yTIYEILcK	YTIYEIICK	M	L	0.805	0	0	0	0.921	2	n-term: Ammonia-loss (-17.03), c8: Carbamidomethyl (+57.02)	593.3	1184.58	1185.59	2	0.006111	5.155	1443.18	5337360	2	10	TRUE
MHCC97H_QE_Yang	NR_001446.3.1	NR_001446.3.1	8197.6	0.999	2	2	4	0	0.365	possibly correct	TRUE	H5-2.10007.10007.2	yTIYEILcK	YTIYEIICK	M	L	0.834	0	0	0	1.06	2	n-term: Ammonia-loss (-17.03), c8: Carbamidomethyl (+57.02)	593.299	1184.58	1185.59	2	0.004889	4.124	1459.08	3223890	2	10	TRUE
MHCC97H_QE_Yang	NR_015432.3.1	NR_015432.3.1	10908.3	1	2	3	3	0	0.253	possibly correct	TRUE	H16-1.8328.8328.2	DGSASEVPSELSERPK	DGSASEVPSEISERPK	K	G	0.997	20.5	25.5	20.5	2.22	2		844.41	1686.81	1687.81	2	-0.0007219	-0.4277	1228.27	759419	44	59	TRUE
MHCC97H_QE_Yang	NR_015432.3.1	NR_015432.3.1	10908.3	1	2	3	3	0	0.253	possibly correct	TRUE	H17-1.8339.8339.3	DGSASEVPSELSERPK	DGSASEVPSEISERPK	K	G	0.997	21.8	25.9	21.8	4.68	2		563.61	1687.81	1687.81	3	1.002	-0.4302	1266.66	886170	44	59	TRUE
MHCC97H_QE_Yang	NR_003587.2.12	NR_003587.2.12	165529	1	16	19	30	0.0001	0.142	possibly correct	TRUE	H21-1.7922.7922.2	DTDSLVQYTK	DTDSIVQYTK	K	A	0.997	24	25.3	24	2.7	2		585.789	1169.56	1169.57	2	1.003	0.1225	1140.39	1940280	1044	1053	TRUE
MHCC97H_QE_Yang	NR_003587.2.12	NR_003587.2.12	165529	1	16	19	30	0.0001	0.142	possibly correct	TRUE	H3-1.9052.9052.2	FLQDSGPSQELAR	FIQDSGPSQEIAR	K	S	0.997	40	26.6	40	4.92	2		724.365	1446.71	1447.72	2	0.004216	2.912	1372.44	642895	1157	1169	TRUE
MHCC97H_QE_Yang	NR_003587.2.12	NR_003587.2.12	165529	1	16	19	30	0.0001	0.142	possibly correct	TRUE	H13-1.6861.6861.2	LAALQHLSK	IAAIQHISK	R	A	0.997	39.3	25	39.3	2.43	2		490.797	979.579	980.589	2	-0.002588	-2.639	1108.28	1560510	1301	1309	TRUE
MHCC97H_QE_Yang	NR_034084.1.1	NR_034084.1.1	15200	0.95	1	1	2	0	0.168	possibly correct	TRUE	H23-1.12205.12205.3	KPSVPETEADGFVLLGDTTDEQR	KPSVPETEADGFVIIGDTTDEQR	K	M	0.997	48.4	25.3	48.4	0	2		835.74	2504.2	2504.22	3	0.9899	-5.12	1624.04	2214640	13	35	TRUE
MHCC97H_QE_Yang	NR_034084.1.1	NR_034084.1.1	15200	0.95	1	1	2	0	0.168	possibly correct	TRUE	H23-1.12366.12366.3	KPSVPETEADGFVLLGDTTDEQR	KPSVPETEADGFVIIGDTTDEQR	K	M	0.997	54.9	25.3	54.9	0	2		835.74	2504.2	2504.22	3	0.9899	-5.12	1640.26	1870250	13	35	TRUE
MHCC97H_QE_Yang	NR_072977.1.1	NR_072977.1.1	7263.8	1	2	2	2	0	0.413	possibly correct	TRUE	H22-1.10707.10707.2	NDDIPEQDSLGLSNLQK	NDDIPEQDSIGISNIQK	K	S	0.997	48.4	26.2	48.4	6.85	2		943.46	1884.91	1885.91	2	-0.001422	-0.754	1483.89	9458680	41	57	TRUE
MHCC97H_QE_Yang	NR_072977.1.1	NR_072977.1.1	7263.8	1	2	2	2	0	0.413	possibly correct	TRUE	H9-1.12012.12012.2	SSPVFQIPK	SSPVFQIPK	K	N	0.997	11.8	28.5	11.8	1.23	2		501.784	1001.55	1002.56	2	-0.0003439	-0.3431	1778.65	49900000	32	40	TRUE
MHCC97H_QE_Yang	NR_001446.3.1	NR_001446.3.1	8197.6	0.999	2	2	6	0	0.365	possibly correct	TRUE	H1-1.10108.10108.2	LSLEGHHSTPSGAYGSVK	ISIEGHHSTPSGAYGSVK	K	A	0.997	17.4	26.1	17.4	2.85	2		913.95	1825.89	1826.9	2	-0.01001	-5.48	1390.19	5801300	11	28	TRUE
MHCC97H_QE_Yang	NR_001446.3.1	NR_001446.3.1	8197.6	0.999	2	2	6	0	0.365	possibly correct	TRUE	H1-1.9965.9965.2	LSLEGHHSTPSGAYGSVK	ISIEGHHSTPSGAYGSVK	K	A	0.997	40.1	26.2	40.1	6.42	2		913.951	1825.89	1826.9	2	-0.008382	-4.588	1374.72	6207380	11	28	TRUE
MHCC97H_QE_Yang	NR_001446.3.1	NR_001446.3.1	8197.6	0.999	2	2	6	0	0.365	possibly correct	TRUE	H4-1.10064.10064.2	yTIYEILcK	YTIYEIICK	M	L	0.677	0	0	0	0.638	2	n-term: Ammonia-loss (-17.03), c8: Carbamidomethyl (+57.02)	593.3	1184.58	1185.59	2	0.005941	5.011	1458.85	33000000	2	10	TRUE
MHCC97H_QE_Yang	NR_001446.3.1	NR_001446.3.1	8197.6	0.999	2	2	6	0	0.365	possibly correct	TRUE	H5-1.10091.10091.2	yTIYEILcK	YTIYEIICK	M	L	0.712	0	0	0	0.886	2	n-term: Ammonia-loss (-17.03), c8: Carbamidomethyl (+57.02)	593.3	1184.58	1185.59	2	0.005861	4.944	1476.82	4397620	2	10	TRUE
MHCC97H_QE_Yang	NR_001446.3.1	NR_001446.3.1	8197.6	0.999	2	2	6	0	0.365	possibly correct	TRUE	H4-1.10227.10227.2	yTIYEILcK	YTIYEIICK	M	L	0.904	0	0	0	1.92	2	n-term: Ammonia-loss (-17.03), c8: Carbamidomethyl (+57.02)	593.3	1184.59	1185.59	2	0.007421	6.259	1475.34	8743680	2	10	TRUE
MHCC97H_QE_Yang	NR_001446.3.1	NR_001446.3.1	8197.6	0.999	2	2	6	0	0.365	possibly correct	TRUE	H5-1.9942.9942.2	yTIYEILcK	YTIYEIICK	M	L	0.912	0	0	0	1.6	2	n-term: Ammonia-loss (-17.03), c8: Carbamidomethyl (+57.02)	593.299	1184.58	1185.59	2	0.005273	4.448	1461.4	6179670	2	10	TRUE
MHCC97H_LWP_5600	NR_038393.2.1	NR_038393.2.1	6970.7	1	2	2	2	0	0.25	possibly correct	TRUE	Locus:1.1.1.1784.2 File:"20150730_LWP_97H_3.wiff"	VLASGAKGEVPE	VIASGAKGEVPE	R	E	0.929	0	0	0	0.194	1		386.548	1156.62	1156.62	3	1.009	5.246	633	1991.4	49	60	TRUE
MHCC97H_LWP_5600	NR_038393.2.1	NR_038393.2.1	6970.7	1	2	2	2	0	0.25	possibly correct	TRUE	Locus:1.1.1.2345.14 File:"20150730_LWP_97H_1.wiff"	VLASGAKGEVPEETPK	VIASGAKGEVPEETPK	R	-	0.99	11.9	25	11.2	0.62	2		538.292	1611.85	1611.86	3	1.003	0.03932	2128	2288.47	49	64	TRUE
MHCC97H_LWP_5600	NR_040084.1.2	NR_040084.1.2	16812.5	1	2	2	4	0	0.0658	possibly correct	TRUE	Locus:1.1.1.2999.4 File:"20150730_LWP_97H_2.wiff"	KSLAIKTEPR	KSIAIKTEPR	K	M	0.926	0	0	0	0.42	2		571.852	1141.69	1142.69	2	0.007438	6.509	3794	7491.53	10	19	TRUE
MHCC97H_LWP_5600	NR_040084.1.2	NR_040084.1.2	16812.5	1	2	2	4	0	0.0658	possibly correct	TRUE	Locus:1.1.1.3129.2 File:"20150730_LWP_97H_1.wiff"	KSLAIKTEPR	KSIAIKTEPR	K	M	0.994	9.51	25	-8.1	0.149	2		572.345	1142.68	1142.69	2	0.9931	-8.403	4081	1559.63	10	19	TRUE
MHCC97H_LWP_5600	NR_040084.1.2	NR_040084.1.2	16812.5	1	2	2	4	0	0.0658	possibly correct	TRUE	Locus:1.1.1.2887.3 File:"20150730_LWP_97H_2.wiff"	SLAIKTEPR	SIAIKTEPR	K	M	0.984	16.3	25	9.66	-1.08	2		508.3	1014.59	1014.59	2	0.999	-3.673	3511	5715.26	11	19	TRUE
MHCC97H_LWP_5600	NR_040084.1.2	NR_040084.1.2	16812.5	1	2	2	4	0	0.0658	possibly correct	TRUE	Locus:1.1.1.2895.4 File:"20150730_LWP_97H_2.wiff"	SLAIKTEPR	SIAIKTEPR	K	M	0.985	13.2	25	5.88	-0.898	2		508.3	1014.59	1014.59	2	0.9989	-3.752	3531	9351.9	11	19	TRUE
MHCC97H_LWP_5600	NR_033971.1.2	NR_033971.1.2	6376.4	1	2	2	2	0	0.31	possibly correct	TRUE	Locus:1.1.1.1824.34 File:"20150730_LWP_97H_2.wiff"	NLSGLSLGTWR	NISGISIGTWR	R	E	0.996	8.78	25	0	0.208	2		602.33	1202.65	1203.65	2	0.005218	4.335	865	19592	10	20	TRUE
MHCC97H_LWP_5600	NR_003615.2.1	NR_003615.2.1	10061.5	1	2	2	2	0	0.25	possibly correct	TRUE	Locus:1.1.1.1982.18 File:"20150730_LWP_97H_2.wiff"	mRAAAAPGLTAPWR	MRAAAAPGITAPWR	-	L	0.99	8.86	25	8.86	-0.342	2	n-term: Acetyl (+42.01)	504.608	1510.8	1510.79	3	1.014	7.161	1258	3440.99	1	14	TRUE
MHCC97H_LWP_5600	NR_033339.1.2	NR_033339.1.2	13084.7	0.998	2	2	2	0	0.207	possibly correct	TRUE	Locus:1.1.1.2138.10 File:"20150730_LWP_97H_1.wiff"	VHSSSQLLR	VHSSSQIIR	R	V	0.902	20.1	25	18.8	0	2		514.293	1026.57	1026.57	2	1.009	6.296	1614	1008.54	97	105	TRUE
MHCC97H_LWP_5600	NR_033339.1.2	NR_033339.1.2	13084.7	0.998	2	2	2	0	0.207	possibly correct	TRUE	Locus:1.1.1.2679.12 File:"20150730_LWP_97H_3.wiff"	vHSSSQLLRVAPASPTSSLSPVMSR	VHSSSQIIRVAPASPTSSISPVMSR	R	-	0.933	0	0	0	0.0915	2	n-term: Ammonia-loss (-17.03)	860.118	2577.33	2577.35	3	0.9944	-3.246	2868	1968.4	97	121	TRUE
MHCC97H_LWP_5600	NR_072977.1.1	NR_072977.1.1	7263.8	1	3	3	10	0.0001	0.413	possibly correct	TRUE	Locus:1.1.1.2425.23 File:"20150730_LWP_97H_3.wiff"	NDDIPEQDSLGLSNLQK	NDDIPEQDSIGISNIQK	K	S	0.997	16.7	25	16.4	0.721	2		943.965	1885.92	1885.91	2	1.009	3.323	2237	6367.31	41	57	TRUE
MHCC97H_LWP_5600	NR_072977.1.1	NR_072977.1.1	7263.8	1	3	3	10	0.0001	0.413	possibly correct	TRUE	Locus:1.1.1.2325.12 File:"20150730_LWP_97H_3.wiff"	NDDIPEQDSLGLSNLQK	NDDIPEQDSIGISNIQK	K	S	0.997	80.9	25	72.2	5.89	2		943.468	1884.92	1885.91	2	0.01454	7.709	1986	19298.7	41	57	TRUE
MHCC97H_LWP_5600	NR_072977.1.1	NR_072977.1.1	7263.8	1	3	3	10	0.0001	0.413	possibly correct	TRUE	Locus:1.1.1.2250.24 File:"20150730_LWP_97H_2.wiff"	NDDIPEQDSLGLSNLQK	NDDIPEQDSIGISNIQK	K	S	0.997	80.9	25	68.6	6.31	2		943.473	1884.93	1885.91	2	0.0251	13.31	1928	4864.22	41	57	TRUE
MHCC97H_LWP_5600	NR_072977.1.1	NR_072977.1.1	7263.8	1	3	3	10	0.0001	0.413	possibly correct	TRUE	Locus:1.1.1.2343.35 File:"20150730_LWP_97H_3.wiff"	NDDIPEQDSLGLSNLQK	NDDIPEQDSIGISNIQK	K	S	0.997	82.7	25	82.7	4.51	2		943.468	1884.92	1885.91	2	0.01558	8.26	2031	10414.1	41	57	TRUE
MHCC97H_LWP_5600	NR_072977.1.1	NR_072977.1.1	7263.8	1	3	3	10	0.0001	0.413	possibly correct	TRUE	Locus:1.1.1.2334.29 File:"20150730_LWP_97H_3.wiff"	NDDIPEQDSLGLSNLQK	NDDIPEQDSIGISNIQK	K	S	0.997	99.4	25	88.2	6.68	2		943.468	1884.92	1885.91	2	0.01472	7.804	2008	69906.9	41	57	TRUE
MHCC97H_LWP_5600	NR_072977.1.1	NR_072977.1.1	7263.8	1	3	3	10	0.0001	0.413	possibly correct	TRUE	Locus:1.1.1.2238.6 File:"20150730_LWP_97H_3.wiff"	SSPVFQIPK	SSPVFQIPK	K	N	0.932	8.09	25	3.21	1.43	2		501.784	1001.55	1002.56	2	-0.001142	-1.139	1766	3446.87	32	40	TRUE
MHCC97H_LWP_5600	NR_072977.1.1	NR_072977.1.1	7263.8	1	3	3	10	0.0001	0.413	possibly correct	TRUE	Locus:1.1.1.2246.6 File:"20150730_LWP_97H_3.wiff"	SSPVFQIPK	SSPVFQIPK	K	N	0.997	31.9	25	28.5	-0.204	2		501.784	1001.55	1002.56	2	-0.001882	-1.877	1786	2362.99	32	40	TRUE
MHCC97H_LWP_5600	NR_072977.1.1	NR_072977.1.1	7263.8	1	3	3	10	0.0001	0.413	possibly correct	TRUE	Locus:1.1.1.2216.11 File:"20150730_LWP_97H_3.wiff"	SSPVFQIPK	SSPVFQIPK	K	N	0.997	40.1	25	28.9	1.27	2		501.784	1001.55	1002.56	2	-0.001142	-1.139	1710	8254.75	32	40	TRUE
MHCC97H_LWP_5600	NR_072977.1.1	NR_072977.1.1	7263.8	1	3	3	10	0.0001	0.413	possibly correct	TRUE	Locus:1.1.1.2224.8 File:"20150730_LWP_97H_3.wiff"	SSPVFQIPK	SSPVFQIPK	K	N	0.997	48.4	25	38.4	1.59	2		501.784	1001.55	1002.56	2	-0.001362	-1.358	1730	29936.2	32	40	TRUE
MHCC97H_LWP_5600	NR_072977.1.1	NR_072977.1.1	7263.8	1	3	3	10	0.0001	0.413	possibly correct	TRUE	Locus:1.1.1.2726.19 File:"20150730_LWP_97H_3.wiff"	SSPVFQIPKNDDIPEQDSLGLSNLQK	SSPVFQIPKNDDIPEQDSIGISNIQK	K	S	0.997	43.7	25	27.3	1.64	2		957.499	2869.48	2869.46	3	1.026	7.962	2987	6373.17	32	57	TRUE
MHCC97H_LWP_5600	NR_015432.3.1	NR_015432.3.1	10908.3	1	2	2	6	0.0001	0.284	possibly correct	TRUE	Locus:1.1.1.1906.12 File:"20150730_LWP_97H_3.wiff"	DGSASEVPSELSERPK	DGSASEVPSEISERPK	K	G	0.997	15.3	25	15.3	0.77	2		563.276	1686.81	1687.81	3	0.0006021	0.3567	935	2635.62	44	59	TRUE
MHCC97H_LWP_5600	NR_015432.3.1	NR_015432.3.1	10908.3	1	2	2	6	0.0001	0.284	possibly correct	TRUE	Locus:1.1.1.1905.14 File:"20150730_LWP_97H_3.wiff"	DGSASEVPSELSERPK	DGSASEVPSEISERPK	K	G	0.997	23.3	25	23.3	0.0458	2		563.276	1686.81	1687.81	3	-0.0008079	-0.4787	933	1599.62	44	59	TRUE
MHCC97H_LWP_5600	NR_015432.3.1	NR_015432.3.1	10908.3	1	2	2	6	0.0001	0.284	possibly correct	TRUE	Locus:1.1.1.1897.5 File:"20150730_LWP_97H_3.wiff"	DGSASEVPSELSERPK	DGSASEVPSEISERPK	K	G	0.997	29.9	25	29.9	2.08	2		563.276	1686.81	1687.81	3	-0.0002379	-0.141	913	16947	44	59	TRUE
MHCC97H_LWP_5600	NR_015432.3.1	NR_015432.3.1	10908.3	1	2	2	6	0.0001	0.284	possibly correct	TRUE	Locus:1.1.1.1896.6 File:"20150730_LWP_97H_3.wiff"	DGSASEVPSELSERPK	DGSASEVPSEISERPK	K	G	0.997	70	25	70	1.44	2		563.276	1686.81	1687.81	3	-0.0002379	-0.141	911	14009.8	44	59	TRUE
MHCC97H_LWP_5600	NR_015432.3.1	NR_015432.3.1	10908.3	1	2	2	6	0.0001	0.284	possibly correct	TRUE	Locus:1.1.1.2214.17 File:"20150730_LWP_97H_2.wiff"	EDFVPNTEKIL	EDFVPNTEKII	K	N	0.913	0	0	0	0.796	1		653.348	1304.68	1304.67	2	1.015	9.519	1838	4589.07	71	81	TRUE
MHCC97H_LWP_5600	NR_015432.3.1	NR_015432.3.1	10908.3	1	2	2	6	0.0001	0.284	possibly correct	TRUE	Locus:1.1.1.2146.24 File:"20150730_LWP_97H_2.wiff"	EDFVPNTEKIL	EDFVPNTEKII	K	N	0.914	0	0	0	-0.176	1		652.846	1303.68	1304.67	2	0.01146	8.782	1667	5913.12	71	81	TRUE
MHCC97H_LWP_5600	NR_024207.2.4	NR_024207.2.4	6916.1	1	2	2	2	0	0.393	possibly correct	TRUE	Locus:1.1.1.1826.33 File:"20150730_LWP_97H_2.wiff"	KTRSWTGPWLP	KTRSWTGPWIP	R	-	0.988	9.06	25	9.06	-0.38	2		664.865	1327.72	1328.71	2	0.01218	9.165	870	100194	51	61	TRUE
MHCC97H_LWP_5600	NR_024207.2.4	NR_024207.2.4	6916.1	1	2	2	2	0	0.393	possibly correct	TRUE	Locus:1.1.1.2201.18 File:"20150730_LWP_97H_2.wiff"	sNGWGRSLGRRGR	SNGWGRSIGRRGR	C	K	0.925	0	0	0	0.886	1	n-term: Acetyl (+42.01)	750.886	1499.76	1500.79	2	-0.02467	-16.44	1807	3444.79	28	40	TRUE
MHCC97H_LWP_5600	NR_033863.1.1	NR_033863.1.1	8985.6	0.995	2	2	2	0	0.434	possibly correct	TRUE	Locus:1.1.1.2920.13 File:"20150730_LWP_97H_3.wiff"	AEPMQDLWPWKPK	AEPMQDIWPWKPK	K	G	0.972	16.5	25	16.5	-0.881	2		813.402	1624.79	1625.81	2	-0.01804	-11.1	3473	2641.81	42	54	TRUE
MHCC97H_LWP_5600	NR_033863.1.1	NR_033863.1.1	8985.6	0.995	2	2	2	0	0.434	possibly correct	TRUE	Locus:1.1.1.2274.6 File:"20150730_LWP_97H_2.wiff"	GLSQVNAGSTPSSSSLAHPVRLR	GISQVNAGSTPSSSSIAHPVRIR	K	S	0.925	0	0	0	0.222	2		581.312	2321.22	2321.23	4	0.9938	-3.825	1985	4916.96	55	77	TRUE
MHCC97H_LWP_5600	NR_015432.3.1	NR_015432.3.1	10908.3	1	2	2	5	0.0001	0.284	possibly correct	TRUE	Locus:1.1.1.2430.13 File:"20150709_97H_2_11.wiff"	DGSASEVPSELSERPK	DGSASEVPSEISERPK	K	G	0.997	58.5	25	58.5	3	2		844.414	1686.81	1687.81	2	0.006818	4.04	1320	2205.17	44	59	TRUE
MHCC97H_LWP_5600	NR_015432.3.1	NR_015432.3.1	10908.3	1	2	2	5	0.0001	0.284	possibly correct	TRUE	Locus:1.1.1.2819.15 File:"20150709_97H_2_11.wiff"	EDFVPNTEKIL	EDFVPNTEKII	K	N	0.898	0	0	0	0.921	1		652.839	1303.66	1304.67	2	-0.002802	-2.148	2272	7309.09	71	81	TRUE
MHCC97H_LWP_5600	NR_015432.3.1	NR_015432.3.1	10908.3	1	2	2	5	0.0001	0.284	possibly correct	TRUE	Locus:1.1.1.2834.8 File:"20150709_97H_2_11.wiff"	EDFVPNTEKIL	EDFVPNTEKII	K	N	0.905	0	0	0	0.854	1		652.841	1303.67	1304.67	2	0.001158	0.8876	2309	901.71	71	81	TRUE
MHCC97H_LWP_5600	NR_015432.3.1	NR_015432.3.1	10908.3	1	2	2	5	0.0001	0.284	possibly correct	TRUE	Locus:1.1.1.2792.10 File:"20150709_97H_2_11.wiff"	EDFVPNTEKIL	EDFVPNTEKII	K	N	0.917	0	0	0	0.0862	1		652.839	1303.66	1304.67	2	-0.002622	-2.01	2205	12553.3	71	81	TRUE
MHCC97H_LWP_5600	NR_015432.3.1	NR_015432.3.1	10908.3	1	2	2	5	0.0001	0.284	possibly correct	TRUE	Locus:1.1.1.2801.10 File:"20150709_97H_2_11.wiff"	EDFVPNTEKIL	EDFVPNTEKII	K	N	0.986	0	0	0	0.357	1		652.839	1303.66	1304.67	2	-0.002582	-1.979	2228	6849.24	71	81	TRUE
MHCC97H_LWP_5600	NR_040084.1.2	NR_040084.1.2	16812.5	0.985	1	1	1	0	0.0592	possibly correct	TRUE	Locus:1.1.1.3740.2 File:"20150709_97H_2_11.wiff"	SLAIKTEPR	SIAIKTEPR	K	M	0.997	11.7	25	9.42	0.959	2		508.302	1014.59	1014.59	2	1.002	-0.8572	4539	700.73	11	19	TRUE
MHCC97H_LWP_5600	NR_040063.2.1	NR_040063.2.1	18629.7	1	2	2	2	0	0.162	possibly correct	TRUE	Locus:1.1.1.3334.16 File:"20150709_97H_2_11.wiff"	DPAWTGSLREESGTRQPR	DPAWTGSIREESGTRQPR	R	C	0.997	18.1	25	0.59	1.39	2		681.67	2041.99	2043	3	-0.004308	-2.109	3532	1222.82	149	166	TRUE
MHCC97H_LWP_5600	NR_040063.2.1	NR_040063.2.1	18629.7	1	2	2	2	0	0.162	possibly correct	TRUE	Locus:1.1.1.1612.3 File:"20150709_97H_1_11.wiff"	fPTTALGSGR	FPTTAIGSGR	G	R	0.961	0	0	0	1.62	1	n-term: Acetyl (+42.01)	525.278	1048.54	1048.54	2	1.006	3.032	1126	332.933	138	147	TRUE
MHCC97H_LWP_5600	NR_072977.1.1	NR_072977.1.1	7263.8	1	2	2	4	0.0001	0.413	possibly correct	TRUE	Locus:1.1.1.3150.9 File:"20150709_97H_3_11.wiff"	NDDIPEQDSLGLSNLQK	NDDIPEQDSIGISNIQK	K	S	0.997	3.81	25	0	4.11	2		943.974	1885.93	1885.91	2	1.027	12.61	2787	3249.53	41	57	TRUE
MHCC97H_LWP_5600	NR_072977.1.1	NR_072977.1.1	7263.8	1	2	2	4	0.0001	0.413	possibly correct	TRUE	Locus:1.1.1.3138.6 File:"20150709_97H_3_11.wiff"	NDDIPEQDSLGLSNLQK	NDDIPEQDSIGISNIQK	K	S	0.997	35.9	25	29.6	3.92	2		943.974	1885.93	1885.91	2	1.027	13.13	2758	2260.85	41	57	TRUE
MHCC97H_LWP_5600	NR_072977.1.1	NR_072977.1.1	7263.8	1	2	2	4	0.0001	0.413	possibly correct	TRUE	Locus:1.1.1.2923.2 File:"20150709_97H_3_11.wiff"	SSPVFQIPK	SSPVFQIPK	K	N	0.997	38	25	27.9	1.24	2		501.787	1001.56	1002.56	2	0.004738	4.726	2226	794.214	32	40	TRUE
MHCC97H_LWP_5600	NR_072977.1.1	NR_072977.1.1	7263.8	1	2	2	4	0.0001	0.413	possibly correct	TRUE	Locus:1.1.1.2931.3 File:"20150709_97H_3_11.wiff"	SSPVFQIPK	SSPVFQIPK	K	N	0.997	52.2	25	40.5	0.921	2		501.787	1001.56	1002.56	2	0.004578	4.566	2247	4182.91	32	40	TRUE
MHCC97H_5600	NR_004845.1.1	NR_004845.1.1	24576.6	1	2	3	6	0	0.164	possibly correct	TRUE	Locus:1.1.1.826.35 File:"97H-17-R2.wiff"	qEYSESSPSIVHR	QEYSESSPSIVHR	K	K	0.96	20.9	26.5	20.9	0	2	n-term: Gln->pyro-Glu (-17.03)	751.851	1501.69	1501.69	2	1.003	0.3845	888	478683	204	216	TRUE
MHCC97H_5600	NR_004845.1.1	NR_004845.1.1	24576.6	1	2	3	6	0	0.164	possibly correct	TRUE	Locus:1.1.1.809.5 File:"97H-18-R2.wiff"	qEYSESSPSIVHR	QEYSESSPSIVHR	K	K	0.982	30.2	25.3	30.2	-0.544	2	n-term: Gln->pyro-Glu (-17.03)	501.232	1500.67	1501.69	3	-0.01103	-7.345	881	157105	204	216	TRUE
MHCC97H_5600	NR_004845.1.1	NR_004845.1.1	24576.6	1	2	3	6	0	0.164	possibly correct	TRUE	Locus:1.1.1.819.23 File:"97H-18-R2.wiff"	qEYSESSPSIVHR	QEYSESSPSIVHR	K	K	0.997	18.7	25.3	12.2	1.7	2	n-term: Gln->pyro-Glu (-17.03)	751.343	1500.67	1501.69	2	-0.01307	-8.706	907	1408420	204	216	TRUE
MHCC97H_5600	NR_003587.2.12	NR_003587.2.12	165529	1	16	19	27	0	0.172	possibly correct	TRUE	Locus:1.1.1.1195.27 File:"97H-5-R2.wiff"	APIQESLLSLSDDVSK	APIQESIISISDDVSK	K	L	0.997	29.3	29.6	29.3	3.8	2		851.444	1700.87	1701.89	2	-0.0104	-6.112	1915	7085.52	1054	1069	TRUE
MHCC97H_5600	NR_003587.2.12	NR_003587.2.12	165529	1	16	19	27	0	0.172	possibly correct	TRUE	Locus:1.1.1.616.35 File:"97H-23-R2.wiff"	SQALLGQTDGGAAGK	SQAIIGQTDGGAAGK	R	D	0.997	53.5	29.6	53.5	4.92	2		687.354	1372.69	1373.7	2	-0.002202	-1.603	555	11526.6	1029	1043	TRUE
MHCC97H_5600	NR_015432.3.1	NR_015432.3.1	10908.3	1	2	3	3	0	0.263	possibly correct	TRUE	Locus:1.1.1.776.20 File:"97H-17-R2.wiff"	DGSASEVPSELSERPK	DGSASEVPSEISERPK	K	G	0.997	45.7	27.9	45.7	6.82	2		563.275	1686.8	1687.81	3	-0.002338	-1.385	762	7048.34	44	59	TRUE
MHCC97H_5600	NR_015432.3.1	NR_015432.3.1	10908.3	1	2	3	3	0	0.263	possibly correct	TRUE	Locus:1.1.1.770.38 File:"97H-17-R2.wiff"	DGSASEVPSELSERPK	DGSASEVPSEISERPK	K	G	0.997	46.5	28	46.5	5.3	2		844.41	1686.81	1687.81	2	-0.001022	-0.6055	748	4337.94	44	59	TRUE
MHCC97H_5600	NR_015432.3.1	NR_015432.3.1	10908.3	1	2	3	3	0	0.263	possibly correct	TRUE	Locus:1.1.1.684.21 File:"97H-15-R2.wiff"	EDFVPNTEK	EDFVPNTEK	K	I	0.997	33	27.1	25	1.59	2		539.756	1077.5	1078.51	2	0.0002381	0.2207	671	5194.26	71	79	TRUE
MHCC97H_5600	NR_034084.1.1	NR_034084.1.1	15200	1	2	2	3	0	0.27	possibly correct	TRUE	Locus:1.1.1.1070.27 File:"97H-23-R2.wiff"	KPSVPETEADGFVLLGDTTDEQR	KPSVPETEADGFVIIGDTTDEQR	K	M	0.991	27.1	28.1	27.1	0	2		835.408	2503.2	2504.22	3	-0.005348	-2.136	1695	11428.9	13	35	TRUE
MHCC97H_5600	NR_034084.1.1	NR_034084.1.1	15200	1	2	2	3	0	0.27	possibly correct	TRUE	Locus:1.1.1.1063.27 File:"97H-23-R2.wiff"	KPSVPETEADGFVLLGDTTDEQR	KPSVPETEADGFVIIGDTTDEQR	K	M	0.997	58	28.1	58	0	2		835.408	2503.2	2504.22	3	-0.005348	-2.136	1678	24414.8	13	35	TRUE
MHCC97H_5600	NR_015432.3.1	NR_015432.3.1	10908.3	0.95	1	1	2	0	0.168	possibly correct	TRUE	Locus:1.1.1.810.21 File:"97H-17-R1.wiff"	DGSASEVPSELSERPK	DGSASEVPSEISERPK	K	G	0.997	29.9	28	29.9	4.51	2		563.275	1686.8	1687.81	3	-0.002788	-1.652	762	6520.66	44	59	TRUE
MHCC97H_5600	NR_015432.3.1	NR_015432.3.1	10908.3	0.95	1	1	2	0	0.168	possibly correct	TRUE	Locus:1.1.1.804.22 File:"97H-17-R1.wiff"	DGSASEVPSELSERPK	DGSASEVPSEISERPK	K	G	0.997	32.2	28	32.2	4.33	2		563.275	1686.8	1687.81	3	-0.002788	-1.652	747	7593.42	44	59	TRUE
MHCC97H_5600	NR_004845.1.1	NR_004845.1.1	24576.6	1	2	3	5	0	0.164	possibly correct	TRUE	Locus:1.1.1.858.15 File:"97H-18-R1.wiff"	qEYSESSPSIVHR	QEYSESSPSIVHR	K	K	0.955	16.5	25.3	6.78	0.678	2	n-term: Gln->pyro-Glu (-17.03)	751.343	1500.67	1501.69	2	-0.01207	-8.04	895	3417790	204	216	TRUE
MHCC97H_5600	NR_004845.1.1	NR_004845.1.1	24576.6	1	2	3	5	0	0.164	possibly correct	TRUE	Locus:1.1.1.745.14 File:"97H-17-R1.wiff"	QEYSESSPSIVHR	QEYSESSPSIVHR	K	K	0.997	41	26.5	41	0.602	2		506.907	1517.7	1518.72	3	-0.01318	-8.677	600	990972	204	216	TRUE
MHCC97H_5600	NR_002775.3.4	NR_002775.3.4	34306.5	0.992	1	1	7	0	0.107	possibly correct	TRUE	Locus:1.1.1.1498.38 File:"97H-13-R1.wiff"	nAmTRKAIRGHLENSPAL	NAMTRKAIRGHIENSPAI	K	E	0.959	0	0	0	2.1	2	n-term: Ammonia-loss (-17.03), m3: Oxidation (+15.99)	989.511	1977.01	1978.03	2	-0.01353	-6.839	2882	3363.62	58	75	TRUE
MHCC97H_5600	NR_003587.2.12	NR_003587.2.12	165529	1	20	22	31	0	0.19	possibly correct	TRUE	Locus:1.1.1.788.35 File:"97H-23-R1.wiff"	SQALLGQTDGGAAGK	SQAIIGQTDGGAAGK	R	D	0.997	55.2	29.3	55	3.64	2		687.35	1372.68	1373.7	2	-0.01028	-7.485	553	13578.1	1029	1043	TRUE
MHCC97H_5600	NR_034084.1.1	NR_034084.1.1	15200	1	2	2	3	0	0.27	possibly correct	TRUE	Locus:1.1.1.1243.25 File:"97H-23-R1.wiff"	KPSVPETEADGFVLLGDTTDEQR	KPSVPETEADGFVIIGDTTDEQR	K	M	0.997	34.4	28.1	34.4	0	2		835.408	2503.2	2504.22	3	-0.005228	-2.088	1695	9951.85	13	35	TRUE
MHCC97H_5600	NR_034084.1.1	NR_034084.1.1	15200	1	2	2	3	0	0.27	possibly correct	TRUE	Locus:1.1.1.1234.23 File:"97H-23-R1.wiff"	KPSVPETEADGFVLLGDTTDEQR	KPSVPETEADGFVIIGDTTDEQR	K	M	0.997	43.6	28.1	43.6	0	2		835.408	2503.2	2504.22	3	-0.005228	-2.088	1672	16776.5	13	35	TRUE
MHCC97H_QE	NR_003587.2.12	NR_003587.2.12	165529	1	19	23	24	0.0001	0.169	possibly correct	TRUE	CHPP_97H_RP11_2.3603.3603.2	qVTGHPRPEHcTR	QVTGHPRPEHCTR	K	G	0.997	7.2	25	7.2	2.19	2	n-term: Gln->pyro-Glu (-17.03), c11: Carbamidomethyl (+57.02)	779.369	1556.72	1557.73	2	-0.002481	-1.593	789.067	2136690	1120	1132	TRUE
MHCC97H_QE	NR_003587.2.12	NR_003587.2.12	165529	1	19	23	24	0.0001	0.169	possibly correct	TRUE	CHPP_97H_RP9_2.2673.2673.2	QVTGHPRPEHcTR	QVTGHPRPEHCTR	K	G	0.997	10.4	25.1	10.4	1.74	2	c11: Carbamidomethyl (+57.02)	787.882	1573.75	1574.76	2	-0.002905	-1.845	664.756	829175	1120	1132	TRUE
MHCC97H_QE	NR_072977.1.1	NR_072977.1.1	7263.8	1	2	2	2	0	0.413	possibly correct	TRUE	CHPP_97H_RP4_2.16112.16112.2	NDDIPEQDSLGLSNLQK	NDDIPEQDSIGISNIQK	K	S	0.997	61	26.2	61	9.02	2		943.46	1884.91	1885.91	2	-0.00138	-0.7317	2075.35	10500000	41	57	TRUE
MHCC97H_QE	NR_072977.1.1	NR_072977.1.1	7263.8	1	2	2	2	0	0.413	possibly correct	TRUE	CHPP_97H_RP17_2.13727.13727.2	SSPVFQIPK	SSPVFQIPK	K	N	0.997	20.6	28.4	20.6	1.44	2		501.784	1001.55	1002.56	2	-0.002018	-2.013	2009.75	10500000	32	40	TRUE
MHCC97H_QE	NR_003587.2.12	NR_003587.2.12	165529	1	18	22	23	0.0001	0.17	possibly correct	TRUE	CHPP_97H_RP9_1.2605.2605.3	QVTGHPRPEHcTR	QVTGHPRPEHCTR	K	G	0.997	8.84	25.4	8.84	1.55	2	c11: Carbamidomethyl (+57.02)	525.591	1573.75	1574.76	3	-0.001476	-0.9374	680.149	3299060	1120	1132	TRUE
MHCC97H_QE	NR_003587.2.12	NR_003587.2.12	165529	1	18	22	23	0.0001	0.17	possibly correct	TRUE	CHPP_97H_RP9_1.2604.2604.2	QVTGHPRPEHcTR	QVTGHPRPEHCTR	K	G	0.997	25	25.2	25	4.96	2	c11: Carbamidomethyl (+57.02)	787.883	1573.75	1574.76	2	-0.002573	-1.634	680.034	1325360	1120	1132	TRUE
MHCC97H_QE	NR_034163.1.1	NR_034163.1.1	22557.1	0.992	1	1	2	0	0.0979	possibly correct	TRUE	CHPP_97H_RP2_1.5312.5312.2	EPWMEEEEIR	EPWMEEEEIR	K	T	0.708	16.2	25	16.2	0	2		674.797	1347.58	1347.59	2	0.9978	-3.629	976.418	6748920	63	72	TRUE
MHCC97H_QE	NR_072977.1.1	NR_072977.1.1	7263.8	1	3	3	3	0	0.413	possibly correct	TRUE	CHPP_97H_RP4_1.15757.15757.2	NDDIPEQDSLGLSNLQK	NDDIPEQDSIGISNIQK	K	S	0.997	69.3	26.2	69.3	10.1	2		943.459	1884.9	1885.91	2	-0.002732	-1.449	2075.89	33200000	41	57	TRUE
MHCC97H_QE	NR_072977.1.1	NR_072977.1.1	7263.8	1	3	3	3	0	0.413	possibly correct	TRUE	CHPP_97H_RP17_1.13491.13491.2	SSPVFQIPK	SSPVFQIPK	K	N	0.997	21.4	28.4	21.4	1.66	2		501.783	1001.55	1002.56	2	-0.002472	-2.466	2031.14	7814480	32	40	TRUE
Hep3B_QE	NR_034084.1.1	NR_034084.1.1	15200	1	2	2	3	0	0.285	possibly correct	TRUE	3B23-2.12178.12178.3	KPSVPETEADGFVLLGDTTDEQR	KPSVPETEADGFVIIGDTTDEQR	K	M	0.995	32.3	25.4	32.3	0	2		835.41	2503.21	2504.22	3	-9.794e-05	-0.03911	1633.46	1386660	13	35	TRUE
Hep3B_QE	NR_034084.1.1	NR_034084.1.1	15200	1	2	2	3	0	0.285	possibly correct	TRUE	3B23-2.12341.12341.3	KPSVPETEADGFVLLGDTTDEQR	KPSVPETEADGFVIIGDTTDEQR	K	M	0.997	53.3	25.4	53.3	0	2		835.41	2503.21	2504.22	3	-0.0007369	-0.2943	1649.65	5073640	13	35	TRUE
Hep3B_QE	NR_034084.1.1	NR_034084.1.1	15200	1	2	2	2	0	0.285	possibly correct	TRUE	3B23-1.12394.12394.3	KPSVPETEADGFVLLGDTTDEQR	KPSVPETEADGFVIIGDTTDEQR	K	M	0.997	56.6	25.8	56.6	0	2		835.75	2504.23	2504.22	3	1.02	6.855	1648.11	3182480	13	35	TRUE
Hep3B_LWP_5600	NR_002186.2.7	NR_002186.2.7	14971.8	1	2	2	2	0	0.174	possibly correct	TRUE	Locus:1.1.1.1850.11 File:"20150730_LWP_3B_3.wiff"	KVPDSAYEMIGR	KVPDSAYEMIGR	K	L	0.974	10.5	25	10.5	-1.11	2		455.904	1364.69	1365.68	3	0.01564	11.45	941	787.73	63	74	TRUE
Hep3B_LWP_5600	NR_002186.2.7	NR_002186.2.7	14971.8	1	2	2	2	0	0.174	possibly correct	TRUE	Locus:1.1.1.2447.12 File:"20150730_LWP_3B_1.wiff"	VDSLVSLmMVK	VDSIVSIMMVK	K	K	0.982	11.8	25	11.1	-0.813	2	m8: Oxidation (+15.99)	619.332	1236.65	1237.65	2	0.003263	2.636	2302	3267.59	52	62	TRUE
Hep3B_LWP_5600	NR_024456.3.4	NR_024456.3.4	9734.2	1	2	2	3	0	0.186	possibly correct	TRUE	Locus:1.1.1.1822.18 File:"20150730_LWP_3B_2.wiff"	GmSSmAAGKRAR	GMSSMAAGKRAR	K	A	0.987	12.3	25	8.01	-1.04	2	m2: Oxidation (+15.99), m5: Oxidation (+15.99)	627.809	1253.6	1254.6	2	0.007128	5.681	748	3862.03	24	35	TRUE
Hep3B_LWP_5600	NR_024456.3.4	NR_024456.3.4	9734.2	1	2	2	3	0	0.186	possibly correct	TRUE	Locus:1.1.1.1814.15 File:"20150730_LWP_3B_1.wiff"	GmSSmAAGKRAR	GMSSMAAGKRAR	K	A	0.997	16.6	25	16.6	0.319	2	m2: Oxidation (+15.99), m5: Oxidation (+15.99)	627.808	1253.6	1254.6	2	0.004548	3.625	730	4556.34	24	35	TRUE
Hep3B_LWP_5600	NR_024456.3.4	NR_024456.3.4	9734.2	1	2	2	3	0	0.186	possibly correct	TRUE	Locus:1.1.1.2104.27 File:"20150730_LWP_3B_1.wiff"	KEQKGMSSMAAGK	KEQKGMSSMAAGK	K	R	0.983	10.8	25	10.8	0.0555	2		676.842	1351.67	1352.67	2	0.01142	8.441	1451	2291.4	20	32	TRUE
Hep3B_LWP_5600	NR_034009.2.2	NR_034009.2.2	12255.5	1	2	2	2	0	0.299	possibly correct	TRUE	Locus:1.1.1.2838.9 File:"20150730_LWP_3B_1.wiff"	ISHAQAIGDLTLEADPGL	ISHAQAIGDITIEADPGI	K	D	0.828	0	0	0	0.377	1		607.989	1820.94	1820.94	3	1.013	5.534	3278	9027.1	10	27	TRUE
Hep3B_LWP_5600	NR_034009.2.2	NR_034009.2.2	12255.5	1	2	2	2	0	0.299	possibly correct	TRUE	Locus:1.1.1.2127.7 File:"20150730_LWP_3B_2.wiff"	MSMRNLEAGLGPDPLKK	MSMRNIEAGIGPDPIKK	R	M	0.994	15.9	25	15.9	0.553	2		619.988	1856.94	1856.97	3	0.9772	-13.73	1508	6764.27	96	112	TRUE
Hep3B_LWP_5600	NR_033942.2.4	NR_033942.2.4	5586.8	0.999	2	2	2	0	0.434	possibly correct	TRUE	Locus:1.1.1.1840.14 File:"20150730_LWP_3B_1.wiff"	LDQQSLSLPPAGVR	IDQQSISIPPAGVR	Q	A	0.874	0	0	0	1.17	1		494.621	1480.84	1480.81	3	1.035	21.83	795	21756.8	29	42	TRUE
Hep3B_LWP_5600	NR_033942.2.4	NR_033942.2.4	5586.8	0.999	2	2	2	0	0.434	possibly correct	TRUE	Locus:1.1.1.2345.5 File:"20150730_LWP_3B_2.wiff"	mPKQDLLVK	MPKQDIIVK	-	T	0.997	19.6	25	1.8	2.17	2	m1: Oxidation (+15.99)	544.808	1087.6	1087.62	2	0.9913	-10.48	2051	15941.5	1	9	TRUE
Hep3B_LWP_5600	NR_027130.3.25	NR_027130.3.25	18122.9	1	2	2	2	0	0.19	possibly correct	TRUE	Locus:1.1.1.1878.13 File:"20150730_LWP_3B_1.wiff"	DINIcLHLNTR	DINICIHINTR	K	E	0.886	21	25	19	0	2	c5: Carbamidomethyl (+57.02)	457.242	1368.7	1368.71	3	1.005	1.583	890	3071.45	127	137	TRUE
Hep3B_LWP_5600	NR_027130.3.25	NR_027130.3.25	18122.9	1	2	2	2	0	0.19	possibly correct	TRUE	Locus:1.1.1.2219.29 File:"20150730_LWP_3B_1.wiff"	LLTSGDPPTSGLPKcWDYR	IITSGDPPTSGIPKCWDYR	K	H	0.964	0.21	25	0.21	1.03	2	c15: Carbamidomethyl (+57.02)	722.032	2163.07	2163.05	3	1.027	11.33	1735	11432	55	73	TRUE
Hep3B_LWP_5600	NR_110804.2.4	NR_110804.2.4	6279.9	1	2	2	2	0	0.429	possibly correct	TRUE	Locus:1.1.1.2600.18 File:"20150730_LWP_3B_2.wiff"	EVSMDRALVER	EVSMDRAIVER	K	K	0.997	19.9	25	19.9	-0.898	2		653.337	1304.66	1304.66	2	1.005	1.707	2684	1084.81	14	24	TRUE
Hep3B_LWP_5600	NR_110804.2.4	NR_110804.2.4	6279.9	1	2	2	2	0	0.429	possibly correct	TRUE	Locus:1.1.1.2573.22 File:"20150730_LWP_3B_2.wiff"	mYALPSIGLKSLK	MYAIPSIGIKSIK	-	E	0.997	7.95	25	-2.57	0.509	2	m1: Oxidation (+15.99)	719.404	1436.79	1436.82	2	0.9826	-14	2616	10084	1	13	TRUE
Hep3B_LWP_5600	NR_024157.2.7	NR_024157.2.7	7854.4	1	2	2	2	0	0.314	possibly correct	TRUE	Locus:1.1.1.2606.13 File:"20150730_LWP_3B_1.wiff"	DTITKTGDSGNRMScVK	DTITKTGDSGNRMSCVK	R	H	0.985	14.6	25	14.6	-0.602	2	c15: Carbamidomethyl (+57.02)	624.299	1869.88	1869.88	3	1.003	0.3625	2699	3117.59	21	37	TRUE
Hep3B_LWP_5600	NR_024157.2.7	NR_024157.2.7	7854.4	1	2	2	2	0	0.314	possibly correct	TRUE	Locus:1.1.1.2241.4 File:"20150730_LWP_3B_4.wiff"	VLKNRDTITK	VIKNRDTITK	K	T	0.992	15.7	25	15.7	0.432	2		594.354	1186.69	1187.71	2	-0.01064	-8.96	1457	3089.13	16	25	TRUE
Hep3B_LWP_5600	NR_104219.3.1	NR_104219.3.1	19449.3	1	5	6	21	0.0002	0.321	possibly correct	TRUE	Locus:1.1.1.1798.8 File:"20150730_LWP_3B_1.wiff"	DLPEVDGADDVSLK	DIPEVDGADDVSIK	V	I	0.997	0	0	0	2.55	1		491.581	1471.72	1472.71	3	0.01756	11.92	689	2712.14	141	154	TRUE
Hep3B_LWP_5600	NR_104219.3.1	NR_104219.3.1	19449.3	1	5	6	21	0.0002	0.321	possibly correct	TRUE	Locus:1.1.1.1787.5 File:"20150730_LWP_3B_1.wiff"	DLPEVDGADDVSLK	DIPEVDGADDVSIK	V	I	0.997	0	0	0	2.74	1		491.582	1471.72	1472.71	3	0.019	12.9	661	2019.88	141	154	TRUE
Hep3B_LWP_5600	NR_003148.1.3	NR_003148.1.3	6067.1	0.993	1	1	7	0.0001	0.283	possibly correct	TRUE	Locus:1.1.1.2045.11 File:"20150730_LWP_3B_2.wiff"	mKKMELQEIQLK	MKKMEIQEIQIK	-	E	0.95	0	0	0	0.244	2	n-term: Ammonia-loss (-17.03), m1: Oxidation (+15.99)	507.268	1518.78	1517.81	3	1.982	-15.34	1305	19703.2	1	12	TRUE
Hep3B_LWP_5600	NR_024456.3.4	NR_024456.3.4	9734.2	0.63	1	1	1	0.0001	0.14	possibly correct	TRUE	Locus:1.1.1.3210.2 File:"20150709_HBE_1.wiff"	GmSSmAAGKRAR	GMSSMAAGKRAR	K	A	0.862	5.89	27.6	3.63	-0.114	2	m2: Oxidation (+15.99), m5: Oxidation (+15.99)	627.808	1253.6	1254.6	2	0.004328	3.45	1201	619.72	24	35	TRUE
Hep3B_5600	NR_034084.1.1	NR_034084.1.1	15200	1	3	3	4	0	0.387	possibly correct	TRUE	Locus:1.1.1.1080.29 File:"Hep3B-23-R2.wiff"	KPSVPETEADGFVLLGDTTDEQR	KPSVPETEADGFVIIGDTTDEQR	K	M	0.997	45.9	27.6	45.9	0	2		835.406	2503.2	2504.22	3	-0.01063	-4.244	1688	16721.9	13	35	TRUE
Hep3B_5600	NR_034084.1.1	NR_034084.1.1	15200	1	3	3	4	0	0.387	possibly correct	TRUE	Locus:1.1.1.1074.30 File:"Hep3B-23-R2.wiff"	KPSVPETEADGFVLLGDTTDEQR	KPSVPETEADGFVIIGDTTDEQR	K	M	0.997	57.2	27.6	57.2	0	2		835.406	2503.2	2504.22	3	-0.01063	-4.244	1673	22027	13	35	TRUE
Hep3B_5600	NR_034084.1.1	NR_034084.1.1	15200	1	3	3	4	0	0.387	possibly correct	TRUE	Locus:1.1.1.1247.27 File:"Hep3B-23-R1.wiff"	KPSVPETEADGFVLLGDTTDEQR	KPSVPETEADGFVIIGDTTDEQR	K	M	0.997	36.6	27.6	36.6	0	2		835.406	2503.2	2504.22	3	-0.0118	-4.711	1701	16293.3	13	35	TRUE
Hep3B_5600	NR_034084.1.1	NR_034084.1.1	15200	1	3	3	4	0	0.387	possibly correct	TRUE	Locus:1.1.1.1239.28 File:"Hep3B-23-R1.wiff"	KPSVPETEADGFVLLGDTTDEQR	KPSVPETEADGFVIIGDTTDEQR	K	M	0.997	61.1	27.8	61.1	0	2		835.409	2503.2	2504.22	3	-0.004598	-1.836	1680	24006.4	13	35	TRUE

## Sheet: X!Tandem
Sources	Protein(s)	Sequence（L>I）	Sequence	Variable Modification(s)	Location Confidence	PhosphoRS	D-score	Spectrum Title	Precursor m/z	Precursor Charge	Idenitification Charge	Precursor Retention Time	Peptide Theoretical Mass	Mass Error [ppm]	Isotope number	Score	Confidence
MHCCLM3_LWP_5600_Run2	NR_073375.2.4	KCPAEPSSPIAR	KCPAEPSSPLAR					Locus:1.1.1.3248.3 File:"20150730_LWP_LM3_2.wiff"	657.333	2+	2	4190	1311.66	-9.38435	1	9.58607	84.7082
MHCCLM3_LWP_5600_Run2	NR_077215.3.2	IMPSIICGMVAKDSK	LMPSLLCGMVAKDSK	Oxidation of M(9)	Oxidation of M (9: Random)	Oxidation of M (2: 50.0, 9: 50.0)	Oxidation of M (9: 99.00826446280992)	Locus:1.1.1.2273.25 File:"20150730_LWP_LM3_1.wiff"	833.923	2+	2	1932	1664.83	-1.19895	1	21.6115	98.5816
MHCCLM3_LWP_5600_Run2	NR_073375.2.4	KCPAEPSSPIAR	KCPAEPSSPLAR					Locus:1.1.1.3227.4 File:"20150730_LWP_LM3_1.wiff"	656.832	2+	2	4302	1311.66	-7.78971	0	20.5552	98.7342
MHCCLM3_LWP_5600_Run2	NR_120386.3.5	APIEPGTDSISAMIRK	APLEPGTDSLSAMLRK	Acetylation of protein N-term(1)	Acetylation of protein N-term ()	Acetylation of protein N-term (0: 100.0)	Acetylation of protein N-term (1: 88.83647798742138)	Locus:1.1.1.2915.27 File:"20150730_LWP_LM3_2.wiff"	865.465	2+	2	3389	1726.89	9.30459	2	10.9691	90.372
MHCCLM3_LWP_5600_Run2	NR_015432.3.1	GFYVETVVTYKEDFVPNTEK	GFYVETVVTYKEDFVPNTEK					Locus:1.1.1.2707.13 File:"20150730_LWP_LM3_2.wiff"	789.063	3+	3	2870	2364.15	6.57182	0	51.0237	100
MHCCLM3_LWP_5600_Run2	NR_073375.2.4	KCPAEPSSPIAR	KCPAEPSSPLAR					Locus:1.1.1.3257.3 File:"20150730_LWP_LM3_2.wiff"	656.835	2+	2	4212	1311.66	-4.53168	0	22.0761	99.5327
MHCCLM3_LWP_5600_Run2	NR_077215.3.2	IMPSIICGMVAKDSK	LMPSLLCGMVAKDSK	Oxidation of M(9)	Oxidation of M (9: Random)	Oxidation of M (2: 50.0, 9: 50.0)	Oxidation of M (9: 96.53465346534654)	Locus:1.1.1.2341.17 File:"20150730_LWP_LM3_3.wiff"	833.923	2+	2	2063	1664.83	-0.719002	1	14.2022	96.9838
MHCCLM3_LWP_5600_Run2	NR_073375.2.4	KCPAEPSSPIAR	KCPAEPSSPLAR					Locus:1.1.1.3236.4 File:"20150730_LWP_LM3_1.wiff"	656.832	2+	2	4322	1311.66	-8.94677	0	23.1876	98.8263
MHCCLM3_LWP_5600_Run2	NR_073375.2.4	KCPAEPSSPIAR	KCPAEPSSPLAR					Locus:1.1.1.3266.2 File:"20150730_LWP_LM3_2.wiff"	657.332	2+	2	4234	1311.66	-10.6328	1	19.2082	98.6871
MHCCLM3_LWP_5600_Run2	NR_073375.2.4	KCPAEPSSPIAR	KCPAEPSSPLAR					Locus:1.1.1.3253.4 File:"20150730_LWP_LM3_1.wiff"	656.833	2+	2	4366	1311.66	-6.89147	0	18.5387	98.8318
MHCCLM3_LWP_5600_Run2	NR_015432.3.1	DGSASEVPSEISERPK	DGSASEVPSELSERPK					Locus:1.1.1.1927.3 File:"20150730_LWP_LM3_2.wiff"	563.278	3+	3	924	1686.81	2.96059	0	105.376	100
MHCCLM3_LWP_5600_Run2	NR_026892.1.6	HIKPPSQPRPVQSQSKEPVFR	HLKPPSQPRPVQSQSKEPVFR					Locus:1.1.1.2454.18 File:"20150730_LWP_LM3_1.wiff"	611.595	4+	4	2376	2441.33	7.59762	1	21.1351	100
MHCCLM3_LWP_5600_Run2	NR_073375.2.4	KCPAEPSSPIAR	KCPAEPSSPLAR					Locus:1.1.1.3211.3 File:"20150730_LWP_LM3_1.wiff"	656.832	2+	2	4261	1311.66	-7.77449	0	16.3827	97.254
MHCCLM3_LWP_5600_Run2	NR_077215.3.2	IMPSIICGMVAKDSK	LMPSLLCGMVAKDSK	Oxidation of M(9)	Oxidation of M (9: Random)	Oxidation of M (2: 50.0, 9: 50.0)	Oxidation of M (9: 95.96273291925466)	Locus:1.1.1.2281.41 File:"20150730_LWP_LM3_1.wiff"	833.416	2+	2	1952	1664.83	-7.90933	0	14.9485	96.3134
MHCCLM3_LWP_5600_Run2	NR_024022.3.1	PRPGPFSVDPRHHISKGVVIFSPFPEAQNR	PRPGPFSVDPRHHLSKGVVLFSPFPEAQNR	Acetylation of protein N-term(1)	Acetylation of protein N-term ()	Acetylation of protein N-term (0: 100.0)	Acetylation of protein N-term (1: 92.32053422370618)	Locus:1.1.1.2908.30 File:"20150730_LWP_LM3_1.wiff"	853.46	4+	4	3511	3409.78	9.05819	0	11.6115	92.3077
MHCCLM3_LWP_5600_Run1	NR_026999.2.7	MVSGQWAPPRPAWASR	MVSGQWAPPRPAWASR	Acetylation of protein N-term(1), Oxidation of M(1)	Acetylation of protein N-term (1: Very Confident), Oxidation of M (1: Very Confident)	Acetylation of protein N-term (0: 100.0), Oxidation of M (1: 100.0)	Acetylation of protein N-term (1: 88.5398773006135), Oxidation of M (1: 88.5398773006135)	Locus:1.1.1.4960.3 File:"20150709_LM3_3_11.wiff"	927.968	2+	2	6228	1853.9	12.1694	0	11.9382	89.7082
MHCCLM3_LWP_5600_Run1	NR_037916.1.19	MPVVPATRATEAGEIIEPGRR	MPVVPATRATEAGELLEPGRR	Acetylation of protein N-term(1), Oxidation of M(1)	Acetylation of protein N-term (1: Very Confident), Oxidation of M (1: Very Confident)	Acetylation of protein N-term (0: 100.0), Oxidation of M (1: 100.0)	Acetylation of protein N-term (1: 86.40718562874251), Oxidation of M (1: 86.40718562874251)	Locus:1.1.1.3944.7 File:"20150709_LM3_2_11.wiff"	770.4	3+	3	5227	2307.2	-11.3965	1	11.0237	89.0805
MHCCLM3_LWP_5600_Run1	NR_046507.1.6	ASDRSAFAFIYINFTMSR	ASDRSAFAFLYINFTMSR	Acetylation of protein N-term(1), Oxidation of M(16)	Acetylation of protein N-term (1: Very Confident), Oxidation of M (16: Very Confident)	Acetylation of protein N-term (0: 100.0), Oxidation of M (16: 100.0)	Acetylation of protein N-term (1: 81.614513576038), Oxidation of M (16: 81.614513576038)	Locus:1.1.1.3152.7 File:"20150709_LM3_2_11.wiff"	719.011	3+	3	3265	2154.02	-4.03983	0	8.23909	84.29
MHCCLM3_LWP_5600_Run1	NR_024159.3.6	MSPSIPGPEPQEISGISPRPGSGPAKR	MSPSLPGPEPQELSGLSPRPGSGPAKR	Acetylation of protein N-term(1), Oxidation of M(1)	Acetylation of protein N-term (1: Very Confident), Oxidation of M (1: Very Confident)	Acetylation of protein N-term (0: 100.0), Oxidation of M (1: 100.0)	Acetylation of protein N-term (1: 93.20837390457643), Oxidation of M (1: 93.20837390457643)	Locus:1.1.1.3808.13 File:"20150709_LM3_2_11.wiff"	930.136	3+	3	4888	2786.4	-7.11668	1	15.6864	97.8916
MHCCLM3_LWP_5600_Run1	NR_073375.2.4	KCPAEPSSPIAR	KCPAEPSSPLAR					Locus:1.1.1.4069.2 File:"20150709_LM3_3_11.wiff"	656.837	2+	2	5622	1311.66	-0.756009	0	9.58607	85.2877
MHCCLM3_LWP_5600_Run1	NR_024019.2.6	GRNERPPPTMDRGEGAPSR	GRNERPPPTMDRGEGAPSR	Acetylation of protein N-term(1), Oxidation of M(10)	Acetylation of protein N-term (1: Very Confident), Oxidation of M (10: Very Confident)	Acetylation of protein N-term (0: 100.0), Oxidation of M (10: 100.0)	Acetylation of protein N-term (1: 86.15553656452204), Oxidation of M (10: 86.15553656452204)	Locus:1.1.1.3068.14 File:"20150709_LM3_1_11.wiff"	714.007	3+	3	3589	2137.01	-6.78305	2	10.6048	87.3846
MHCCLM3_LWP_5600_Run1	NR_026883.2.1	CITDCIQSRFNQRDGSIK	CITDCIQSRFNQRDGSIK	Acetylation of protein N-term(1)	Acetylation of protein N-term ()	Acetylation of protein N-term (0: 100.0)	Acetylation of protein N-term (1: 83.10924369747899)	Locus:1.1.1.3603.10 File:"20150709_LM3_1_11.wiff"	747.699	3+	3	4911	2239.05	10.4952	1	9.20819	85.1266
MHCCLM3_LWP_5600_Run1	NR_073375.2.4	KCPAEPSSPIAR	KCPAEPSSPLAR					Locus:1.1.1.4098.3 File:"20150709_LM3_2_11.wiff"	656.835	2+	2	5596	1311.66	-3.61821	0	21.3077	97.6819
MHCCLM3_LWP_5600_Run1	NR_073375.2.4	KCPAEPSSPIAR	KCPAEPSSPLAR					Locus:1.1.1.4108.4 File:"20150709_LM3_2_11.wiff"	656.835	2+	2	5617	1311.66	-3.64866	0	16.3827	94.7109
MHCCLM3_LWP_5600_Run1	NR_073375.2.4	KCPAEPSSPIAR	KCPAEPSSPLAR					Locus:1.1.1.4543.2 File:"20150709_LM3_4_11.wiff"	656.834	2+	2	5614	1311.66	-5.24723	0	9.58607	85.2877
MHCCLM3_LWP_5600_Run1	NR_001564.3.18	MHIGHYWTIMCVTAHGPSHINK	MHLGHYWTLMCVTAHGPSHLNK	Acetylation of protein N-term(1), Oxidation of M(10)	Acetylation of protein N-term (1: Very Confident), Oxidation of M (10: Random)	Acetylation of protein N-term (0: 100.0), Oxidation of M (1: 50.0, 10: 50.0)	Acetylation of protein N-term (1: 81.83786384411835), Oxidation of M (10: 81.83786384411835)	Locus:1.1.1.2820.18 File:"20150709_LM3_2_11.wiff"	883.405	3+	3	2456	2647.22	-11.364	0	8.53872	84.3373
MHCCLM3_LWP_5600_Run1	NR_026777.3.6	NVMNVEKPSPRSQPTQDIR	NVMNVEKPSPRSQPTQDIR	Acetylation of protein N-term(1), Oxidation of M(3)	Acetylation of protein N-term (1: Very Confident), Oxidation of M (3: Very Confident)	Acetylation of protein N-term (0: 100.0), Oxidation of M (3: 100.0)	Acetylation of protein N-term (1: 97.70815555284652), Oxidation of M (3: 97.70815555284652)	Locus:1.1.1.3162.24 File:"20150709_LM3_1_11.wiff"	1128.57		2	3821	2253.12	-1.24215	2	22.3657	98.0212
MHCCLM3_LWP_5600_Run1	NR_040093.3.5	VQDRTNIGFGQMK	VQDRTNLGFGQMK	Acetylation of protein N-term(1), Oxidation of M(12)	Acetylation of protein N-term (1: Very Confident), Oxidation of M (12: Very Confident)	Acetylation of protein N-term (0: 100.0), Oxidation of M (12: 100.0)	Acetylation of protein N-term (1: 95.85219625596476), Oxidation of M (12: 95.85219625596476)	Locus:1.1.1.1606.7 File:"20150709_LM3_3_11.wiff"	777.402	2+	2	759	1550.75	20.2936	2	18.5387	96.2351
MHCCLM3_LWP_5600_Run1	NR_049769.1.3	MAKQAQQGPGATIDPKGR	MAKQAQQGPGATLDPKGR	Acetylation of protein N-term(1), Oxidation of M(1)	Acetylation of protein N-term (1: Very Confident), Oxidation of M (1: Very Confident)	Acetylation of protein N-term (0: 100.0), Oxidation of M (1: 100.0)	Acetylation of protein N-term (1: 89.76755626614192), Oxidation of M (1: 89.76755626614192)	Locus:1.1.1.2783.24 File:"20150709_LM3_2_11.wiff"	956.483	2+	2	2366	1910.96	-6.21914	0	12.7572	90.7256
MHCCLM3_LWP_5600_Run1	NR_039981.2.18	MIPPFSVEPFSPIIPSKK	MLPPFSVEPFSPLLPSKK	Acetylation of protein N-term(1), Oxidation of M(1)	Acetylation of protein N-term (1: Very Confident), Oxidation of M (1: Very Confident)	Acetylation of protein N-term (0: 100.0), Oxidation of M (1: 100.0)	Acetylation of protein N-term (1: 80.75218589052582), Oxidation of M (1: 80.75218589052582)	Locus:1.1.1.3690.4 File:"20150709_LM3_2_11.wiff"	692.049	3+	3	4594	2071.11	5.69144	2	7.9588	83.2817
MHCCLM3_QE_Run2	NR_015367.1.1	WDYPEGTPNGGSTTIPSAPPPASAGIK	WDYPEGTPNGGSTTLPSAPPPASAGLK					CHPP_LM3_RP24_2.14456.14456.3	890.1	3+	3	2322.31	2667.28	-1.23093	0	65.8503	100
MHCCLM3_QE_Run2	NR_049772.2.2	MKISSSSVMCIPIFSGIR	MKLSSSSVMCLPLFSGLR	Acetylation of protein N-term(1), Oxidation of M(1)	Acetylation of protein N-term (1: Very Confident), Oxidation of M (1: Random)	Acetylation of protein N-term (0: 100.0), Oxidation of M (1: 50.0, 9: 50.0)	Acetylation of protein N-term (1: 85.31068230080325), Oxidation of M (1: 85.31068230080325)	CHPP_LM3_RP7_2.6832.6832.3	691.012	3+	3	1328.48	2070.03	-8.47422	0	7.44727	74.31
MHCCLM3_QE_Run2	NR_038406.3.1	MTIARNPAR	MTLARNPAR	Acetylation of protein N-term(1), Oxidation of M(1)	Acetylation of protein N-term (1: Very Confident), Oxidation of M (1: Very Confident)	Acetylation of protein N-term (0: 100.0), Oxidation of M (1: 100.0)	Acetylation of protein N-term (1: 89.26443202979516), Oxidation of M (1: 89.26443202979516)	CHPP_LM3_RP7_2.8324.8324.2	544.791	2+	2	1510.88	1086.56	3.75781	1	8.86057	90.3382
MHCCLM3_QE_Run2	NR_038406.3.1	MTIARNPAR	MTLARNPAR	Acetylation of protein N-term(1), Oxidation of M(1)	Acetylation of protein N-term (1: Very Confident), Oxidation of M (1: Very Confident)	Acetylation of protein N-term (0: 100.0), Oxidation of M (1: 100.0)	Acetylation of protein N-term (1: 95.05730659025788), Oxidation of M (1: 95.05730659025788)	CHPP_LM3_RP12_2.7751.7751.2	544.79	2+	2	1587.46	1086.56	1.91187	1	12.2915	95.1049
MHCCLM3_QE_Run2	NR_036506.1.1	HTGPGIISMANAGPNTNDSQIFICTAK	HTGPGILSMANAGPNTNDSQIFICTAK	Oxidation of M(9)	Oxidation of M (9: Very Confident)	Oxidation of M (9: 100.0)	Oxidation of M (9: 99.66539641230597)	CHPP_LM3_RP2_2.15783.15783.3	944.445	3+	3	2075.23	2830.34	-9.09701	0	24.6852	100
MHCCLM3_QE_Run2	NR_034084.1.1	KPSVPETEADGFVIIGDTTDEQR	KPSVPETEADGFVLLGDTTDEQR					CHPP_LM3_RP3_2.18635.18635.2	1252.61	2+	2	2371.2	2503.21	1.52199	0	71.1351	100
MHCCLM3_QE_Run2	NR_075100.2.6	MIGHGHKGITER	MLGHGHKGLTER	Acetylation of protein N-term(1), Oxidation of M(1)	Acetylation of protein N-term (1: Very Confident), Oxidation of M (1: Very Confident)	Acetylation of protein N-term (0: 100.0), Oxidation of M (1: 100.0)	Acetylation of protein N-term (1: 66.85417948492574), Oxidation of M (1: 66.85417948492574)	CHPP_LM3_RP2_2.7637.7637.2	697.861	2+	2	1183.63	1392.69	8.02437	1	3.66532	70.6727
MHCCLM3_QE_Run2	NR_110611.3.1	VMEMPIHGIR	VMEMPIHGIR	Acetylation of protein N-term(1), Oxidation of M(4)	Acetylation of protein N-term (1: Very Confident), Oxidation of M (4: Random)	Acetylation of protein N-term (0: 100.0), Oxidation of M (2: 50.0, 4: 50.0)	Acetylation of protein N-term (1: 88.40067026624465), Oxidation of M (4: 88.40067026624465)	CHPP_LM3_RP2_2.13849.13849.2	620.81	2+	2	1861.63	1239.61	-3.7519	0	8.53872	78.9855
MHCCLM3_QE_Run1	NR_038454.3.2	MVYPISSSTSTR	MVYPLSSSTSTR	Acetylation of protein N-term(1), Oxidation of M(1)	Acetylation of protein N-term (1: Very Confident), Oxidation of M (1: Very Confident)	Acetylation of protein N-term (0: 100.0), Oxidation of M (1: 100.0)	Acetylation of protein N-term (1: 99.16609549920037), Oxidation of M (1: 99.16609549920037)	CHPP_LM3_RP15_1.4093.4093.2	694.335	2+	2	963.265	1385.65	1.89138	1	20	98.5748
MHCCLM3_QE_Run1	NR_037163.3.18	MWYIHISPVKDK	MWYLHLSPVKDK	Acetylation of protein N-term(1), Oxidation of M(1)	Acetylation of protein N-term (1: Very Confident), Oxidation of M (1: Very Confident)	Acetylation of protein N-term (0: 100.0), Oxidation of M (1: 100.0)	Acetylation of protein N-term (1: 92.67256637168143), Oxidation of M (1: 92.67256637168143)	CHPP_LM3_RP24_1.14319.14319.2	788.912	2+	2	2339.95	1573.8	3.88507	2	10.1773	88.7208
MHCCLM3_QE_Run1	NR_038406.3.1	MTIARNPAR	MTLARNPAR	Acetylation of protein N-term(1), Oxidation of M(1)	Acetylation of protein N-term (1: Very Confident), Oxidation of M (1: Very Confident)	Acetylation of protein N-term (0: 100.0), Oxidation of M (1: 100.0)	Acetylation of protein N-term (1: 93.81085618354784), Oxidation of M (1: 93.81085618354784)	CHPP_LM3_RP13_1.8181.8181.2	544.791	2+	2	1555.05	1086.56	2.96898	1	11.0237	93.2611
MHCCLM3_QE_Run1	NR_038897.3.3	EGGRAGVGVGAGACFDRSSSVVIISSPDR	EGGRAGVGVGAGACFDRSSSVVILSSPDR	Pyrolidone from E(1)	Pyrolidone from E ()	Pyrolidone from E (0: 100.0)	Pyrolidone from E (1: 99.67045454545455)	CHPP_LM3_RP9_1.19619.19619.3	949.483	3+	3	2639.44	2844.39	10.8771	1	24.6852	100
MHCCLM3_QE_Run1	NR_036506.1.1	HTGPGIISMANAGPNTNDSQIFICTAK	HTGPGILSMANAGPNTNDSQIFICTAK	Oxidation of M(9)	Oxidation of M (9: Very Confident)	Oxidation of M (9: 100.0)	Oxidation of M (9: 99.96648419171042)	CHPP_LM3_RP2_1.15764.15764.3	944.445	3+	3	2078.37	2830.34	-8.73121	0	35.2288	100
MHCCLM3_QE_Run1	NR_003587.2.12	IQESIISISDDVSK	IQESLLSLSDDVSK					CHPP_LM3_RP14_1.15726.15726.2	767.402	2+	2	2339.48	1532.79	-2.90557	0	81.6749	100
Hela_QE	NR_002775.3.4	NVAGVCPQIHYPTVASVPHSIIDGYK	NVAGVCPQIHYPTVASVPHSIIDGYK					20140529_QE7_UPLC9_RJC_DEV_Exp3_faster_1ug_01.49753.49753.3	941.48	3+	3	2937.93	2821.42	-1.40338	0	31.9382	100
HBE_LWP_5600_Run2	NR_003677.3.1	IYPAAVDTIVAVTAEGK	LYPAAVDTIVAVTAEGK					Locus:1.1.1.2770.7 File:"20150730_LWP_HBE_1.wiff"	573.321	3+	3	3179	1716.93	5.96466	0	32.9243	100
HBE_LWP_5600_Run2	NR_003677.3.1	SQIVEQFPGIEPWINQIMPK	SQLVEQFPGIEPWLNQIMPK					Locus:1.1.1.3073.14 File:"20150730_LWP_HBE_1.wiff"	786.084	3+	3	3932	2353.21	4.02414	2	43.3724	100
HBE_LWP_5600_Run2	NR_036447.3.5	MPAGAAPSPSVGSGAASSTR	MPAGAAPSPSVGSGAASSTR	Oxidation of M(1)	Oxidation of M (1: Very Confident)	Oxidation of M (1: 100.0)	Oxidation of M (1: 96.85039370078741)	Locus:1.1.1.3280.6 File:"20150730_LWP_HBE_1.wiff"	888.936	2+	2	4449	1773.83	10.956	2	15.376	97.1377
HBE_LWP_5600_Run2	NR_033302.2.16	MEMVHVIPR	MEMVHVLPR	Acetylation of protein N-term(1), Oxidation of M(1)	Acetylation of protein N-term (1: Very Confident), Oxidation of M (1: Random)	Acetylation of protein N-term (0: 100.0), Oxidation of M (1: 50.0, 3: 50.0)	Acetylation of protein N-term (1: 97.0276008492569), Oxidation of M (1: 97.0276008492569)	Locus:1.1.1.2383.8 File:"20150730_LWP_HBE_3.wiff"	585.292		2	2229	1168.57	-2.86896	0	13.3724	97.7901
HBE_LWP_5600_Run2	NR_024157.2.7	VIKNRDTITK	VLKNRDTITK					Locus:1.1.1.2111.12 File:"20150730_LWP_HBE_4.wiff"	594.353	2+	2	1482	1186.7	-10.3001	0	37.9588	100
HBE_LWP_5600_Run2	NR_015404.2.1	MEPITAKSPCFIR	MEPLTAKSPCFLR	Acetylation of protein N-term(1)	Acetylation of protein N-term ()	Acetylation of protein N-term (0: 100.0)	Acetylation of protein N-term (1: 89.52802359882006)	Locus:1.1.1.2510.19 File:"20150730_LWP_HBE_2.wiff"	796.905	2+	2	2455	1590.79	1.7655	1	8.53872	89.8164
HBE_LWP_5600_Run2	NR_044993.1.2	MNVPGNDIQGEIK	MNVPGNDLQGELK	Acetylation of protein N-term(1), Oxidation of M(1)	Acetylation of protein N-term (1: Very Confident), Oxidation of M (1: Very Confident)	Acetylation of protein N-term (0: 100.0), Oxidation of M (1: 100.0)	Acetylation of protein N-term (1: 93.31848552338529), Oxidation of M (1: 93.31848552338529)	Locus:1.1.1.2836.18 File:"20150730_LWP_HBE_2.wiff"	737.363		2	3270	1471.7	7.43609	1	9.58607	94.955
HBE_LWP_5600_Run2	NR_110439.2.4	YINQEISIKIIIK	YINQELSLKILLK					Locus:1.1.1.2944.13 File:"20150730_LWP_HBE_1.wiff"	787.974	2+	2	3613	1573.94	-6.60073	0	12.3657	96.4015
HBE_LWP_5600_Run2	NR_015432.3.1	DGSASEVPSEISERPK	DGSASEVPSELSERPK					Locus:1.1.1.1853.4 File:"20150730_LWP_HBE_3.wiff"	563.274	3+	3	905	1686.81	-3.6969	0	118.861	100
HBE_LWP_5600_Run2	NR_003148.2.8	IGKSHHHSPVSNTK	LGKSHHHSPVSNTK	Acetylation of protein N-term(1)	Acetylation of protein N-term ()	Acetylation of protein N-term (0: 100.0)	Acetylation of protein N-term (1: 86.31921824104234)	Locus:1.1.1.2543.31 File:"20150730_LWP_HBE_2.wiff"	786.407	2+	2	2537	1569.8	-2.80906	1	7.69551	86.3787
HBE_LWP_5600_Run2	NR_110439.2.4	YINQEISIKIIIK	YINQELSLKILLK					Locus:1.1.1.2964.7 File:"20150730_LWP_HBE_3.wiff"	787.975	2+	2	3684	1573.94	-5.63624	0	8.86057	90.8197
HBE_LWP_5600_Run2	NR_026550.2.1	APPSIIPGAGGGPGAGSRQPPPPQPSR	APPSLLPGAGGGPGAGSRQPPPPQPSR	Acetylation of protein N-term(1)	Acetylation of protein N-term ()	Acetylation of protein N-term (0: 100.0)	Acetylation of protein N-term (1: 97.04016913319239)	Locus:1.1.1.2764.8 File:"20150730_LWP_HBE_3.wiff"	637.338	4+	4	3181	2544.32	0.0240884	1	12.84	100
HBE_LWP_5600_Run2	NR_026550.2.1	APPSIIPGAGGGPGAGSRQPPPPQPSR	APPSLLPGAGGGPGAGSRQPPPPQPSR	Acetylation of protein N-term(1)	Acetylation of protein N-term ()	Acetylation of protein N-term (0: 100.0)	Acetylation of protein N-term (1: 89.52802359882006)	Locus:1.1.1.2666.13 File:"20150730_LWP_HBE_2.wiff"	637.337	4+	4	2843	2544.32	-1.48277	1	8.53872	87.0968
HBE_LWP_5600_Run2	NR_026900.2.1	SQPGIESIPIIRPAGFYK	SQPGLESLPLIRPAGFYK					Locus:1.1.1.3146.9 File:"20150730_LWP_HBE_1.wiff"	988.047	2+	2	4115	1972.08	-2.86707	2	8.23909	89.3275
HBE_LWP_5600_Run2	NR_024471.3.3	MRPGEGIGIGHPITTPR	MRPGEGLGLGHPLTTPR					Locus:1.1.1.2548.32 File:"20150730_LWP_HBE_2.wiff"	894.979		2	2550	1787.95	-1.30998	0	10.655	93.1638
HBE_LWP_5600_Run2	NR_027433.2.2	MPSAIPSGVGDAMPPGPPSPTPR	MPSALPSGVGDAMPPGPPSPTPR	Acetylation of protein N-term(1), Oxidation of M(13)	Acetylation of protein N-term (1: Very Confident), Oxidation of M (13: Random)	Acetylation of protein N-term (0: 100.0), Oxidation of M (1: 50.0, 13: 50.0)	Acetylation of protein N-term (1: 93.31848552338529), Oxidation of M (13: 93.31848552338529)	Locus:1.1.1.2449.8 File:"20150730_LWP_HBE_2.wiff"	759.373	3+	3	2302	2273.08	3.8847	2	9.58607	86.4754
HBE_LWP_5600_Run2	NR_036447.3.5	MPAGAAPSPSVGSGAASSTR	MPAGAAPSPSVGSGAASSTR	Oxidation of M(1)	Oxidation of M (1: Very Confident)	Oxidation of M (1: 100.0)	Oxidation of M (1: 93.3913043478261)	Locus:1.1.1.3259.9 File:"20150730_LWP_HBE_1.wiff"	888.932	2+	2	4396	1773.83	6.78894	2	10	94.5386
H1299_LWP_5600_Run2	NR_024011.1.9	VCTRIIPEEMPVGIK	VCTRLLPEEMPVGLK	Oxidation of M(10)	Oxidation of M (10: Very Confident)	Oxidation of M (10: 100.0)	Oxidation of M (10: 97.74859287054409)	Locus:1.1.1.2791.34 File:"20150730_LWP_H1299_1.wiff"	879.475	2+	2	3145	1756.92	8.33713	0	16.5758	97.9284
H1299_LWP_5600_Run2	NR_037893.2.1	MSIMIRNRFWEDPEDPIVAAMIR	MSLMLRNRFWEDPEDPLVAAMLR	Oxidation of M(4, 21)	Oxidation of M (4: Random, 21: Random)	Oxidation of M (1: 66.66666666, 4: 66.66666666, 21: 66.66666666)	Oxidation of M (4: 92.96703296703296, 21: 92.96703296703296)	Locus:1.1.1.2677.9 File:"20150730_LWP_H1299_1.wiff"	941.465	3+	3	2862	2821.37	0.481111	0	10.7058	87.4822
H1299_LWP_5600_Run2	NR_036447.3.5	MPAGAAPSPSVGSGAASSTR	MPAGAAPSPSVGSGAASSTR	Acetylation of protein N-term(1), Oxidation of M(1)	Acetylation of protein N-term (1: Very Confident), Oxidation of M (1: Very Confident)	Acetylation of protein N-term (0: 100.0), Oxidation of M (1: 100.0)	Acetylation of protein N-term (1: 90.94138543516874), Oxidation of M (1: 90.94138543516874)	Locus:1.1.1.2564.9 File:"20150730_LWP_H1299_1.wiff"	606.288	3+	3	2577	1815.84	0.00804978	0	10.2228	86.5994
H1299_LWP_5600_Run2	NR_024011.1.9	VCTRIIPEEMPVGIK	VCTRLLPEEMPVGLK	Oxidation of M(10)	Oxidation of M (10: Very Confident)	Oxidation of M (10: 100.0)	Oxidation of M (10: 93.23308270676691)	Locus:1.1.1.2782.19 File:"20150730_LWP_H1299_1.wiff"	879.476	2+	2	3123	1756.92	8.6214	0	10.5061	92.2166
H1299_LWP_5600_Run2	NR_040022.1.1	MVGISIPTVREVR	MVGLSLPTVREVR	Acetylation of protein N-term(1), Oxidation of M(1)	Acetylation of protein N-term (1: Very Confident), Oxidation of M (1: Very Confident)	Acetylation of protein N-term (0: 100.0), Oxidation of M (1: 100.0)	Acetylation of protein N-term (1: 98.8785046728972), Oxidation of M (1: 98.8785046728972)	Locus:1.1.1.2624.12 File:"20150730_LWP_H1299_3.wiff"	757.91	2+	2	2843	1513.83	-14.9231	0	19.2082	97.9927
H1299_LWP_5600_Run2	NR_015432.3.1	DGSASEVPSEISERPK	DGSASEVPSELSERPK					Locus:1.1.1.1860.14 File:"20150730_LWP_H1299_3.wiff"	563.27	3+	3	933	1686.81	-9.76852	0	64.6852	100
H1299_LWP_5600_Run2	NR_036521.3.1	FIIANSGDSPAR	FLLANSGDSPAR					Locus:1.1.1.2346.17 File:"20150730_LWP_H1299_1.wiff"	624.321		2	2037	1246.63	-3.22984	0	23.098	99.4175
H1299_LWP_5600_Run2	NR_038927.3.2	MVSVKGRIDDEFMK	MVSVKGRLDDEFMK	Acetylation of protein N-term(1)	Acetylation of protein N-term ()	Acetylation of protein N-term (0: 100.0)	Acetylation of protein N-term (1: 85.66308243727599)	Locus:1.1.1.3100.11 File:"20150730_LWP_H1299_2.wiff"	849.436	2+	2	3929	1695.83	12.3562	1	9.20819	90.3922
H1299_LWP_5600_Run2	NR_037893.2.1	MSIMIRNRFWEDPEDPIVAAMIR	MSLMLRNRFWEDPEDPLVAAMLR	Acetylation of protein N-term(1), Oxidation of M(21)	Acetylation of protein N-term (1: Very Confident), Oxidation of M (21: Random)	Acetylation of protein N-term (0: 100.0), Oxidation of M (1: 33.33333333, 4: 33.33333333, 21: 33.33333333)	Acetylation of protein N-term (1: 85.73717948717949), Oxidation of M (21: 85.73717948717949)	Locus:1.1.1.2288.21 File:"20150730_LWP_H1299_1.wiff"	713.096	4+	4	1892	2847.39	-12.7069	1	7.69551	85.4545
H1299_LWP_5600_Run2	NR_037893.2.1	MSIMIRNRFWEDPEDPIVAAMIR	MSLMLRNRFWEDPEDPLVAAMLR	Acetylation of protein N-term(1), Oxidation of M(1, 4, 21)	Acetylation of protein N-term (1: Very Confident), Oxidation of M (1: Very Confident, 4: Very Confident, 21: Very Confident)	Acetylation of protein N-term (0: 100.0), Oxidation of M (1: 100.0, 4: 100.0, 21: 100.0)	Acetylation of protein N-term (1: 94.44444444444444), Oxidation of M (1: 94.44444444444444, 4: 94.44444444444444, 21: 94.44444444444444)	Locus:1.1.1.2482.13 File:"20150730_LWP_H1299_1.wiff"	960.803	3+	3	2375	2879.38	3.39632	0	11.3077	88.3117
H1299_LWP_5600_Run2	NR_036447.3.5	MPAGAAPSPSVGSGAASSTR	MPAGAAPSPSVGSGAASSTR	Oxidation of M(1)	Oxidation of M (1: Very Confident)	Oxidation of M (1: 100.0)	Oxidation of M (1: 92.72727272727272)	Locus:1.1.1.3199.14 File:"20150730_LWP_H1299_1.wiff"	888.429	2+	2	4165	1773.83	4.29708	1	10.8619	93.0314
H1299_LWP_5600_Run2	NR_028350.3.3	SDAAVDTSSEIIAK	SDAAVDTSSEIIAK	Acetylation of protein N-term(1)	Acetylation of protein N-term ()	Acetylation of protein N-term (0: 100.0)	Acetylation of protein N-term (1: 90.21739130434783)	Locus:1.1.1.1949.37 File:"20150730_LWP_H1299_1.wiff"	724.85	2+	2	1050	1447.7	-13.5967	0	10	91.3215
H1299_LWP_5600_Run2	NR_024368.1.16	MRPGIKFIFIFFFFIRCSIAGWSAVVR	MRPGLKFLFLFFFFLRCSLAGWSAVVR	Acetylation of protein N-term(1)	Acetylation of protein N-term ()	Acetylation of protein N-term (0: 100.0)	Acetylation of protein N-term (1: 85.73717948717949)	Locus:1.1.1.2911.10 File:"20150730_LWP_H1299_4.wiff"	827.691	4+	4	3531	3306.77	-10.5185	0	7.69551	85.4545
H1299_LWP_5600_Run2	NR_046216.2.27	MKTNMGTFFFFFER	MKTNMGTFFFFFER	Acetylation of protein N-term(1)	Acetylation of protein N-term ()	Acetylation of protein N-term (0: 100.0)	Acetylation of protein N-term (1: 94.15584415584416)	Locus:1.1.1.2818.27 File:"20150730_LWP_H1299_1.wiff"	923.95	2+	2	3212	1843.84	19.3912	2	11.549	94.7776
H1299_LWP_5600_Run2	NR_033787.1.6	PHCIIHEWSACPAAPAPHR	PHCLLHEWSACPAAPAPHR	Acetylation of protein N-term(1)	Acetylation of protein N-term ()	Acetylation of protein N-term (0: 100.0)	Acetylation of protein N-term (1: 85.35211267605634)	Locus:1.1.1.2458.14 File:"20150730_LWP_H1299_4.wiff"	750.358	3+	3	2392	2248.04	4.01352	0	8.86057	83.0216
H1299_LWP_5600_Run2	NR_028350.3.3	SDAAVDTSSEIIAK	SDAAVDTSSEIIAK	Acetylation of protein N-term(1)	Acetylation of protein N-term ()	Acetylation of protein N-term (0: 100.0)	Acetylation of protein N-term (1: 100.0)	Locus:1.1.1.1943.34 File:"20150730_LWP_H1299_1.wiff"	724.849	2+	2	1035	1447.7	-14.1899	0	32.0066	100
H1299_LWP_5600_Run1	NR_110456.2.8	PTITPWCRGHIMMEGNTAQGPSIPSK	PTITPWCRGHLMMEGNTAQGPSIPSK	Acetylation of protein N-term(1), Oxidation of M(13)	Acetylation of protein N-term (1: Very Confident), Oxidation of M (13: Random)	Acetylation of protein N-term (0: 100.0), Oxidation of M (12: 50.0, 13: 50.0)	Acetylation of protein N-term (1: 100.0), Oxidation of M (13: 100.0)	Locus:1.1.1.8573.2 File:"20150709_H1299_2.wiff"	976.137	3+	3	4818	2923.38	1.6803	2	27.9588	100
H1299_LWP_5600_Run1	NR_110456.2.8	PTITPWCRGHIMMEGNTAQGPSIPSK	PTITPWCRGHLMMEGNTAQGPSIPSK	Acetylation of protein N-term(1), Oxidation of M(13)	Acetylation of protein N-term (1: Very Confident), Oxidation of M (13: Random)	Acetylation of protein N-term (0: 100.0), Oxidation of M (12: 50.0, 13: 50.0)	Acetylation of protein N-term (1: 88.05970149253731), Oxidation of M (13: 88.05970149253731)	Locus:1.1.1.8540.2 File:"20150709_H1299_2.wiff"	976.137	3+	3	4796	2923.38	1.58804	2	10.655	88.0597
A549_LWP_5600_Run2	NR_026950.1.4	MHREPGGWR	MHREPGGWR	Acetylation of protein N-term(1)	Acetylation of protein N-term ()	Acetylation of protein N-term (0: 100.0)	Acetylation of protein N-term (1: 95.17569982132221)	Locus:1.1.1.1978.17 File:"20150730_LWP_A549_1.wiff"	584.286	2+	2	1177	1166.54	13.9331	0	12.1467	96.6144
A549_LWP_5600_Run2	NR_046216.2.27	MKTNMGTFFFFFER	MKTNMGTFFFFFER					Locus:1.1.1.2788.4 File:"20150730_LWP_A549_1.wiff"	902.925	2+	2	3195	1801.83	-1.34264	2	7.21246	85.5274
A549_LWP_5600_Run2	NR_003503.1.3	TPGIPWIQMPSSAR	TPGLPWLQMPSSAR					Locus:1.1.1.2566.7 File:"20150730_LWP_A549_4.wiff"	770.895	2+	2	2606	1539.79	-6.72998	0	14.318	97.8849
A549_LWP_5600_Run2	NR_027451.2.6	IKRIPVYDK	LKRLPVYDK	Acetylation of protein N-term(1)	Acetylation of protein N-term ()	Acetylation of protein N-term (0: 100.0)	Acetylation of protein N-term (1: 85.2142426071213)	Locus:1.1.1.2505.7 File:"20150730_LWP_A549_2.wiff"	587.852	2+	2	2587	1172.69	-4.89609	1	8.53872	90.1193
A549_LWP_5600_Run2	NR_003503.1.3	TPGIPWIQMPSSAR	TPGLPWLQMPSSAR					Locus:1.1.1.2559.12 File:"20150730_LWP_A549_3.wiff"	771.396	2+	2	2571	1539.79	-8.71132	1	23.6653	99.7492
A549_LWP_5600_Run2	NR_015432.3.1	DGSASEVPSEISERPK	DGSASEVPSELSERPK					Locus:1.1.1.1908.5 File:"20150730_LWP_A549_3.wiff"	563.277	3+	3	941	1686.81	1.11424	0	48.2391	100
A549_LWP_5600_Run2	NR_027436.2.1	MRSIPSICSR	MRSLPSLCSR	Acetylation of protein N-term(1)	Acetylation of protein N-term ()	Acetylation of protein N-term (0: 100.0)	Acetylation of protein N-term (1: 88.20023837902265)	Locus:1.1.1.2205.26 File:"20150730_LWP_A549_1.wiff"	624.821	2+	2	1742	1247.61	12.76	0	9.20819	91.453
A549_LWP_5600_Run2	NR_015432.3.1	DGSASEVPSEISERPK	DGSASEVPSELSERPK					Locus:1.1.1.1914.12 File:"20150730_LWP_A549_3.wiff"	844.42	2+	2	957	1686.81	11.481	0	96.0206	100
A549_LWP_5600_Run2	NR_039981.1.24	CICIFYMYVIR	CICIFYMYVLR	Acetylation of protein N-term(1), Oxidation of M(7)	Acetylation of protein N-term (1: Very Confident), Oxidation of M (7: Very Confident)	Acetylation of protein N-term (0: 100.0), Oxidation of M (7: 100.0)	Acetylation of protein N-term (1: 99.88365328679465), Oxidation of M (7: 99.88365328679465)	Locus:1.1.1.2482.13 File:"20150730_LWP_A549_2.wiff"	798.883	2+	2	2531	1594.73	8.55392	1	26.7778	99.9184
A549_LWP_5600_Run2	NR_015404.2.1	MEPITAKSPCFIR	MEPLTAKSPCFLR	Acetylation of protein N-term(1)	Acetylation of protein N-term ()	Acetylation of protein N-term (0: 100.0)	Acetylation of protein N-term (1: 91.20679199514858)	Locus:1.1.1.2469.21 File:"20150730_LWP_A549_2.wiff"	796.902	2+	2	2499	1590.79	-1.77543	1	10.3152	93.617
A549_LWP_5600_Run2	NR_110257.3.20	MGVHISIQD	MGVHISLQD	Acetylation of protein N-term(1), Oxidation of M(1)	Acetylation of protein N-term (1: Very Confident), Oxidation of M (1: Very Confident)	Acetylation of protein N-term (0: 100.0), Oxidation of M (1: 100.0)	Acetylation of protein N-term (1: 85.2142426071213), Oxidation of M (1: 85.2142426071213)	Locus:1.1.1.2310.3 File:"20150730_LWP_A549_4.wiff"	529.251	2+	2	1968	1056.49	-4.27793	0	8.53872	90.1193
A549_LWP_5600_Run2	NR_015432.3.1	DGSASEVPSEISERPK	DGSASEVPSELSERPK					Locus:1.1.1.1905.6 File:"20150730_LWP_A549_3.wiff"	563.277	3+	3	934	1686.81	1.11424	0	93.098	100
A549_LWP_5600_Run2	NR_046216.2.27	MKTNMGTFFFFFER	MKTNMGTFFFFFER					Locus:1.1.1.2849.33 File:"20150730_LWP_A549_1.wiff"	901.931	2+	2	3346	1801.83	8.57488	0	11.8709	96.6393
A549_LWP_5600_Run2	NR_003503.1.3	TPGIPWIQMPSSAR	TPGLPWLQMPSSAR					Locus:1.1.1.2568.9 File:"20150730_LWP_A549_3.wiff"	771.395	2+	2	2593	1539.79	-9.24317	1	13.1876	97.5692
A549_LWP_5600_Run1	NR_015432.3.1	DGSASEVPSEISERPK	DGSASEVPSELSERPK					Locus:1.1.1.3033.2 File:"20150709_A549_2.wiff"	563.276	3+	3	1309	1686.81	0.01354	0	102.007	100
MHCC97H_QE_Yang_Run2	NR_039981.1.24	CICIFYMYVIR	CICIFYMYVLR	Acetylation of protein N-term(1), Oxidation of M(7)	Acetylation of protein N-term (1: Very Confident), Oxidation of M (7: Very Confident)	Acetylation of protein N-term (0: 100.0), Oxidation of M (7: 100.0)	Acetylation of protein N-term (1: 82.45963113185888), Oxidation of M (7: 82.45963113185888)	H21-2.13107.13107.2	798.38	2+	2	1688.63	1594.73	6.7846	0	8.86057	87.156
MHCC97H_QE_Yang_Run2	NR_024116.1.1	NFGSSHVMQVIYTDDAGRPQTAYIQCK	NFGSSHVMQVIYTDDAGRPQTAYLQCK					H9-2.8247.8247.3	1029.82	3+	3	1459.97	3085.44	-1.22184	1	30.3152	100
MHCC97H_QE_Yang_Run2	NR_072977.1.1	SSPVFQIPK	SSPVFQIPK					H9-2.11266.11266.2	501.786	2+	2	1758.24	1001.55	2.01833	0	25.2288	98.7893
MHCC97H_QE_Yang_Run2	NR_024116.1.1	NFGSSHVMQVIYTDDAGRPQTAYIQCK	NFGSSHVMQVIYTDDAGRPQTAYLQCK					H9-2.8323.8323.4	772.37	4+	4	1467.69	3085.44	3.98281	0	21.4267	98.4733
MHCC97H_QE_Yang_Run2	NR_003587.2.12	IHIISPIEEK	LHLLSPLEEK					H9-2.11309.11309.2	589.842	2+	2	1762.44	1177.67	-1.12767	0	14.6852	94.5107
MHCC97H_QE_Yang_Run2	NR_024116.1.1	NFGSSHVMQVIYTDDAGRPQTAYIQCK	NFGSSHVMQVIYTDDAGRPQTAYLQCK					H9-2.8205.8205.4	772.62	4+	4	1455.66	3085.44	2.89692	1	27.4473	100
MHCC97H_QE_Yang_Run2	NR_003587.2.12	FIQDSGPSQEIAR	FLQDSGPSQELAR					H3-2.9277.9277.2	724.36	2+	2	1376.5	1446.71	-3.35453	0	78.8606	100
MHCC97H_QE_Yang_Run2	NR_003662.1.2	WEPRIIVVTDPRADHQPITEASYVNIPTIAICNTDSPIR	WEPRLLVVTDPRADHQPLTEASYVNLPTIALCNTDSPLR					H10-2.19355.19355.4	1115.57	4+	4	2550.46	4457.28	-7.31373	1	63.7675	100
MHCC97H_QE_Yang_Run2	NR_040434.2.3	MEVERNMFSFYDPIWGR	MEVERNMFSFYDPLWGR	Acetylation of protein N-term(1), Oxidation of M(1)	Acetylation of protein N-term (1: Very Confident), Oxidation of M (1: Random)	Acetylation of protein N-term (0: 100.0), Oxidation of M (1: 50.0, 7: 50.0)	Acetylation of protein N-term (1: 93.42125559154712), Oxidation of M (1: 93.42125559154712)	H22-2.4224.4224.4	559.754	4+	4	848.807	2233.99	-3.21484	1	13.279	83.3333
MHCC97H_QE_Yang_Run2	NR_002305.1.5	NFIIIAWRAIIER	NFLILAWRALLER	Acetylation of protein N-term(1)	Acetylation of protein N-term ()	Acetylation of protein N-term (0: 100.0)	Acetylation of protein N-term (1: 94.37169767976108)	H24-2.16387.16387.2	828.99	2+	2	2075.29	1655.95	8.45174	0	13.8722	94.4114
MHCC97H_QE_Yang_Run2	NR_002305.1.5	NFIIIAWRAIIER	NFLILAWRALLER	Acetylation of protein N-term(1)	Acetylation of protein N-term ()	Acetylation of protein N-term (0: 100.0)	Acetylation of protein N-term (1: 92.44298703234462)	H24-2.16222.16222.2	828.991	2+	2	2058.56	1655.95	9.63223	0	12.7572	93.4066
MHCC97H_QE_Yang_Run2	NR_034084.1.1	KPSVPETEADGFVIIGDTTDEQR	KPSVPETEADGFVLLGDTTDEQR					H23-2.12304.12304.3	835.75	3+	3	1636.54	2503.21	6.77862	1	79.5861	100
MHCC97H_QE_Yang_Run2	NR_034084.1.1	KPSVPETEADGFVIIGDTTDEQR	KPSVPETEADGFVLLGDTTDEQR					H23-2.12136.12136.3	835.41	3+	3	1619.73	2503.21	0.137103	0	85.5284	100
MHCC97H_QE_Yang_Run2	NR_015432.3.1	DGSASEVPSEISERPK	DGSASEVPSELSERPK					H16-2.8223.8223.2	844.91	2+	2	1215.97	1686.81	-2.34808	1	56.9897	100
MHCC97H_QE_Yang_Run2	NR_015432.3.1	DGSASEVPSEISERPK	DGSASEVPSELSERPK					H16-2.8275.8275.3	563.28	3+	3	1221	1686.81	7.16811	0	41.4267	100
MHCC97H_QE_Yang_Run2	NR_001446.2.1	PEDGSVVDYEIIDQDAR	PEDGSVVDYELIDQDAR					H17-2.17849.17849.2	961.95	2+	2	2197.69	1919.87	2.0146	2	42.4413	100
MHCC97H_QE_Yang_Run2	NR_110611.3.1	VMEMPIHGIR	VMEMPIHGIR	Acetylation of protein N-term(1), Oxidation of M(4)	Acetylation of protein N-term (1: Very Confident), Oxidation of M (4: Random)	Acetylation of protein N-term (0: 100.0), Oxidation of M (2: 50.0, 4: 50.0)	Acetylation of protein N-term (1: 85.06965944272446), Oxidation of M (4: 85.06965944272446)	H16-2.13213.13213.2	620.812	2+	2	1711.51	1239.61	-0.272065	0	9.58607	87.5294
MHCC97H_QE_Yang_Run2	NR_103529.1.4	MAWPTVTSSGCSGK	MAWPTVTSSGCSGK	Acetylation of protein N-term(1), Oxidation of M(1)	Acetylation of protein N-term (1: Very Confident), Oxidation of M (1: Very Confident)	Acetylation of protein N-term (0: 100.0), Oxidation of M (1: 100.0)	Acetylation of protein N-term (1: 95.50912209574302), Oxidation of M (1: 95.50912209574302)	H7-2.10285.10285.2	764.341	2+	2	1502.38	1525.65	7.00925	1	14.9485	96.3563
MHCC97H_QE_Yang_Run2	NR_040030.1.2	MKPPNCGIEGKEMK	MKPPNCGLEGKEMK	Acetylation of protein N-term(1), Oxidation of M(13)	Acetylation of protein N-term (1: Very Confident), Oxidation of M (13: Random)	Acetylation of protein N-term (0: 100.0), Oxidation of M (1: 50.0, 13: 50.0)	Acetylation of protein N-term (1: 87.58160126059879), Oxidation of M (13: 87.58160126059879)	H2-2.9652.9652.2	839.39	2+	2	1319.47	1675.77	-6.61101	1	10.4096	91.5254
MHCC97H_QE_Yang_Run2	NR_026804.3.4	MMISVPSFSSQDIGHVNESDVASITGTGK	MMLSVPSFSSQDIGHVNESDVASITGTGK	Acetylation of protein N-term(1), Oxidation of M(2)	Acetylation of protein N-term (1: Very Confident), Oxidation of M (2: Random)	Acetylation of protein N-term (0: 100.0), Oxidation of M (1: 50.0, 2: 50.0)	Acetylation of protein N-term (1: 91.02319436288901), Oxidation of M (2: 91.02319436288901)	H8-2.15784.15784.3	1018.15	3+	3	2058.49	3051.42	0.0805485	0	12.0761	89.3701
MHCC97H_QE_Yang_Run2	NR_003587.2.12	NTPSGQDIIAYVPK	NTPSGQDLLAYVPK					H8-2.17096.17096.2	751.89	2+	2	2187.68	1501.78	-8.12019	0	36.9897	100
MHCC97H_QE_Yang_Run2	NR_003587.2.12	NTPSGQDIIAYVPK	NTPSGQDLLAYVPK					H8-2.17128.17128.2	752.4	2+	2	2190.81	1501.78	2.9486	1	38.2391	100
MHCC97H_QE_Yang_Run2	NR_075100.2.16	MYVSISHGYIPK	MYVSISHGYIPK	Acetylation of protein N-term(1), Oxidation of M(1)	Acetylation of protein N-term (1: Very Confident), Oxidation of M (1: Very Confident)	Acetylation of protein N-term (0: 100.0), Oxidation of M (1: 100.0)	Acetylation of protein N-term (1: 87.51428353774664), Oxidation of M (1: 87.51428353774664)	H19-2.5513.5513.2	726.868	2+	2	968.018	1451.71	6.89381	0	10.3152	87.8668
MHCC97H_QE_Yang_Run2	NR_002803.2.1	MWISQPMGQTCR	MWLSQPMGQTCR	Acetylation of protein N-term(1), Oxidation of M(7)	Acetylation of protein N-term (1: Very Confident), Oxidation of M (7: Random)	Acetylation of protein N-term (0: 100.0), Oxidation of M (1: 50.0, 7: 50.0)	Acetylation of protein N-term (1: 88.74227115065601), Oxidation of M (7: 88.74227115065601)	H19-2.12310.12310.3	518.568	3+	3	1644.96	1551.66	9.2292	1	10.9151	84.6702
MHCC97H_QE_Yang_Run2	NR_001562.3.3	GIGTNKDSIIEIICSR	GLGTNKDSLIEIICSR					H4-2.25500.25500.2	888.98	2+	2	3073.35	1774.92	10.2531	1	38.2391	100
MHCC97H_QE_Yang_Run2	NR_003587.2.12	FFPVSGESGSDVQIIAVSHRAIAHDPGIEVGAGGKVTSVH	FFPVSGESGSDVQLLAVSHRALAHDPGLEVGAGGKVTSVH					H16-2.28516.28516.4	1007.78	4+	4	3242.46	4027.06	8.86046	0	24.437	99.2126
MHCC97H_QE_Yang_Run2	NR_003587.2.12	SQIVRPIQPAEYINSVVVDQDVSIHSR	SQLVRPLQPAEYLNSVVVDQDVSLHSR					H12-2.18891.18891.3	1017.54	3+	3	2430.98	3048.6	-1.45202	1	120.41	100
MHCC97H_QE_Yang_Run2	NR_072977.1.1	NDDIPEQDSIGISNIQK	NDDIPEQDSLGLSNLQK					H22-2.10766.10766.2	943.463	2+	2	1493.98	1884.91	2.16856	0	106.021	100
MHCC97H_QE_Yang_Run2	NR_024253.3.3	QISGYIKHEVHGR	QISGYLKHEVHGR	Pyrolidone from Q(1)	Pyrolidone from Q (), Pyrolidone from carbamidomethylated C (Not Scored)	Pyrolidone from Q (0: 100.0), Pyrolidone from carbamidomethylated C (Not Scored)	Pyrolidone from Q (1: 99.65138309965896), Pyrolidone from carbamidomethylated C (Not Scored)	H22-2.19580.19580.2	753.9	2+	2	2391.02	1505.77	8.10055	0	26.5758	100
MHCC97H_QE_Yang_Run2	NR_015432.3.1	EDFVPNTEK	EDFVPNTEK					H15-2.7575.7575.2	539.755	2+	2	1169.55	1077.5	-1.76344	0	21.6115	100
MHCC97H_QE_Yang_Run2	NR_024253.3.3	QISGYIKHEVHGR	QISGYLKHEVHGR	Pyrolidone from Q(1)	Pyrolidone from Q (), Pyrolidone from carbamidomethylated C (Not Scored)	Pyrolidone from Q (0: 100.0), Pyrolidone from carbamidomethylated C (Not Scored)	Pyrolidone from Q (1: 85.06965944272446), Pyrolidone from carbamidomethylated C (Not Scored)	H22-2.19297.19297.2	753.901	2+	2	2358.76	1505.77	8.46311	0	9.58607	90.3226
MHCC97H_QE_Yang_Run2	NR_026941.3.2	MAFICSQCIAIRSSGHPIDSSIR	MAFICSQCLALRSSGHPLDSSLR	Acetylation of protein N-term(1), Oxidation of M(1)	Acetylation of protein N-term (1: Very Confident), Oxidation of M (1: Very Confident)	Acetylation of protein N-term (0: 100.0), Oxidation of M (1: 100.0)	Acetylation of protein N-term (1: 93.74093580642699), Oxidation of M (1: 93.74093580642699)	H18-2.22912.22912.4	666.82	4+	4	2693.32	2663.26	-4.09298	0	13.3724	86.7647
MHCC97H_QE_Yang_Run2	NR_073390.1.1	VCNAIAIIQCVASHPETRG	VCNALALLQCVASHPETRG					H18-2.20423.20423.3	699.35	3+	3	2444.38	2095.03	-1.00453	0	106.99	100
MHCC97H_QE_Yang_Run2	NR_015432.3.1	DGSASEVPSEISERPK	DGSASEVPSELSERPK					H17-2.8444.8444.3	563.276	3+	3	1259.33	1686.81	0.0735992	0	40.1323	100
MHCC97H_QE_Yang_Run2	NR_003587.2.12	IAAIQHISK	LAALQHLSK					H13-2.7014.7014.2	490.8	2+	2	1110.55	979.581	4.05676	0	40	100
MHCC97H_QE_Yang_Run2	NR_002728.2.77	EFRFPEGVIGIQIYGCMMK	EFRFPEGVLGLQLYGCMMK	Acetylation of protein N-term(1)	Acetylation of protein N-term ()	Acetylation of protein N-term (0: 100.0)	Acetylation of protein N-term (1: 77.54604962703608)	H14-2.15802.15802.2	1159.57	2+	2	2006.54	2316.11	1.39653	1	7.69551	79.4521
MHCC97H_QE_Yang_Run2	NR_104292.3.10	MDRFIHGPVPPWTGSAMDRFR	MDRFLHGPVPPWTGSAMDRFR	Acetylation of protein N-term(1), Oxidation of M(17)	Acetylation of protein N-term (1: Very Confident), Oxidation of M (1: Random)	Acetylation of protein N-term (0: 100.0), Oxidation of M (1: 50.0, 17: 50.0)	Acetylation of protein N-term (1: 82.45963113185888), Oxidation of M (1: 82.45963113185888)	H14-2.15911.15911.3	844.75	3+	3	2017.21	2530.2	9.87385	1	8.86057	80.4878
MHCC97H_QE_Yang_Run2	NR_001446.3.1	ISIEGHHSTPSGAYGSVK	LSLEGHHSTPSGAYGSVK					H1-2.9828.9828.2	913.95	2+	2	1351.78	1825.9	-5.70527	0	95.5284	100
MHCC97H_QE_Yang_Run2	NR_001446.3.1	ISIEGHHSTPSGAYGSVK	LSLEGHHSTPSGAYGSVK					H1-2.9979.9979.2	913.952	2+	2	1368.15	1825.9	-3.07654	0	93.7675	100
MHCC97H_QE_Yang_Run1	NR_038354.2.1	WAGSCTSISTRGSARQSHEVGR	WAGSCTSISTRGSARQSHEVGR	Acetylation of protein N-term(1)	Acetylation of protein N-term ()	Acetylation of protein N-term (0: 100.0)	Acetylation of protein N-term (1: 97.62548842801323)	H14-1.10925.10925.3	811.73	3+	3	1478.78	2431.14	9.74209	1	18.2391	98.6343
MHCC97H_QE_Yang_Run1	NR_003587.2.12	SQIVRPIQPAEYINSVVVDQDVSIHSR	SQLVRPLQPAEYLNSVVVDQDVSLHSR					H12-1.18830.18830.3	1017.88	3+	3	2444.37	3048.6	4.00251	2	141.549	100
MHCC97H_QE_Yang_Run1	NR_003587.2.12	FIQDSGPSQEIAR	FLQDSGPSQELAR					H3-1.9052.9052.2	724.365	2+	2	1372.44	1446.71	3.02209	0	45.0864	100
MHCC97H_QE_Yang_Run1	NR_002223.2.1	QQEVIENHFKEEQYPDYDTR	QQEVLENHFKEEQYPDYDTR	Pyrolidone from Q(1)	Pyrolidone from Q (), Pyrolidone from carbamidomethylated C (Not Scored)	Pyrolidone from Q (0: 100.0), Pyrolidone from carbamidomethylated C (Not Scored)	Pyrolidone from Q (1: 100.0), Pyrolidone from carbamidomethylated C (Not Scored)	H21-1.10549.10549.3	851.05	3+	3	1399.15	2550.13	-0.428683	0	80	100
MHCC97H_QE_Yang_Run1	NR_103821.2.4	MVPSIAPPGDTR	MVPSLAPPGDTR	Acetylation of protein N-term(1)	Acetylation of protein N-term ()	Acetylation of protein N-term (0: 100.0)	Acetylation of protein N-term (1: 97.94761649066285)	H20-1.11243.11243.2	641.83	2+	2	1541.39	1281.64	5.23889	0	18.8606	98.2684
MHCC97H_QE_Yang_Run1	NR_022014.1.3	NSPHIPMIVK	NSPHLPMLVK	Acetylation of protein N-term(1)	Acetylation of protein N-term ()	Acetylation of protein N-term (0: 100.0)	Acetylation of protein N-term (1: 99.01001563133214)	H5-1.9801.9801.2	589.32	2+	2	1447.1	1176.63	-6.82426	0	22.2915	99.67
MHCC97H_QE_Yang_Run1	NR_028415.2.4	MIIQQGQGPCQPPTRHTR	MLLQQGQGPCQPPTRHTR	Acetylation of protein N-term(1), Oxidation of M(1)	Acetylation of protein N-term (1: Very Confident), Oxidation of M (1: Very Confident)	Acetylation of protein N-term (0: 100.0), Oxidation of M (1: 100.0)	Acetylation of protein N-term (1: 79.93862446597268), Oxidation of M (1: 79.93862446597268)	H2-1.19994.19994.3	722.02	3+	3	2337.19	2162.05	-5.77785	1	8.23909	72.7145
MHCC97H_QE_Yang_Run1	NR_024247.1.4	MDIPFQRTTR	MDLPFQRTTR	Acetylation of protein N-term(1), Oxidation of M(1)	Acetylation of protein N-term (1: Very Confident), Oxidation of M (1: Very Confident)	Acetylation of protein N-term (0: 100.0), Oxidation of M (1: 100.0)	Acetylation of protein N-term (1: 85.32718021535914), Oxidation of M (1: 85.32718021535914)	H2-1.5695.5695.2	662.34	2+	2	912.798	1321.64	13.011	1	10	87.5887
MHCC97H_QE_Yang_Run1	NR_015432.3.1	DGSASEVPSEISERPK	DGSASEVPSELSERPK					H16-1.8328.8328.2	844.41	2+	2	1228.27	1686.81	-0.361585	0	37.6955	100
MHCC97H_QE_Yang_Run1	NR_034084.1.1	KPSVPETEADGFVIIGDTTDEQR	KPSVPETEADGFVLLGDTTDEQR					H23-1.12366.12366.3	835.74	3+	3	1640.26	2503.21	-5.19155	1	107.959	100
MHCC97H_QE_Yang_Run1	NR_034084.1.1	KPSVPETEADGFVIIGDTTDEQR	KPSVPETEADGFVLLGDTTDEQR					H23-1.12205.12205.3	835.74	3+	3	1624.04	2503.21	-5.19155	1	92.0066	100
MHCC97H_QE_Yang_Run1	NR_040434.2.3	MEVERNMFSFYDPIWGR	MEVERNMFSFYDPLWGR	Acetylation of protein N-term(1), Oxidation of M(1)	Acetylation of protein N-term (1: Very Confident), Oxidation of M (1: Random)	Acetylation of protein N-term (0: 100.0), Oxidation of M (1: 50.0, 7: 50.0)	Acetylation of protein N-term (1: 91.42385277810547), Oxidation of M (1: 91.42385277810547)	H22-1.4197.4197.4	559.754	4+	4	841.086	2233.99	-3.62694	1	12.3657	84.492
MHCC97H_QE_Yang_Run1	NR_024116.1.1	NFGSSHVMQVIYTDDAGRPQTAYIQCK	NFGSSHVMQVIYTDDAGRPQTAYLQCK					H9-1.8937.8937.3	1029.82	3+	3	1482.02	3085.44	-1.22184	1	30.1323	99.3103
MHCC97H_QE_Yang_Run1	NR_003587.2.12	IHIISPIEEK	LHLLSPLEEK					H9-1.12070.12070.2	590.348	2+	2	1784.21	1177.67	5.46622	1	19.2082	96.8454
MHCC97H_QE_Yang_Run1	NR_024116.1.1	NFGSSHVMQVIYTDDAGRPQTAYIQCK	NFGSSHVMQVIYTDDAGRPQTAYLQCK					H9-1.8885.8885.4	772.62	4+	4	1476.73	3085.44	2.89692	1	67.9588	100
MHCC97H_QE_Yang_Run1	NR_072977.1.1	SSPVFQIPK	SSPVFQIPK					H9-1.12012.12012.2	501.784	2+	2	1778.65	1001.55	-0.254729	0	18.5387	96.2264
MHCC97H_QE_Yang_Run1	NR_104286.2.7	KMEPESIDIR	KMEPESLDIR	Acetylation of protein N-term(1), Oxidation of M(2)	Acetylation of protein N-term (1: Very Confident), Oxidation of M (2: Very Confident)	Acetylation of protein N-term (0: 100.0), Oxidation of M (2: 100.0)	Acetylation of protein N-term (1: 85.74856046065258), Oxidation of M (2: 85.74856046065258)	H18-1.5222.5222.2	638.814	2+	2	946.621	1274.62	-5.79279	1	10.0877	86.59
MHCC97H_QE_Yang_Run1	NR_072977.1.1	NDDIPEQDSIGISNIQK	NDDIPEQDSLGLSNLQK					H22-1.10707.10707.2	943.46	2+	2	1483.89	1884.91	-0.558036	0	79.5861	100
MHCC97H_QE_Yang_Run1	NR_015432.3.1	EDFVPNTEK	EDFVPNTEK					H15-1.7345.7345.2	539.757	2+	2	1138.56	1077.5	1.29594	0	12.9243	92.5325
MHCC97H_QE_Yang_Run1	NR_024396.1.1	MEAIPEACQNPSITTK	MEALPEACQNPSLTTK	Acetylation of protein N-term(1)	Acetylation of protein N-term ()	Acetylation of protein N-term (0: 100.0)	Acetylation of protein N-term (1: 85.32718021535914)	H15-1.8358.8358.2	916.43	2+	2	1238.89	1830.85	-2.03966	0	10	93.5897
MHCC97H_QE_Yang_Run1	NR_002171.2.4	MGVPSQGGTR	MGVPSQGGTR	Acetylation of protein N-term(1)	Acetylation of protein N-term ()	Acetylation of protein N-term (0: 100.0)	Acetylation of protein N-term (1: 96.3496174929221)	H11-1.15964.15964.2	516.751	2+	2	2225.04	1030.49	-3.2452	1	16.5758	95.4338
MHCC97H_QE_Yang_Run1	NR_002728.2.77	EFRFPEGVIGIQIYGCMMK	EFRFPEGVLGLQLYGCMMK	Acetylation of protein N-term(1)	Acetylation of protein N-term ()	Acetylation of protein N-term (0: 100.0)	Acetylation of protein N-term (1: 90.71334844327806)	H11-1.15902.15902.2	1160.06	2+	2	2218.92	2316.11	-5.07533	2	12.0761	90.9091
MHCC97H_QE_Yang_Run1	NR_034113.2.7	MHTARRTMISAEPIGDSR	MHTARRTMLSAEPLGDSR	Acetylation of protein N-term(1), Oxidation of M(8)	Acetylation of protein N-term (1: Very Confident), Oxidation of M (8: Random)	Acetylation of protein N-term (0: 100.0), Oxidation of M (1: 50.0, 8: 50.0)	Acetylation of protein N-term (1: 93.1948844303649), Oxidation of M (8: 93.1948844303649)	H20-1.19915.19915.3	697.009	3+	3	2409.11	2086	-2.9703	2	13.6653	91.9431
MHCC97H_QE_Yang_Run1	NR_003587.2.12	DTDSIVQYTK	DTDSLVQYTK					H21-1.7922.7922.2	585.789	2+	2	1140.39	1168.56	-0.253973	1	33.6653	100
MHCC97H_QE_Yang_Run1	NR_001446.3.1	ISIEGHHSTPSGAYGSVK	LSLEGHHSTPSGAYGSVK					H1-1.10108.10108.2	913.95	2+	2	1390.19	1825.9	-5.42606	0	47.9588	100
MHCC97H_QE_Yang_Run1	NR_001446.3.1	ISIEGHHSTPSGAYGSVK	LSLEGHHSTPSGAYGSVK					H1-1.9965.9965.2	913.951	2+	2	1374.72	1825.9	-4.53489	0	105.686	100
MHCC97H_QE_Yang_Run1	NR_001446.3.1	ISIEGHHSTPSGAYGSVK	LSLEGHHSTPSGAYGSVK					H1-1.9785.9785.2	913.949	2+	2	1355.77	1825.9	-6.35113	0	41.1919	100
MHCC97H_QE_Yang_Run1	NR_002305.1.5	NFIIIAWRAIIER	NFLILAWRALLER	Acetylation of protein N-term(1)	Acetylation of protein N-term ()	Acetylation of protein N-term (0: 100.0)	Acetylation of protein N-term (1: 90.81358701996032)	H24-1.16327.16327.2	828.99	2+	2	2058.77	1655.95	8.62551	0	12.2915	90.796
MHCC97H_QE_Yang_Run1	NR_002305.1.5	NFIIIAWRAIIER	NFLILAWRALLER	Acetylation of protein N-term(1)	Acetylation of protein N-term ()	Acetylation of protein N-term (0: 100.0)	Acetylation of protein N-term (1: 84.62004238570997)	H24-1.16487.16487.2	828.989	2+	2	2074.93	1655.95	7.20663	0	9.58607	86.618
MHCC97H_QE_Yang_Run1	NR_003587.2.12	NTPSGQDIIAYVPK	NTPSGQDLLAYVPK					H8-1.17176.17176.2	751.89	2+	2	2210.25	1501.78	-8.12019	0	47.9588	100
MHCC97H_QE_Yang_Run1	NR_040030.1.2	KPPNCGIEGKEMK	KPPNCGLEGKEMK	Acetylation of protein N-term(1), Oxidation of M(12)	Acetylation of protein N-term (1: Very Confident), Oxidation of M (12: Very Confident)	Acetylation of protein N-term (0: 100.0), Oxidation of M (12: 100.0)	Acetylation of protein N-term (1: 81.8262150220913), Oxidation of M (12: 81.8262150220913)	H8-1.18551.18551.2	773.37	2+	2	2347.07	1544.73	-4.4207	0	8.86057	85.3862
MHCC97H_QE_Yang_Run1	NR_015432.3.1	DGSASEVPSEISERPK	DGSASEVPSELSERPK					H17-1.8339.8339.3	563.61	3+	3	1266.66	1686.81	-0.734961	1	37.9588	100
MHCC97H_QE_Yang_Run1	NR_073390.1.1	VCNAIAIIQCVASHPETRG	VCNALALLQCVASHPETRG					H18-1.20458.20458.3	700.02	3+	3	2454.27	2095.03	0.563742	2	92.2185	100
MHCC97H_QE_Yang_Run1	NR_002803.2.1	MWISQPMGQTCR	MWLSQPMGQTCR	Acetylation of protein N-term(1), Oxidation of M(7)	Acetylation of protein N-term (1: Very Confident), Oxidation of M (7: Random)	Acetylation of protein N-term (0: 100.0), Oxidation of M (1: 50.0, 7: 50.0)	Acetylation of protein N-term (1: 81.8262150220913), Oxidation of M (7: 81.8262150220913)	H17-1.12811.12811.3	518.568	3+	3	1714.15	1551.66	10.1158	1	8.86057	75.039
MHCC97H_QE_Yang_Run1	NR_026941.3.2	MAFICSQCIAIRSSGHPIDSSIR	MAFICSQCLALRSSGHPLDSSLR	Acetylation of protein N-term(1), Oxidation of M(1)	Acetylation of protein N-term (1: Very Confident), Oxidation of M (1: Very Confident)	Acetylation of protein N-term (0: 100.0), Oxidation of M (1: 100.0)	Acetylation of protein N-term (1: 93.1948844303649), Oxidation of M (1: 93.1948844303649)	H18-1.23010.23010.3	888.76	3+	3	2709.75	2663.26	-1.36546	0	13.6653	91.9431
MHCC97H_QE_Yang_Run1	NR_002803.2.1	MWISQPMGQTCR	MWLSQPMGQTCR	Acetylation of protein N-term(1), Oxidation of M(7)	Acetylation of protein N-term (1: Very Confident), Oxidation of M (7: Random)	Acetylation of protein N-term (0: 100.0), Oxidation of M (1: 50.0, 7: 50.0)	Acetylation of protein N-term (1: 88.35280373831776), Oxidation of M (7: 88.35280373831776)	H17-1.12979.12979.3	518.568	3+	3	1730.76	1551.66	9.40927	1	11.1351	82.1068
MHCC97H_QE_Yang_Run1	NR_003587.2.12	IAAIQHISK	LAALQHLSK					H13-1.6861.6861.2	490.797	2+	2	1108.28	979.581	-2.52971	0	43.4679	100
MHCC97H_QE_Yang_Run1	NR_002728.2.77	EFRFPEGVIGIQIYGCMMK	EFRFPEGVLGLQLYGCMMK	Acetylation of protein N-term(1)	Acetylation of protein N-term ()	Acetylation of protein N-term (0: 100.0)	Acetylation of protein N-term (1: 79.93862446597268)	H14-1.16258.16258.2	1159.57	2+	2	1998.72	2316.11	0.817053	1	8.23909	86.6856
MHCC97H_QE_Yang_Run1	NR_002728.2.77	EFRFPEGVIGIQIYGCMMK	EFRFPEGVLGLQLYGCMMK	Acetylation of protein N-term(1)	Acetylation of protein N-term ()	Acetylation of protein N-term (0: 100.0)	Acetylation of protein N-term (1: 77.86245799327892)	H14-1.16082.16082.2	1159.57	2+	2	1981.53	2316.11	3.25095	1	7.69551	82.4859
MHCC97H_LWP_5600_Run2	NR_072977.1.1	NDDIPEQDSIGISNIQK	NDDIPEQDSLGLSNLQK					Locus:1.1.1.2425.23 File:"20150730_LWP_97H_3.wiff"	943.965		2	2237	1884.91	3.18624	1	30.655	99.9045
MHCC97H_LWP_5600_Run2	NR_072977.1.1	SSPVFQIPK	SSPVFQIPK					Locus:1.1.1.2246.6 File:"20150730_LWP_97H_3.wiff"	501.784		2	1786	1001.55	-1.78806	0	11.3668	91.1458
MHCC97H_LWP_5600_Run2	NR_072977.1.1	NDDIPEQDSIGISNIQK	NDDIPEQDSLGLSNLQK					Locus:1.1.1.2250.24 File:"20150730_LWP_97H_2.wiff"	943.473	2+	2	1928	1884.91	13.4966	0	104.559	100
MHCC97H_LWP_5600_Run2	NR_072977.1.1	SSPVFQIPK	SSPVFQIPK					Locus:1.1.1.2224.8 File:"20150730_LWP_97H_3.wiff"	501.784	2+	2	1730	1001.55	-1.26991	0	43.5655	100
MHCC97H_LWP_5600_Run2	NR_015432.3.1	DGSASEVPSEISERPK	DGSASEVPSELSERPK					Locus:1.1.1.1905.14 File:"20150730_LWP_97H_3.wiff"	563.276	3+	3	933	1686.81	-0.412539	0	27.2125	99.811
MHCC97H_LWP_5600_Run2	NR_026947.3.7	MTGRPQEAYNHGRRR	MTGRPQEAYNHGRRR	Acetylation of protein N-term(1)	Acetylation of protein N-term ()	Acetylation of protein N-term (0: 100.0)	Acetylation of protein N-term (1: 89.97155049786629)	Locus:1.1.1.2865.18 File:"20150730_LWP_97H_3.wiff"	935.97	2+	2	3335	1869.91	7.11925	0	10.9151	90.0804
MHCC97H_LWP_5600_Run2	NR_072977.1.1	NDDIPEQDSIGISNIQK	NDDIPEQDSLGLSNLQK					Locus:1.1.1.2325.12 File:"20150730_LWP_97H_3.wiff"	943.468	2+	2	1986	1884.91	7.90019	0	114.949	100
MHCC97H_LWP_5600_Run2	NR_072977.1.1	NDDIPEQDSIGISNIQK	NDDIPEQDSLGLSNLQK					Locus:1.1.1.2334.29 File:"20150730_LWP_97H_3.wiff"	943.468	2+	2	2008	1884.91	7.99558	0	111.367	100
MHCC97H_LWP_5600_Run2	NR_072977.1.1	SSPVFQIPK	SSPVFQIPK					Locus:1.1.1.2216.11 File:"20150730_LWP_97H_3.wiff"	501.784	2+	2	1710	1001.55	-1.0507	0	25.5284	99.8167
MHCC97H_LWP_5600_Run2	NR_015432.3.1	DGSASEVPSEISERPK	DGSASEVPSELSERPK					Locus:1.1.1.1896.6 File:"20150730_LWP_97H_3.wiff"	563.276	3+	3	911	1686.81	-0.0752264	0	91.9382	100
MHCC97H_LWP_5600_Run2	NR_072977.1.1	NDDIPEQDSIGISNIQK	NDDIPEQDSLGLSNLQK					Locus:1.1.1.2343.35 File:"20150730_LWP_97H_3.wiff"	943.468	2+	2	2031	1884.91	8.45135	0	86.0206	100
MHCC97H_LWP_5600_Run2	NR_015432.3.1	DGSASEVPSEISERPK	DGSASEVPSELSERPK					Locus:1.1.1.1897.5 File:"20150730_LWP_97H_3.wiff"	563.276	3+	3	913	1686.81	-0.0752264	0	10.7058	89.4834
MHCC97H_LWP_5600_Run2	NR_015432.3.1	DGSASEVPSEISERPK	DGSASEVPSELSERPK					Locus:1.1.1.1906.12 File:"20150730_LWP_97H_3.wiff"	563.276	3+	3	935	1686.81	0.421866	0	18.8606	97.4757
MHCC97H_LWP_5600_Run1	NR_047651.2.2	IVIVAQGSAPASTR	IVLVAQGSAPASTR					Locus:1.1.1.2781.15 File:"20150709_97H_2_11.wiff"	685.386	2+	2	2178	1368.77	-10.9033	0	12.9243	94.3337
MHCC97H_LWP_5600_Run1	NR_046216.2.27	MKTNMGTFFFFFER	MKTNMGTFFFFFER	Oxidation of M(5)	Oxidation of M (5: Random)	Oxidation of M (1: 50.0, 5: 50.0)	Oxidation of M (5: 94.40104166666666)	Locus:1.1.1.2739.15 File:"20150709_97H_1_11.wiff"	909.921	2+	2	3897	1817.83	0.479793	0	13.1876	94.8905
MHCC97H_LWP_5600_Run1	NR_047651.2.2	IVIVAQGSAPASTR	IVLVAQGSAPASTR					Locus:1.1.1.1966.25 File:"20150709_97H_1_11.wiff"	685.385	2+	2	1997	1368.77	-11.8954	0	12.0066	94.0615
MHCC97H_LWP_5600_Run1	NR_072977.1.1	SSPVFQIPK	SSPVFQIPK					Locus:1.1.1.2931.3 File:"20150709_97H_3_11.wiff"	501.787	2+	2	2247	1001.55	4.64896	0	33.8722	99.8951
MHCC97H_LWP_5600_Run1	NR_047651.2.2	IVIVAQGSAPASTR	IVLVAQGSAPASTR					Locus:1.1.1.1994.21 File:"20150709_97H_1_11.wiff"	685.385	2+	2	2062	1368.77	-12.2164	0	12.4413	94.1667
MHCC97H_LWP_5600_Run1	NR_073430.1.10	EEPAIVGER	EEPALVGER					Locus:1.1.1.2993.5 File:"20150709_97H_3_11.wiff"	500.261	2+	2	2398	998.503	4.25065	0	15.6864	95.9959
MHCC97H_LWP_5600_Run1	NR_072977.1.1	NDDIPEQDSIGISNIQK	NDDIPEQDSLGLSNLQK					Locus:1.1.1.3138.6 File:"20150709_97H_3_11.wiff"	943.974	2+	2	2758	1884.91	12.9906	1	27.6955	99.787
MHCC97H_LWP_5600_Run1	NR_015432.3.1	DGSASEVPSEISERPK	DGSASEVPSELSERPK					Locus:1.1.1.2430.13 File:"20150709_97H_2_11.wiff"	844.414	2+	2	1320	1686.81	4.10307	0	68.8606	100
MHCC97H_LWP_5600_Run1	NR_072977.1.1	SSPVFQIPK	SSPVFQIPK					Locus:1.1.1.2923.2 File:"20150709_97H_3_11.wiff"	501.787	2+	2	2226	1001.55	4.80839	0	30.0877	99.7921
MHCC97H_LWP_5600_Run1	NR_046216.2.27	MKTNMGTFFFFFER	MKTNMGTFFFFFER	Oxidation of M(5)	Oxidation of M (5: Random)	Oxidation of M (1: 50.0, 5: 50.0)	Oxidation of M (5: 96.03960396039604)	Locus:1.1.1.2701.8 File:"20150709_97H_1_11.wiff"	910.418	2+	2	3804	1817.83	-4.46286	1	15.376	95.8466
MHCC97H_LWP_5600_Run1	NR_036447.3.5	MPAGAAPSPSVGSGAASSTR	MPAGAAPSPSVGSGAASSTR	Oxidation of M(1)	Oxidation of M (1: Very Confident)	Oxidation of M (1: 100.0)	Oxidation of M (1: 96.33401221995926)	Locus:1.1.1.3137.9 File:"20150709_97H_1_11.wiff"	888.424		2	4877	1773.83	-1.28899	1	16.1979	96.3892
MHCC97H_LWP_5600_Run1	NR_038958.1.3	MRPPPPRHVPIPSPGWPIPGD	MRPPPPRHVPLPSPGWPLPGD	Acetylation of protein N-term(1)	Acetylation of protein N-term ()	Acetylation of protein N-term (0: 100.0)	Acetylation of protein N-term (1: 94.71902505077861)	Locus:1.1.1.2575.17 File:"20150709_97H_1_11.wiff"	781.407	3+	3	3491	2341.22	-6.95148	0	13.7675	92.3379
MHCC97H_LWP_5600_Run1	NR_110456.2.8	PTITPWCRGHIMMEGNTAQGPSIPSK	PTITPWCRGHLMMEGNTAQGPSIPSK	Acetylation of protein N-term(1), Oxidation of M(13)	Acetylation of protein N-term (1: Very Confident), Oxidation of M (13: Random)	Acetylation of protein N-term (0: 100.0), Oxidation of M (12: 50.0, 13: 50.0)	Acetylation of protein N-term (1: 94.09422694094228), Oxidation of M (13: 94.09422694094228)	Locus:1.1.1.4106.2 File:"20150709_97H_3_11.wiff"	976.153	3+	3	4806	2923.38	18.0417	2	12.84	89.9614
MHCC97H_LWP_5600_Run1	NR_046216.2.27	MKTNMGTFFFFFER	MKTNMGTFFFFFER	Oxidation of M(5)	Oxidation of M (5: Random)	Oxidation of M (1: 50.0, 5: 50.0)	Oxidation of M (5: 88.99392302498312)	Locus:1.1.1.3499.7 File:"20150709_97H_2_11.wiff"	606.951	3+	3	3942	1817.83	2.90342	0	9.20819	79.922
MHCC97H_LWP_5600_Run1	NR_111003.1.5	MQIWDEIPGK	MQLWDELPGK	Acetylation of protein N-term(1)	Acetylation of protein N-term ()	Acetylation of protein N-term (0: 100.0)	Acetylation of protein N-term (1: 90.27498323272971)	Locus:1.1.1.1655.9 File:"20150709_97H_1_11.wiff"	629.81	2+	2	1233	1257.61	-0.835425	0	10.1773	91.7864
MHCC97H_LWP_5600_Run1	NR_104171.2.6	NSEKMWTATAQPSAVPRHR	NSEKMWTATAQPSAVPRHR	Acetylation of protein N-term(1), Oxidation of M(5)	Acetylation of protein N-term (1: Very Confident), Oxidation of M (5: Very Confident)	Acetylation of protein N-term (0: 100.0), Oxidation of M (5: 100.0)	Acetylation of protein N-term (1: 85.79920739762218), Oxidation of M (5: 85.79920739762218)	Locus:1.1.1.3201.17 File:"20150709_97H_2_11.wiff"	742.711	3+	3	3204	2224.08	12.3354	1	8.23909	77.336
MHCC97H_LWP_5600_Run1	NR_073430.1.10	EEPAIVGER	EEPALVGER					Locus:1.1.1.2877.4 File:"20150709_97H_2_11.wiff"	500.262	2+	2	2414	998.503	6.82931	0	20.5061	98.0993
MHCC97H_LWP_5600_Run1	NR_024447.1.2	MTSPIVFASISPDAMAK	MTSPLVFASLSPDAMAK	Oxidation of M(1, 15)	Oxidation of M (1: Very Confident, 15: Very Confident)	Oxidation of M (1: 100.0, 15: 100.0)	Oxidation of M (1: 85.79920739762218, 15: 85.79920739762218)	Locus:1.1.1.2917.3 File:"20150709_97H_1_11.wiff"	600.3	3+	3	4333	1796.87	3.94327	1	8.23909	77.336
MHCC97H_LWP_5600_Run1	NR_047651.2.2	IVIVAQGSAPASTR	IVLVAQGSAPASTR					Locus:1.1.1.2003.24 File:"20150709_97H_1_11.wiff"	685.385	2+	2	2084	1368.77	-12.0268	0	16.0206	96.1737
MHCC97H_LWP_5600_Run1	NR_047651.2.2	IVIVAQGSAPASTR	IVLVAQGSAPASTR					Locus:1.1.1.1985.12 File:"20150709_97H_1_11.wiff"	685.385	2+	2	2041	1368.77	-12.5228	0	13.9794	95.3733
MHCC97H_LWP_5600_Run1	NR_110809.3.10	APISTQAQAR	APLSTQAQAR	Acetylation of protein N-term(1)	Acetylation of protein N-term ()	Acetylation of protein N-term (0: 100.0)	Acetylation of protein N-term (1: 90.20516214427532)	Locus:1.1.1.2589.3 File:"20150709_97H_2_11.wiff"	542.796	2+	2	1705	1083.57	10.0367	0	10.2228	92.1053
MHCC97H_LWP_5600_Run1	NR_073430.1.10	EEPAIVGER	EEPALVGER					Locus:1.1.1.3532.2 File:"20150709_97H_4_1.wiff"	500.26	2+	2	2455	998.503	2.33164	0	19.2082	97.9123
MHCC97H_LWP_5600_Run1	NR_073430.1.10	EEPAIVGER	EEPALVGER					Locus:1.1.1.3547.2 File:"20150709_97H_4_1.wiff"	500.26	2+	2	2475	998.503	1.21222	0	17.6955	96.8321
MHCC97H_LWP_5600_Run1	NR_046216.2.27	MKTNMGTFFFFFER	MKTNMGTFFFFFER	Oxidation of M(5)	Oxidation of M (5: Random)	Oxidation of M (1: 50.0, 5: 50.0)	Oxidation of M (5: 99.22077922077922)	Locus:1.1.1.2720.11 File:"20150709_97H_1_11.wiff"	909.922	2+	2	3849	1817.83	1.41394	0	23.3724	98.9418
MHCC97H_LWP_5600_Run1	NR_047651.2.2	IVIVAQGSAPASTR	IVLVAQGSAPASTR					Locus:1.1.1.2760.11 File:"20150709_97H_2_11.wiff"	685.386	2+	2	2126	1368.77	-10.9471	0	17.4473	96.8254
MHCC97H_5600_Run2	NR_047572.3.2	SPAAPAQRGR	SPAAPAQRGR					Locus:1.1.1.765.16 File:"97H-10-R2.wiff"	505.785	2+	2	1083	1009.54	13.5451	0	27.2125	97.8261
MHCC97H_5600_Run2	NR_038977.3.1	WYQHVMKNKQEER	WYQHVMKNKQEER	Acetylation of protein N-term(1), Oxidation of M(6)	Acetylation of protein N-term (1: Very Confident), Oxidation of M (6: Very Confident)	Acetylation of protein N-term (0: 100.0), Oxidation of M (6: 100.0)	Acetylation of protein N-term (1: 91.94593297608574), Oxidation of M (6: 91.94593297608574)	Locus:1.1.1.1449.37 File:"97H-1-R2.wiff"	918.448	2+	2	2241	1832.86	6.55933	2	16.3827	92.8218
MHCC97H_5600_Run2	NR_002947.3.1	AETVSCEVARVFPAK	AETVSCEVARVFPAK	Acetylation of protein N-term(1)	Acetylation of protein N-term ()	Acetylation of protein N-term (0: 100.0)	Acetylation of protein N-term (1: 91.10062637273245)	Locus:1.1.1.1240.26 File:"97H-1-R2.wiff"	853.424	2+	2	1717	1704.85	-9.84187	0	15.6864	92.707
MHCC97H_5600_Run2	NR_048575.2.6	GVIIMSPTPAR	GVLLMSPTPAR					Locus:1.1.1.808.35 File:"97H-7-R2.wiff"	571.32	2+	2	593	1140.63	-6.25521	0	16.5758	93.8028
MHCC97H_5600_Run2	NR_034022.1.26	MSEIQFTIATENK	MSELQFTIATENK	Acetylation of protein N-term(1)	Acetylation of protein N-term ()	Acetylation of protein N-term (0: 100.0)	Acetylation of protein N-term (1: 99.73939245866927)	Locus:1.1.1.999.27 File:"97H-10-R2.wiff"	777.381	2+	2	1674	1552.74	1.56787	0	32.3657	98.5075
MHCC97H_5600_Run2	NR_015432.3.1	EDFVPNTEK	EDFVPNTEK					Locus:1.1.1.684.21 File:"97H-15-R2.wiff"	539.756	2+	2	671	1077.5	0.326615	0	38.2391	99.5012
MHCC97H_5600_Run2	NR_026771.3.8	MSQPPTQEVGGEGKER	MSQPPTQEVGGEGKER	Oxidation of M(1)	Oxidation of M (1: Very Confident)	Oxidation of M (1: 100.0)	Oxidation of M (1: 91.42486626681796)	Locus:1.1.1.698.40 File:"97H-15-R2.wiff"	873.401	2+	2	707	1744.81	-10.5936	0	15.8503	94.1038
MHCC97H_5600_Run2	NR_111950.1.2	MNPISPIAFSPIKR	MNPLSPLAFSPLKR	Acetylation of protein N-term(1), Oxidation of M(1)	Acetylation of protein N-term (1: Very Confident), Oxidation of M (1: Very Confident)	Acetylation of protein N-term (0: 100.0), Oxidation of M (1: 100.0)	Acetylation of protein N-term (1: 78.72601061657821), Oxidation of M (1: 78.72601061657821)	Locus:1.1.1.1260.3 File:"97H-16-R2.wiff"	544.302	3+	3	2479	1627.88	0.718967	2	11.3668	78.5714
MHCC97H_5600_Run2	NR_002726.1.1	MEVKPPPGCPQPDSGSRR	MEVKPPPGCPQPDSGSRR	Acetylation of protein N-term(1)	Acetylation of protein N-term ()	Acetylation of protein N-term (0: 100.0)	Acetylation of protein N-term (1: 81.86943377726938)	Locus:1.1.1.763.31 File:"97H-16-R2.wiff"	680.331	3+	3	1229	2035.96	3.84116	2	12.1467	81.3397
MHCC97H_5600_Run2	NR_034022.1.26	SEIQFTIATENKITR	SELQFTIATENKITR	Acetylation of protein N-term(1)	Acetylation of protein N-term ()	Acetylation of protein N-term (0: 100.0)	Acetylation of protein N-term (1: 80.52749719416386)	Locus:1.1.1.1062.13 File:"97H-16-R2.wiff"	598.321	3+	3	1980	1791.94	1.86781	0	11.8046	81.2808
MHCC97H_5600_Run2	NR_024172.1.2	EFSSVFIPQNKWDD	EFSSVFLPQNKWDD					Locus:1.1.1.1295.12 File:"97H-19-R2.wiff"	571.6	3+	3	2165	1710.79	-8.17788	1	16.1979	89.1602
MHCC97H_5600_Run2	NR_024172.1.2	EFSSVFIPQNKWDD	EFSSVFLPQNKWDD					Locus:1.1.1.1301.6 File:"97H-19-R2.wiff"	571.6	3+	3	2180	1710.79	-7.70525	1	23.6653	97.8762
MHCC97H_5600_Run2	NR_024172.1.2	EFSSVFIPQNKWDD	EFSSVFLPQNKWDD					Locus:1.1.1.1307.5 File:"97H-19-R2.wiff"	571.6	3+	3	2195	1710.79	-7.70525	1	24.8149	98.6881
[truncated: 340 more rows]
