# Supplementary material for: A hidden human proteome encoded by ‘non-coding’ genes
Source: Nucleic Acids Res. 2019 Jul 24;47(15):8111–25. doi: 10.1093/nar/gkz646 (PMC6735797; doi:10.1093/nar/gkz646)
Supplement: gkz646_Supplemental_Files [file gkz646_supplemental_files.zip › Supplementary Table S7. MRM analysis .xlsx]

## Sheet: Table S7
Supplementary Table S7. Detailed results of the MRM analysis on unique peptides of the new proteins.
NO.	NR ID	Gene symbol	Mol. weight [kDa]	Unique peptide sequence	Unique peptide sequence（L>I）	Peptide length (aa)	MRM evidence (Yes/No)	Skyline data files Note: under each .skyd file name, parent ion m/z and charges are shown; the fraction number is indicated in parenthese if applicable.
								1604_JinanU(GZ)_MRM_#A_Full-Screen_0421.skyd	1604_JinanU(GZ)_MRM_#A_#B_Positive_Screen.skyd	1604_JinanU(GZ)_MRM_#B_Full-Screen_0421.skyd	1604_JinanU(GZ)_MRM_#B_2nd_Round_Screen.skyd(fraction)	1. 391-new#A-Round01_All-screening_Positive result.skyd, 2. 391-new#A-Round01_Positive-confirm.skyd(fraction)	391-new#A-Round02_Negative-screen.skyd(fraction)	1. 391-new#B-Round01_All-screening_Positive result.skyd, 2. 391-new#B-Round01_Positive-confirm.skyd(fraction)	391-new#B-Round02_Negative-screen.skyd(fraction)
1	NR_001446.2.1	ANXA2P3	11.8103	PEDGSVVDYELIDQDAR	PEDGSVVDYEIIDQDAR	17	Yes	640.9656+++	640.9656+++	640.9656+++	960.9447++ (01_07)
			11.8103	FCKLMFALANVRRPEDGSVVDYELIDQDAR	FCKIMFAIANVRRPEDGSVVDYEIIDQDAR	30	Yes	1176.5852+++
2	NR_001446.3.1	ANXA2P3	8.19717	ISIEGHHSTPSGAYGSVK	ISIEGHHSTPSGAYGSVK	18	No
			8.19717	YTIYEILCK	YTIYEIICK	9	No
3	NR_001562.3.3	ANXA2P1	27.1919	GLGTNKDSLIEIICSR	GIGTNKDSIIEIICSR	16	Yes	888.4696++			888.4696++ (01-05)
			27.1919	LGTNKDSLIEIICSR	IGTNKDSIIEIICSR	15	Yes	859.9589++			859.9589++(01-04)
4	NR_002186.2.7	DKFZP586I1420	14.9709	VDSLVSLMMVK	VDSIVSIMMVK	11	No
			14.9709	KVPDSAYEMIGR	KVPDSAYEMIGR	12	Yes				683.3452++ (01-08)
5	NR_002775.3.4	RPLP0P2	34.3052	NAMTRKAIRGHLENSPAL	NAMTRKAIRGHIENSPAI	18	No
			34.3052	NVAGVCPQIHYPTVASVPHSIIDGYK	NVAGVCPQIHYPTVASVPHSIIDGYK	26	No
6	NR_002826.2.1	LOC401010	67.92	IFHEVVQAFGAAVATTQGDQESAEANK	IFHEVVQAFGAAVATTQGDQESAEANK	27	No
			67.92	FTSPGAIPFISFMQR	FTSPGAIPFISFMQR	15	Yes								849.9373++ (01_08)
7	NR_002929.2.1	LOC148709	5.65029	EEIMALVIDNGSSTCK	EEIMAIVIDNGSSTCK	16	Yes				883.9186++ (01-12)
			5.65029	EEEIMALVIDNGSSTCK	EEEIMAIVIDNGSSTCK	17	No
8	NR_003587.1.1	MYO15B	165.513	IAGIAGIGGMPRASPGGR	IAGIAGIGGMPRASPGGR	18	Yes				819.4488++ (01-02 and 01_06)
			165.51	IIAGIDSIER	IIAGIDSIER	10	Yes				543.8113++ (01-07)
9	NR_003587.2.12	MYO15B	165.525	FIQDSGPSQEIAR	FIQDSGPSQEIAR	13	No
			165.525	SQLVRPLQPAEYLNSVVVDQDVSLHSR	SQIVRPIQPAEYINSVVVDQDVSIHSR	27	No
			165.525	NTPSGQDIIAYVPK	NTPSGQDIIAYVPK	14	No
			165.525	IAAIQHISK	IAAIQHISK	9	No
			165.525	DTDSLVQYTK	DTDSIVQYTK	10	No
			165.525	APIQESIISISDDVSK	APIQESIISISDDVSK	16	No
			165.525	SQAIIGQTDGGAAGK	SQAIIGQTDGGAAGK	15	No
			165.525	QVTGHPRPEHCTR	QVTGHPRPEHCTR	13	No
			165.525	IQESLLSLSDDVSK	IQESIISISDDVSK	14	No
			165.525	FFPVSGESGSDVQLLAVSHRALAHDPGLEVGAGGKVTSVH	FFPVSGESGSDVQIIAVSHRAIAHDPGIEVGAGGKVTSVH	40	Yes	1007.7711++++		1007.7711++++	1007.7711++++ 01-12
			165.525	IHIISPIEEK	IHIISPIEEK	10	No
			165.525	SLRSFAEVLGVECR	SIRSFAEVIGVECR	14	Yes				811.9196++ (01-01)
			165.52	VSMQAISGPTIIGINR	VSMQAISGPTIIGINR	16	No
			165.52	IAVASFIAIMR	IAVASFIAIMR	11	No
10	NR_003677.3.1	MCTS2P	20.3429	SQLVEQFPGIEPWLNQIMPK	SQIVEQFPGIEPWINQIMPK	20	Yes	1177.6143++
			20.3429	IYPAAVDTIVAVTAEGK	IYPAAVDTIVAVTAEGK	17	Yes	859.4722++	859.4722++	859.4722++
11	NR_015367.1.1	LOC550643	7.02489	WDYPEGTPNGGSTTLPSAPPPASAGLK	WDYPEGTPNGGSTTIPSAPPPASAGIK	27	Yes	890.1012+++		890.1012+++
			7.02489	GDQPCASGR	GDQPCASGR	9	Yes	474.2036++
12	NR_015432.3.1	LINC00493	10.9082	GFYVETVVTYKEDFVPNTEK	GFYVETVVTYKEDFVPNTEK	20	Yes	789.0581+++		789.0581+++	789.0581+++ (03-09)
			10.9082	DGSASEVPSEISERPK	DGSASEVPSEISERPK	16	Yes				844.4103++ (01-02)
			10.9082	EDFVPNTEKIL	EDFVPNTEKII	11	Yes	652.8403++
			10.9082	EDFVPNTEK	EDFVPNTEK	9	Yes			539.7562++	539.7562++ (02-02)
13	NR_024022.3.1	SETMAR	7.77987	PRPGPFSVDPRHHLSKGVVLFSPFPEAQNR	PRPGPFSVDPRHHISKGVVIFSPFPEAQNR	30	Yes								1123.5970+++ (03_05)
			7.77987	MPRPGPFSVDPR	MPRPGPFSVDPR	12	No
14	NR_024157.2.7	DGCR11	7.85414	VLKNRDTITK	VIKNRDTITK	10	Yes	594.3590++		594.3590++	594.3590++ (03-05)
			7.85414	DTITKTGDSGNRMSCVK	DTITKTGDSGNRMSCVK	17	No
15	NR_024207.2.4	KIAA1875	6.91597	SNGWGRSLGRRGR	SNGWGRSIGRRGR	13	Yes	729.8929++
			6.91597	KTRSWTGPWLP	KTRSWTGPWIP	11	Yes				664.8591++ (02-04)
16	NR_024396.1.1	LINC00638	7.20614	RQTPGRGLPSGK	RQTPGRGIPSGK	12	Yes			627.3573++
			7.20614	QAQACVGSNLDGR	QAQACVGSNIDGR	13	No
			7.20614	MEALPEACQNPSLTTK	MEAIPEACQNPSITTK	16	Yes	895.4266++		895.4266++
17	NR_024456.3.4	LOC100190986	9.73395	KEQKGMSSMAAGK	KEQKGMSSMAAGK	13	Yes	676.8367++
			9.73395	GMSSMAAGKRAR	GMSSMAAGKRAR	12	No
18	NR_026719.1.3	DSCR9	12.8453	MPRPAPNGR	MPRPAPNGR	9	No
			12.8453	LSAEDGQDLPR	ISAEDGQDIPR	11	No
19	NR_026762.3.1	LINC00263	6.78179	RVEIAFPARR	RVEIAFPARR	10	Yes			607.8595++
			6.78	MPISPAANSAPEIR	MPISPAANSAPEIR	14	Yes	727.3770++		727.3770++	727.3770++ (03-11)
20	NR_026961.2.9	LOC284837	13.7	MTIIGICPR	MTIIGICPR	9	Yes				530.7857++(03-06)
			13.7	CNAISVPWDVTQPYEGK	CNAISVPWDVTQPYEGK	17	No
21	NR_027130.3.25	ZNF738	18.1219	LLTSGDPPTSGLPKCWDYR	IITSGDPPTSGIPKCWDYR	19	No
			18.1219	DINICLHLNTR	DINICIHINTR	11	Yes	684.8563++	684.8563++	684.8563++
22	NR_027241.2.2	SNHG17	6.95309	MLSVAVAEEEPPEICVGKVSALDPR	MISVAVAEEEPPEICVGKVSAIDPR	25	Yes	899.4593+++	899.4593+++	899.4593+++
			6.95309	MISVAVAEEEPPEICVGK	MISVAVAEEEPPEICVGK	18	No
23	NR_027433.2.2	LINC01124	6.67269	MPSALPSGVGDAMPPGPPSPTPR	MPSAIPSGVGDAMPPGPPSPTPR	23	Yes				1108.5456++ (01-07)
			6.67269	PSALPSGVGDAMPPGPPSPTPR	PSAIPSGVGDAMPPGPPSPTPR	22	Yes				1043.0253++ (02-06)
24	NR_028350.3.3	LOC441454	11.9099	SDAAVDTSSEIIAK	SDAAVDTSSEIIAK	14	Yes	703.8541++		703.8541++	703.8541++ (01-04)
			11.9099	VDTSSEIIAK	VDTSSEIIAK	10	No
			11.9099	MSDAAVDTSSEIIAKDLK	MSDAAVDTSSEIIAKDIK	18	No
25	NR_033191.1.1	PPP2R2D	10.4697	SLPGGGGGGGGAGGGGGPGAER	SIPGGGGGGGGAGGGGGPGAER	22	No
			10.4697	SLPGGGGGGGGAGGGGGPGAERSAAAAR	SIPGGGGGGGGAGGGGGPGAERSAAAAR	28	Yes				722.6847+++ (01-01)
26	NR_033339.1.2	CTBP1-AS2	13.0851	VHSSSQLLRVAPASPTSSLSPVMSR	VHSSSQIIRVAPASPTSSISPVMSR	25	No
			13.0851	VHSSSQLLR	VHSSSQIIR	9	No
27	NR_033863.1.1	FLJ41200	8.98532	GLSQVNAGSTPSSSSLAHPVRLR	GISQVNAGSTPSSSSIAHPVRIR	23	No
			8.98532	AEPMQDLWPWKPK	AEPMQDIWPWKPK	13	Yes	813.4109++			813.4109++ (02-02)
28	NR_033942.2.4	ARHGEF34P	5.58648	MPKQDLLVK	MPKQDIIVK	9	Yes	536.3152++
			5.58648	LDQQSLSLPPAGVR	IDQQSISIPPAGVR	14	Yes	740.9095++			740.9095++ (03-01)
29	NR_034009.2.2	SRSF6	12.255	MSMRNLEAGLGPDPLKK	MSMRNIEAGIGPDPIKK	17	Yes						928.9897(01-03)
			12.255	ISHAQAIGDLTLEADPGL	ISHAQAIGDITIEADPGI	18	No
30	NR_034022.1.26	LOC100131257	7.90589	SELQFTIATENKITR	SEIQFTIATENKITR	15	Yes				875.9703++ (03-02)
			7.90589	MSELQFTIATENK	MSEIQFTIATENK	13	No
31	NR_037893.2.1	TMCC1-AS1	12.5565	MSLMLRNRFWEDPEDPLVAAMLR	MSIMIRNRFWEDPEDPIVAAMIR	23	No
			12.5565	SLMLRNRFWEDPEDPLVAAMLR	SIMIRNRFWEDPEDPIVAAMIR	22	Yes		887.1210+++
32	NR_038275.3.4	FLJ31813	8.82855	SGSRLSCQHFGRPR	SGSRISCQHFGRPR	14	No			822.9104++	822.9104++ (02-07)
			8.82855	KQKPPSSPK	KQKPPSSPK	9	No				498.7955++ (01-07)
33	NR_038393.2.1	LOC100506178	6.97074	VLASGAKGEVPEETPK	VIASGAKGEVPEETPK	16	No
			6.97074	VLASGAKGEVPE	VIASGAKGEVPE	12	No
34	NR_038444.1.10	ENTPD1-AS1	6.6936	MEPSQLTAPSASR	MEPSQITAPSASR	13	Yes				687.8377++ (02-07)
			6.6936	EPSQLTAPSASR	EPSQITAPSASR	12	Yes			622.3175++
35	NR_038454.3.2	LOC100130673	6.48236	MVYPLSSSTSTR	MVYPISSSTSTR	12	No
			6.48236	VYPLSSSTSTR	VYPISSSTSTR	11	No
36	NR_040022.1.1	LOC100289495	11.3369	MVGLSLPTVREVR	MVGISIPTVREVR	13	No
			11.34	VGISIPTVR	VGISIPTVR	9	Yes				471.2926++ (01-04)
37	NR_040030.1.2	CFLAR-AS1	6.3524	MKPPNCGLEGKEMK	MKPPNCGIEGKEMK	14	No
			6.3524	KPPNCGLEGKEMK	KPPNCGIEGKEMK	13	No
38	NR_040063.2.1	SMG7-AS1	18.6293	FPTTALGSGR	FPTTAIGSGR	10	No
			18.6293	DPAWTGSLREESGTRQPR	DPAWTGSIREESGTRQPR	18	Yes				1022.0038++ (02-11)
39	NR_040084.1.2	LOC100133286	16.813	KSLAIKTEPR	KSIAIKTEPR	10	No
			16.813	SLAIKTEPR	SIAIKTEPR	9	No
40	NR_046216.2.27	MGC27345	6.49627	MKTNMGTFFFFFER	MKTNMGTFFFFFER	14	Yes				901.9233++ (01-04)
			6.5	KTNMGTFFFFFER	KTNMGTFFFFFER	13	Yes				836.4030++ (01-09)
41	NR_046312.2.2	KIAA1656	5.70064	MVLPCEGGARGTPASLR	MVIPCEGGARGTPASIR	17	Yes	886.4507++		886.4507++	886.4507++ (03-05)
			5.70064	VLPCEGGAR	VIPCEGGAR	9	Yes	479.7424++		479.7424++
42	NR_049769.1.3	C1QTNF1	5.47818	MAKQAQQGPGATLDPKGR	MAKQAQQGPGATIDPKGR	18	Yes				927.4862++ (03-02)
			5.47818	MAKQAQQGPGATLDPK	MAKQAQQGPGATIDPK	16	No
43	NR_072977.1.1	MKKS	7.26349	NDDIPEQDSIGISNIQK	NDDIPEQDSIGISNIQK	17	Yes	943.4605++	943.4605++	943.4605++
			7.26349	SSPVFQIPKNDDIPEQDSLGLSNLQK	SSPVFQIPKNDDIPEQDSIGISNIQK	26	Yes	957.1574+++	957.1574+++	957.1574+++
			7.26349	SSPVFQIPK	SSPVFQIPK	9	Yes	501.7846++		501.7846++
44	NR_104292.3.10	TBC1D22A	7.53965	MDRFLHGPVPPWTGSAMDRFR	MDRFIHGPVPPWTGSAMDRFR	21	No				825.0721+++ (03-10)
			7.53965	FLHGPVPPWTGSAMDRFR	FIHGPVPPWTGSAMDRFR	18	No
45	NR_110415.2.3	LOC101927178	14.0291	GPSSHLDYHER	GPSSHIDYHER	11	No
			14.0291	LHLQQAAENTR	IHIQQAAENTR	11	No
46	NR_110804.2.4	LOC101927166	6.2794	MYALPSIGLKSLK	MYAIPSIGIKSIK	13	Yes	710.9153++		710.9153++
			6.2794	EVSMDRALVER	EVSMDRAIVER	11	Yes	652.8350++		652.8350++	652.8350++ (02-11)
47	NR_120386.3.5	LOC54944	5.73942	APLEPGTDSLSAMLRK	APIEPGTDSISAMIRK	16	Yes			843.4482++
			5.74	MAPIEPGTDSISAMIRK	MAPIEPGTDSISAMIRK	17	Yes			908.9684++
48	NR_001282.3.5	PCDHB19P	14.822	TKPPPSPKPPTPCSSAR	TKPPPSPKPPTPCSSAR	17	Yes							902.9724++ (04)
49	NR_001564.3.18	XIST	6.23038	MHLGHYWTLMCVTAHGPSHLNK	MHIGHYWTIMCVTAHGPSHINK	22	No
50	NR_002144.2.1	LOC407835	42.46	EIEAIFGQPVVDR	EIEAIFGQPVVDR	13	Yes	736.8908++		736.8908++	736.8908++ (03-02)
51	NR_002171.2.4	OR7E156P	11.2937	MGVPSQGGTR	MGVPSQGGTR	10	Yes							495.2453++ (04)
52	NR_002223.2.1	TPRXL	17.3443	QQEVLENHFKEEQYPDYDTR	QQEVIENHFKEEQYPDYDTR	20	Yes						856.7261+++ (01-11)
53	NR_002305.1.5	PDIA3P1	6.18154	NFLILAWRALLER	NFIIIAWRAIIER	13	Yes					807.9776++ (04)		807.9776++ (04)
54	NR_002726.1.1	HNRNPA3P1	29.4548	MEVKPPPGCPQPDSGSRR	MEVKPPPGCPQPDSGSRR	18	Yes						997.9804++ (01-06)
55	NR_002728.1.11	KCNQ1OT1	5.8	MTHYKIFETIK	MTHYKIFETIK	11	No
56	NR_002728.1.90	KCNQ1OT1	6.78195	WVMGVSRVSPSRSR	WVMGVSRVSPSRSR	14	Yes								802.4279++ (03-02)
57	NR_002728.2.111	KCNQ1OT1	9.00246	MHPRPAVPQGKANWK	MHPRPAVPQGKANWK	15	Yes							858.9594++ (04)
58	NR_002728.2.227	KCNQ1OT1	7.85314	MGEKIFANYSSGKGPMSR	MGEKIFANYSSGKGPMSR	18	Yes						653.9854+++ (03-09)		653.9854+++ (03-01)
59	NR_002728.2.77	KCNQ1OT1	10.3288	EFRFPEGVLGLQLYGCMMK	EFRFPEGVIGIQIYGCMMK	19	No
60	NR_002728.3.229	KCNQ1OT1	5.92	ITMRYHITIMR	ITMRYHITIMR	11	Yes				717.8890++ (03-08)
61	NR_002803.2.1	RPL13P5	16.1626	MWLSQPMGQTCR	MWISQPMGQTCR	12	Yes					747.8362++ (04)		747.8362++ (04)
62	NR_002930.1.4	PTPRVP	8.03375	PLPVSAVPGR	PIPVSAVPGR	10	Yes								496.7980++ (03-03)
63	NR_002931.3.3	CLEC4GP1	16.3856	ILGMGLWIDPPRDEK	IIGMGIWIDPPRDEK	15	No
64	NR_002947.3.1	TCAM1P	10.3347	AETVSCEVARVFPAK	AETVSCEVARVFPAK	15	Yes						832.4272++ (03-06)		832.4272++ (03-03)
65	NR_003087.1.6	ABCC13	6.99134	MQPGGRGMLGCLK	MQPGGRGMIGCIK	13	No
66	NR_003089.2.3	OTUB1	6.93128	MYRGFSVVVNGPISPPSSCHMTPPHVLLK	MYRGFSVVVNGPISPPSSCHMTPPHVIIK	29	Yes						802.6621++++ (03-02)	802.6621++++ (04)
67	NR_003148.1.3	TPM3P9	6.06689	MKKMELQEIQLK	MKKMEIQEIQIK	12	No
68	NR_003148.2.8	TPM3P9	5.77058	LGKSHHHSPVSNTK	IGKSHHHSPVSNTK	14	No
69	NR_003190.3.8	USP32P1	7.98	YSAPPAPPMIR	YSAPPAPPMIR	11	No
70	NR_003225.2.7	LGALS3	6.88589	MMLPSTLTHASMR	MMIPSTITHASMR	13	Yes					738.3620++ (04)		738.3620++ (04)
71	NR_003255.1.49	TSIX	6.22	EGGSIPIVKEASPEK	EGGSIPIVKEASPEK	15	Yes						770.9145++ (03-02)		770.9145++( 03-02)
72	NR_003503.1.3	GGT8P	13.0871	TPGLPWLQMPSSAR	TPGIPWIQMPSSAR	14	No
73	NR_003503.3.4	GGT8P	14.4494	MSPLCPSEVFCRDRK	MSPICPSEVFCRDRK	15	Yes								627.9638+++ (03-06)
74	NR_003505.1.5	PPP4R1L	37.1718	QDPTPLEENK	QDPTPIEENK	10	No
75	NR_003612.1.1	FAM92A1P2	5.86	MIRCTIENR	MIRCTIENR	9	No
76	NR_003615.2.1	LOC728554	10.0616	MRAAAAPGLTAPWR	MRAAAAPGITAPWR	14	No
77	NR_003655.1.15	POLR2J4	6.17819	MAGLLGMAIPHPK	MAGIIGMAIPHPK	13	Yes								668.3674++ (03-12)
78	NR_003662.1.2	RPSAP58	32.9088	WEPRLLVVTDPRADHQPLTEASYVNLPTIALCNTDSPLR	WEPRIIVVTDPRADHQPITEASYVNIPTIAICNTDSPIR	39	Yes						1115.3273++++ (01-12)		1115.3273++++ (01-12)
79	NR_003699.3.4	ZNF525	29.6	ISDTNQIIK	ISDTNQIIK	9	No
80	NR_003945.3.2	GVINP1	5.88553	MGIWRAGPPGNLQSQPPK	MGIWRAGPPGNIQSQPPK	18	No
81	NR_004845.1.1	LOC644936	24.5754	QEYSESSPSIVHR	QEYSESSPSIVHR	13	No
82	NR_004855.1.1	HULC	8.06	TVIQNAYVSIEETIK	TVIQNAYVSIEETIK	15	Yes						854.4618++ (03-04)		854.4618++ (03-03)
83	NR_015353.1.9	LINC01278	13.0539	QVPGLTPGCTK	QVPGITPGCTK	11	No
84	NR_015359.3.1	WDFY3-AS2	5.49222	MLPAGLQPHSSQSLSPLPSR	MIPAGIQPHSSQSISPIPSR	20	No
85	NR_015377.3.7	PAX8-AS1	6.86516	METSGVTGSLK	METSGVTGSIK	11	Yes								555.2790++ (03-01)
86	NR_015380.3.1	A1BG-AS1	20.91	ACWGHNHVFITTQTSSPFDR	ACWGHNHVFITTQTSSPFDR	20	Yes								787.6992+++ (03-08)
87	NR_015404.2.1	MAPKAPK5-AS1	10.664	MEPLTAKSPCFLR	MEPITAKSPCFIR	13	Yes								775.3969++ (03-07)
88	NR_015410.1.3	CASC15	6.83968	MDGCSPLSVSPDVLK	MDGCSPISVSPDVIK	15	Yes						802.8866++ (03-02)		802.8866++ (03-02)
89	NR_015417.2.3	LINC00908	15.06	MDRAWSCFPWK	MDRAWSCFPWK	11	No
90	NR_015427.3.13	LINC00094	8.71	VTVWPGVSPCPITPSGVGIDR	VTVWPGVSPCPITPSGVGIDR	21	No
91	NR_015434.1.4	LOC148413	8.87	AGTVHAAIEGSQGGWGSPTVCR	AGTVHAAIEGSQGGWGSPTVCR	22	Yes							1099.5240++ (04)
92	NR_015440.3.4	LINC00982	15.3289	TPPSTPNPAECGGDLGRR	TPPSTPNPAECGGDIGRR	18	Yes						941.4472++ (03-06)		941.4472++ (03-06)
93	NR_022014.1.3	HMGN2P46	5.89983	NSPHLPMLVK	NSPHIPMIVK	10	No
94	NR_024011.1.9	LOC286367	7.22823	VCTRLLPEEMPVGLK	VCTRIIPEEMPVGIK	15	Yes								871.4706++ (03-06)
95	NR_024019.2.6	FAM193B	7.50329	GRNERPPPTMDRGEGAPSR	GRNERPPPTMDRGEGAPSR	19	No
96	NR_024116.1.1	RASA4CP	36.117	NFGSSHVMQVIYTDDAGRPQTAYIQCK	NFGSSHVMQVIYTDDAGRPQTAYIQCK	27	Yes								772.3669++++ (01-07)
97	NR_024130.3.2	DNMBP-AS1	8.744	ILSGSVPGPAK	IISGSVPGPAK	11	Yes						513.3031++ (03-01)
98	NR_024159.3.6	DGCR9	4.95549	MSPSLPGPEPQELSGLSPRPGSGPAKR	MSPSIPGPEPQEISGISPRPGSGPAKR	27	Yes							910.4728+++ (04)
99	NR_024172.1.2	LINC00923	5.80955	EFSSVFLPQNKWDD	EFSSVFIPQNKWDD	14	No
100	NR_024247.1.4	MUM1	11.8344	MDLPFQRTTR	MDIPFQRTTR	10	Yes							632.8270++ (03-03)
101	NR_024252.2.2	FAM86HP	6.38	ISIDWNVWRMINSK	ISIDWNVWRMINSK	14	Yes						881.4589++ (03-06)	881.4589++ (04)
102	NR_024253.3.3	FAM86EP	13.3202	QISGYLKHEVHGR	QISGYIKHEVHGR	13	No
103	NR_024253.3.5	FAM86EP	7.47351	VPELSLQDSSGSER	VPEISIQDSSGSER	14	Yes								752.3679++ (03-12)
104	NR_024368.1.16	LINC01000	6.37357	MRPGLKFLFLFFFFLRCSLAGWSAVVR	MRPGIKFIFIFFFFIRCSIAGWSAVVR	27	No
105	NR_024438.1.2	ACTG1P4	6.53862	CPRHQGMMVGMGQR	CPRHQGMMVGMGQR	14	Yes								822.8705++ (03-05)
106	NR_024447.1.2	LOC100128288	15.1154	MTSPLVFASLSPDAMAK	MTSPIVFASISPDAMAK	17	No
107	NR_024471.3.3	MRPL23-AS1	15.8883	MRPGEGLGLGHPLTTPR	MRPGEGIGIGHPITTPR	17	No
108	NR_024484.1.3	LINC00909	12.8889	SLFKRPQEAASR	SIFKRPQEAASR	12	No
109	NR_024497.2.1	LINC00999	13.44	MEFSGPIMVHYSIK	MEFSGPIMVHYSIK	14	No
110	NR_024557.1.3	WAC	5.82	MVIRTGTVNIIPNINIFEIHISR	MVIRTGTVNIIPNINIFEIHISR	23	Yes							884.1669+++ (04)
111	NR_024583.1.4	POM121L8P	15.4439	MLCPLLSRAGMASSRK	MICPIISRAGMASSRK	16	Yes					889.4653++ (04)			889.4653++ (03-09)
112	NR_024594.3.1	LOC100131496	21.01	AGIGRAGMEMR	AGIGRAGMEMR	11	No
113	NR_024595.3.1	DNM1P35	9.97447	MAIVNKNMQDIMPK	MAIVNKNMQDIMPK	14	Yes								816.9171++ (03-03)
114	NR_024618.2.2	LOC100129550	22.51	ICTQVIVNK	ICTQVIVNK	9	No
115	NR_026550.2.1	MPC2	6.32291	APPSLLPGAGGGPGAGSRQPPPPQPSR	APPSIIPGAGGGPGAGSRQPPPPQPSR	27	Yes								835.1103+++ (03-02)
116	NR_026674.3.4	FLJ30679	11.2779	FHSKPSEANVTR	FHSKPSEANVTR	12	No
117	NR_026677.1.12	MIR600HG	6.39	ITIISGCCSISVMP	ITIISGCCSISVMP	14	No
118	NR_026698.2.12	KPNA1	5.94002	MFFDNCHYIIDDK	MFFDNCHYIIDDK	13	Yes								859.3711++ (03-02)
119	NR_026718.2.2	FOXO3B	14.24	MREIARAIGGSSTIMGGR	MREIARAIGGSSTIMGGR	18	Yes						621.6611+++ (03-05)		931.9880++ (03-01)
120	NR_026730.2.13	TPTE2P1	8.4347	EFTIALYYNQTVESQR	EFTIAIYYNQTVESQR	16	Yes					654.6583+++ (04)		981.4838++ (04)
121	NR_026771.3.8	DKFZP434L187	9.51952	MSQPPTQEVGGEGK	MSQPPTQEVGGEGK	14	No
122	NR_026777.3.6	ZNF37BP	11.3689	NVMNVEKPSPRSQPTQDIR	NVMNVEKPSPRSQPTQDIR	19	No
123	NR_026804.3.4	KLF3-AS1	6.20584	MMLSVPSFSSQDIGHVNESDVASITGTGK	MMISVPSFSSQDIGHVNESDVASITGTGK	29	Yes					998.8110+++ (04)		998.8110+++ (04)
124	NR_026827.1.2	LINC00839	11.3894	LEAGGSDAATARGDFGAASYSDLAFR	IEAGGSDAATARGDFGAASYSDIAFR	26	No
125	NR_026827.1.3	LINC00839	7.67	ITQMAEENIKK	ITQMAEENIKK	11	Yes						652.8476++ (03-11)
126	NR_026835.2.10	FLJ37201	10.58	MVKMCDRIIAGIER	MVKMCDRIIAGIER	14	Yes						846.4413++ (03-01)
127	NR_026864.1.4	PRSS30P	5.61283	MGLRAGPILLLLLWLLPGK	MGIRAGPIIIIIIWIIPGK	19	Yes						692.1040+++ (03-01)		692.1040+++ (03-05)
128	NR_026883.2.1	LINC00652	8.32939	CITDCIQSRFNQRDGSIK	CITDCIQSRFNQRDGSIK	18	Yes						733.3529+++ (03-04)	733.3529+++ (04)
129	NR_026891.2.1	FLJ10038	7.6776	VAAAAPSSALACR	VAAAAPSSAIACR	13	No
130	NR_026892.1.6	AFAP1-AS1	21.1372	HLKPPSQPRPVQSQSKEPVFR	HIKPPSQPRPVQSQSKEPVFR	21	Yes					814.7837+++ (03)		814.7837+++ (03)
131	NR_026900.2.1	FLJ23867	13.31	SQPGLESLPLIRPAGFYK	SQPGIESIPIIRPAGFYK	18	Yes							987.0464++ (03)
132	NR_026941.3.2	CASC2	9.29143	MAFICSQCLALRSSGHPLDSSLR	MAFICSQCIAIRSSGHPIDSSIR	23	Yes							869.4261+++ (03)
133	NR_026947.3.7	C1RL-AS1	6.71551	MTGRPQEAYNHGRRR	MTGRPQEAYNHGRRR	15	No
134	NR_026950.1.4	LOC283922	7.66981	MHREPGGWR	MHREPGGWR	9	No
135	NR_026961.2.6	LOC284837	8.39	AGGPGDGPSK	AGGPGDGPSK	10	Yes						421.7038++ (03-03)		421.7038++ (03-03)
136	NR_026979.1.1	LOC145837	7.79113	MSKHDGPFMR	MSKHDGPFMR	10	No
137	NR_026999.2.7	LINC00265	15.0031	MVSGQWAPPRPAWASR	MVSGQWAPPRPAWASR	16	Yes					898.9543++ (03)		898.9543++ (03)
138	NR_027004.3.5	FAM181A-AS1	5.91657	MKDLEPSSATPR	MKDIEPSSATPR	12	No
139	NR_027023.2.3	ASH1L-AS1	9.27444	CGSPPSAPPPPPDRGER	CGSPPSAPPPPPDRGER	17	Yes						887.4205++ (03-06)
140	NR_027037.3.1	MBNL1-AS1	12.7645	RSTQRDSHLPPTK	RSTQRDSHIPPTK	13	No
141	NR_027156.1.1	TUBBP5	25.3442	RRGADGVSDGR	RRGADGVSDGR	11	Yes						573.2921++ (01-05)
142	NR_027237.3.4	LOC728743	6.17399	MSPFLSSTQLSPSDPR	MSPFISSTQISPSDPR	16	Yes						875.4274++(03-12)
143	NR_027242.3.1	SSTR5-AS1	11.7451	ATAALWPPLHPDGAWPGR	ATAAIWPPIHPDGAWPGR	18	Yes								956.9945++ (03-06)
144	NR_027247.1.6	LOC100130331	18.0016	LCYITLDFEKEMATAASSSSLEK	ICYITIDFEKEMATAASSSSIEK	23	Yes						865.4170+++ (01-06)
145	NR_027252.3.3	CYP1B1-AS1	7.91916	MALETKTDEER	MAIETKTDEER	11	Yes					661.8165++ (03)			661.8165++ (03-03)
146	NR_027259.1.2	RBM12B-AS1	9.25941	KTNPHGTGFLPTSSNGNHPK	KTNPHGTGFIPTSSNGNHPK	20	Yes								697.6837+++ (03-08)
147	NR_027274.2.2	SRRM2-AS1	11.6862	SPAAAIMMSLERAAD	SPAAAIMMSIERAAD	15	No
148	NR_027291.1.2	NAP1L6	9.58	MSIMRWPVIIMIR	MSIMRWPVIIMIR	13	Yes								823.4588++ (03-11)
149	NR_027406.2.5	LOC100129034	9.83309	ARFPNTALGLKGGLPSC	ARFPNTAIGIKGGIPSC	17	No
150	NR_027426.2.4	LOC648691	10.8766	MQLSLLFIMMWER	MQISIIFIMMWER	13	Yes								849.4324++ (03-08)
151	NR_027436.2.1	LOC283788	9.24132	MRSLPSLCSR	MRSIPSICSR	10	Yes					603.8077++ (03)			603.8077++ (02-09)
152	NR_027436.2.4	LOC283788	9.24	SIHDAIIICR	SIHDAIIICR	10	No
153	NR_027451.2.6	LINC00657	7.41894	LKRLPVYDK	IKRIPVYDK	9	Yes								566.3479++ (02-09)
154	NR_027504.1.3	MST1P2	21.0473	VWTTTIAGIITAPSGHGATIR	VWTTTIAGIITAPSGHGATIR	21	Yes						708.3918+++ (01-09)	1062.0840++ (01)
155	NR_027622.3.6	LOC100128164	7.3795	MNCKMGSAGESGWKGGGTR	MNCKMGSAGESGWKGGGTR	19	No
156	NR_027622.3.8	LOC100128164	6.33331	MAGPIMVMSTEASSAGASAVVAD	MAGPIMVMSTEASSAGASAVVAD	23	Yes							718.3356+++ (03)
157	NR_027655.2.2	BACH1	5.75767	MNLLCIAPMFYSALMTSGR	MNIICIAPMFYSAIMTSGR	19	Yes								726.0189+++ (03-07)
158	NR_027676.3.29	BRCA1	6.7469	LEWNIGEEILR	IEWNIGEEIIR	11	No
159	NR_027713.1.1	KRT8P41	22.36	ISSWRPPCSGPSK	ISSWRPPCSGPSK	13	No
160	NR_027713.3.3	KRT8P41	12.9983	QQLCHGAPGADERQAGPGHQDR	QQICHGAPGADERQAGPGHQDR	22	No
161	NR_027715.3.1	BIN3-IT1	7.66	IITQIPIISR	IITQIPIISR	10	Yes						577.3688++ (03-09)	577.3688++ (03)
162	NR_027995.2.9	ANKRD20A9P	5.8597	IMKISWANHNSSR	IMKISWANHNSSR	13	Yes					772.3935++ (03)		772.3935++ (03)
163	NR_028038.1.6	GATS	17.42	IGTQTPRFPPWPHPWAK	IGTQTPRFPPWPHPWAK	17	Yes						672.6916+++ (02-02)		672.6916+++ (02-02)
164	NR_028045.1.1	KLRAP1	25.44	QEIIRNCSEK	QEIIRNCSEK	10	No
165	NR_028288.1.5	TCL6	12.45	GITNISEQR	GITNISEQR	9	No
166	NR_028350.1.6	LOC441454	7.89	MMRMMMSIPR	MMRMMMSIPR	10	Yes						642.2993++ (02-06)		642.2993++ (02-06)
167	NR_028415.2.4	LINC00942	11.556	MLLQQGQGPCQPPTRHTR	MIIQQGQGPCQPPTRHTR	18	Yes						702.3546+++ (02-05)
168	NR_029376.1.4	LOC100294362	23.0419	QPLPSSLGSGVF	QPIPSSIGSGVF	12	No
169	NR_033302.2.16	DHX9	17.8265	MEMVHVLPR	MEMVHVIPR	9	No
170	NR_033344.3.6	SLC38A6	6.97539	LQMIVSQSSFISPK	IQMIVSQSSFISPK	14	Yes						782.9238++ (02-12)		782.9238++ (02-12)
171	NR_033361.1.3	TMCC1	10.1964	MPDAHLQDGAAAAAAAGGAARR	MPDAHIQDGAAAAAAAGGAARR	22	Yes						683.6729+++ (02-08)		683.6729+++ (02-01)
172	NR_033781.2.10	HSD3BP4	7.8	IISSVFYMR	IISSVFYMR	9	No
173	NR_033787.1.6	DNM1P41	10.9356	PHCLLHEWSACPAAPAPHR	PHCIIHEWSACPAAPAPHR	19	Yes							736.3510+++ (03)
174	NR_033796.2.1	DSTNP2	16.59	EIIVGDVGVTISEPFK	EIIVGDVGVTISEPFK	16	No
175	NR_033828.2.4	LOC100129931	6.61627	MEHTEGLSWEQGAR	MEHTEGISWEQGAR	14	Yes								815.8676++ (02-09)
176	NR_033849.2.3	FAM83H-AS1	13.54	IVITSAIPQAK	IVITSAIPQAK	11	No
177	NR_033887.3.3	LINC01141	8.01894	EFGGGGVGQAGKDQEVTFSFPAPDAFGR	EFGGGGVGQAGKDQEVTFSFPAPDAFGR	28	Yes							943.4473+++ (03)
178	NR_033903.1.1	MED15P9	8.63693	MCMALPMPVSQGR	MCMAIPMPVSQGR	13	Yes					739.3428++ (03)		739.3428++ (03)
179	NR_033931.3.1	LINC01085	12.2	TNIGIYWTGHMYYIR	TNIGIYWTGHMYYIR	15	No
180	NR_033971.1.2	DKFZp686K1684	6.37631	NLSGLSLGTWR	NISGISIGTWR	11	No
181	NR_034002.2.1	MCF2L-AS1	9.15	MVGTKPHCAIDTR	MVGTKPHCAIDTR	13	Yes					743.3687++ (03)		743.3687++ (03)
182	NR_034022.2.36	LOC100131257	6.24	MAHYHYMSMRYR	MAHYHYMSMRYR	12	Yes						823.3629++ (02-04)		823.3629++ (02-04)
183	NR_034022.2.49	LOC100131257	11.2571	RTPVREHTWFNIGAFIPK	RTPVREHTWFNIGAFIPK	18	Yes						723.7287+++ (02-05)
184	NR_034031.1.2	LOC389906	12.8374	MANVPTGHSPAPICK	MANVPTGHSPAPICK	15	Yes							790.3896++ (03)
185	NR_034040.2.1	LGALS8-AS1	14.5376	MEVTPLSLQIPGRK	MEVTPISIQIPGRK	14	No
186	NR_034069.1.3	SRPK1	8.55501	YQELMEHISAWYLK	YQEIMEHISAWYIK	14	No
187	NR_034084.1.1	RPA3OS	15.1996	KPSVPETEADGFVIIGDTTDEQR	KPSVPETEADGFVIIGDTTDEQR	23	Yes								835.4099+++ (01-05)
188	NR_034084.2.1	RPA3OS	9.28103	MCRSPWPRMCWQYR	MCRSPWPRMCWQYR	14	No
189	NR_034113.2.7	DNAJC27-AS1	7.1071	MHTARRTMLSAEPLGDSR	MHTARRTMISAEPIGDSR	18	Yes								677.0070+++ (02-08)
190	NR_034114.2.2	LOC100288123	5.71103	MSPPCGTASTWDAR	MSPPCGTASTWDAR	14	No
191	NR_034114.3.2	LOC100288123	6.1227	MGSAGESPGLALRLSSQR	MGSAGESPGIAIRISSQR	18	Yes						908.9703++ (02-02)		908.9703++ (02-02)
192	NR_034140.3.1	LINC00612	6.06976	VAAQSAALGSQGTGDARHR	VAAQSAAIGSQGTGDARHR	19	Yes							618.3173+++ (03)
193	NR_034157.3.2	LOC340515	16.14	IITAIGVGDANR	IITAIGVGDANR	12	No
194	NR_034162.1.6	FLJ43879	9.66295	ASARHPADPHGLWR	ASARHPADPHGIWR	14	No
195	NR_034163.1.1	ZNF890P	22.5573	EPWMEEEEIR	EPWMEEEEIR	10	No
196	NR_034179.1.1	LOC653712	9.26749	NQTPTVWPGTPSVRTCSASR	NQTPTVWPGTPSVRTCSASR	20	No
197	NR_036447.3.5	PKD1P1	21.7131	MPAGAAPSPSVGSGAASSTR	MPAGAAPSPSVGSGAASSTR	20	Yes						879.9256++ (02-01)
198	NR_036448.3.1	DTNBP1	6.167	RQASWSCKSSSSSSQL	RQASWSCKSSSSSSQI	16	Yes						893.4129++ (02-06)
199	NR_036506.1.1	PPIAP30	18.9116	HTGPGILSMANAGPNTNDSQIFICTAK	HTGPGIISMANAGPNTNDSQIFICTAK	27	No
200	NR_036521.3.1	ZNF667-AS1	6.44559	FLLANSGDSPAR	FIIANSGDSPAR	12	Yes					624.3226++ (03)		624.3226++ (03)
201	NR_036533.3.1	LOC100499489	11.9	MPSGPVSEASGGFSRTNIIK	MPSGPVSEASGGFSRTNIIK	20	No
202	NR_036682.1.1	BCL7B	5.42335	WTAAPTQAPAPSR	WTAAPTQAPAPSR	13	No
203	NR_037158.1.4	IL21R-AS1	6.02496	MAPLHLAQSLCQWTPGR	MAPIHIAQSICQWTPGR	17	No
204	NR_037163.3.18	POU2F1	11.118	MWYLHLSPVKDK	MWYIHISPVKDK	12	Yes						758.9027++ (02-05)		758.9027++ (02-05)
205	NR_037607.3.1	UCHL5	10.5766	EGSLTGSDSHSNSNSPTAAGDSR	EGSITGSDSHSNSNSPTAAGDSR	23	Yes						745.3233+++ (02-11)
206	NR_037644.1.2	C10orf32-ASMT	41.9618	MTLAALRDAEIQK	MTIAAIRDAEIQK	13	Yes						730.4005++ (01-08)
207	NR_037709.1.1	TEN1-CDK3	8.04209	MCTQSLGLAGLGSDPGGK	MCTQSIGIAGIGSDPGGK	18	Yes						874.9189++ (02-07)
208	NR_037847.1.3	LOC100506730	13.9432	MLGPRNQGGK	MIGPRNQGGK	10	Yes						529.2822++ (01-02)
209	NR_037868.1.7	SLFNL1-AS1	7.87	MVACPGIISGWIK	MVACPGIISGWIK	13	No
210	NR_037916.1.19	XIAP	5.60253	MPVVPATRATEAGELLEPGRR	MPVVPATRATEAGEIIEPGRR	21	No
211	NR_037921.2.2	MAVS	7.19215	PQALTWGSVAPGGCDR	PQAITWGSVAPGGCDR	16	No
212	NR_037921.2.9	MAVS	7.57	VAGITEACHHTR	VAGITEACHHTR	12	No
213	NR_038286.1.3	PSMD6-AS2	6.62805	SCILTLFCFK	SCIITIFCFK	10	No
214	NR_038354.2.1	WDR20	10.6249	WAGSCTSISTRGSARQSHEVGR	WAGSCTSISTRGSARQSHEVGR	22	Yes						797.3841+++ (02-02)		797.3841+++ (02-05)
215	NR_038406.3.1	STAU2-AS1	9.76815	MTLARNPAR	MTIARNPAR	9	No
216	NR_038436.2.1	LINC00637	11.47	EAIPIAQGHR	EAIPIAQGHR	10	Yes						546.3014++ (02-12)		546.3014++ (02-12)
217	NR_038865.2.1	CACTIN-AS1	5.87052	MGGAPDDTAR	MGGAPDDTAR	10	Yes					495.7191++ (02)		495.7191++ (02)
218	NR_038874.2.1	LOC286177	11.21	WAFFPGRIRSA	WAFFPGRIRSA	11	Yes					654.3540++ (02)		654.3540++ (02)
219	NR_038897.3.3	LINC01305	10.1681	EGGRAGVGVGAGACFDRSSSVVILSSPDR	EGGRAGVGVGAGACFDRSSSVVIISSPDR	29	Yes						955.1420+++ (02-03)		955.1420+++ (02-04)
220	NR_038927.3.2	DDX11-AS1	7.05087	MVSVKGRLDDEFMK	MVSVKGRIDDEFMK	14	No
221	NR_038958.1.3	LOC100507412	8.4145	MRPPPPRHVPLPSPGWPLPGD	MRPPPPRHVPIPSPGWPIPGD	21	No
222	NR_038977.3.1	LINC01239	8.76657	WYQHVMKNKQEER	WYQHVMKNKQEER	13	No
223	NR_039981.1.24	LINC01004	9.06485	CICIFYMYVLR	CICIFYMYVIR	11	No
224	NR_039981.2.18	LINC01004	7.40047	MLPPFSVEPFSPLLPSKK	MIPPFSVEPFSPIIPSKK	18	Yes						1007.5577++ (02-05)		1007.5577++ (02-05)
225	NR_040064.1.1	LINC00862	5.8055	ATKQPYSER	ATKQPYSER	9	No
226	NR_040093.3.5	STARD4-AS1	7.51975	VQDRTNLGFGQMK	VQDRTNIGFGQMK	13	Yes					747.3801++ (02)
227	NR_040245.1.1	LINC00941	13.2742	GLPRSGRAPLGSAEGVCR	GIPRSGRAPIGSAEGVCR	18	No
228	NR_040434.2.3	RRS1-AS1	8.05112	MEVERNMFSFYDPLWGR	MEVERNMFSFYDPIWGR	17	Yes						726.3363+++ (02-08)		726.3363+++ (02-08) and 1089.0008++ (02-03)
229	NR_040515.3.1	NFKBIB	32.8001	GLPSSSATSLR	GIPSSSATSIR	11	No
230	NR_044993.1.1	GAS6-AS2	6.04397	MLPRLGCSGVISAHCK	MIPRIGCSGVISAHCK	16	No
231	NR_044993.1.2	GAS6-AS2	7.05102	MNVPGNDLQGELK	MNVPGNDIQGEIK	13	No
232	NR_044993.3.1	GAS6-AS2	6.95313	MSASYWSRRSK	MSASYWSRRSK	11	No
233	NR_044996.3.2	HCG23	6.30528	MAVLLTFFFFF	MAVIITFFFFF	11	No
234	NR_045492.2.1	LSM1	12.236	MEFPLTYLTGTGK	MEFPITYITGTGK	13	No
235	NR_046175.3.4	LOC286297	5.87863	MPPPVVHCR	MPPPVVHCR	9	No
236	NR_046219.1.3	EGFLAM-AS4	9.13	EFHQIEINHGEQK	EFHQIEINHGEQK	13	No
237	NR_046337.3.1	MELK	19.66	SYIGSETEFR	SYIGSETEFR	10	Yes						594.7802++ (01-01)		594.7802++ (01-01)
238	NR_046423.2.4	MCAT	6.41557	TQSISPPWKNVWTLGR	TQSISPPWKNVWTIGR	16	Yes							935.5021++ (02)
239	NR_046473.1.8	MEG3	9.42883	MAMSSEDKVQERMSER	MAMSSEDKVQERMSER	16	No
240	NR_046507.1.6	PINK1-AS	18.2668	ASDRSAFAFLYINFTMSR	ASDRSAFAFIYINFTMSR	18	Yes								699.6789+++ (02-07)
241	NR_047572.3.2	LOC100128770	11.0294	SPAAPAQRGR	SPAAPAQRGR	10	Yes						505.7781++ (02-09)
242	NR_047651.2.2	FAM95C	9.67524	IVLVAQGSAPASTR	IVIVAQGSAPASTR	14	No
243	NR_048575.1.9	GLUD1P3	8.70972	GASQERNSRVPLSQGTLSR	GASQERNSRVPISQGTISR	19	No
244	NR_048575.2.6	GLUD1P3	5.93781	GVLLMSPTPAR	GVIIMSPTPAR	11	No
245	NR_049772.2.2	PSME3	7.97923	MKLSSSSVMCLPLFSGLR	MKISSSSVMCIPIFSGIR	18	Yes							1007.0201++ (02)
246	NR_072996.1.9	MAPK13	7.61	IGIIIVPVR	IGIIIVPVR	9	Yes					490.3368++ (01)		490.3368++ (01)
247	NR_073029.3.2	TIMM23	5.49136	CEPPCLAVTNLQGGLRGIAR	CEPPCIAVTNIQGGIRGIAR	20	Yes						728.0455+++ (01-04)		728.0455+++ (01-04)
248	NR_073375.2.4	MCM2	11.8576	KCPAEPSSPLAR	KCPAEPSSPIAR	12	No
249	NR_073390.1.1	RQCD1	12.4801	VCNALALLQCVASHPETRG	VCNAIAIIQCVASHPETRG	19	No
250	NR_073404.2.4	LOC441081	8.47	QTSTPRAQKSDITTHPR	QTSTPRAQKSDITTHPR	17	No
251	NR_073430.1.10	ANKRD20A19P	8.09595	EEPALVGER	EEPAIVGER	9	Yes						500.2589++ (01-12)		500.2589++ (01-12)
252	NR_073495.1.4	CUEDC1	10.1897	WGQLESNTGPQLK	WGQIESNTGPQIK	13	No
253	NR_075100.1.7	NUTM2D	6.65	ISEPCIKGTWSIIWR	ISEPCIKGTWSIIWR	15	Yes					615.9942+++ (02)		615.9942+++ (02)
254	NR_075100.2.16	NUTM2D	7.43346	MYVSISHGYIPK	MYVSISHGYIPK	12	Yes						697.8605++ (01-07)
255	NR_075100.2.6	NUTM2D	8.32339	MLGHGHKGLTER	MIGHGHKGITER	12	Yes							668.3511++ (01-12)
256	NR_077058.2.14	AHCTF1P1	6.03	TFINQTMSIYFIQR	TFINQTMSIYFIQR	14	No
257	NR_077215.1.1	TNRC18P1	16.6057	GPKEEHNALIGTGK	GPKEEHNAIIGTGK	14	Yes						725.8861++ (01-04)		725.8861++ (01-08)
258	NR_077215.3.2	TNRC18P1	11.4579	LMPSLLCGMVAKDSK	IMPSIICGMVAKDSK	15	Yes						825.4248++ (01-01)
259	NR_102269.1.1	CCDC12	8.53592	RMRGGGQGSGQR	RMRGGGQGSGQR	12	No
260	NR_102430.3.1	OGFR-AS1	6.80847	QDPWGQERWVPCDLRHGEEDFR	QDPWGQERWVPCDIRHGEEDFR	22	No
261	NR_102735.1.3	DBH-AS1	9.96717	QDPPIPGPGAAPAEWG	QDPPIPGPGAAPAEWG	16	Yes						780.3781++ (01-02)
262	NR_102743.1.1	NR2F2-AS1	11.4431	VVPGSVIDYVIK	VVPGSVIDYVIK	12	Yes						644.8792++ (01-07)		644.8792++ (01-04)
263	NR_103497.2.1	LOC101593348	10.92	MRWWSKPFFSR	MRWWSKPFFSR	11	No
264	NR_103529.1.4	CLASRP	5.65135	MAWPTVTSSGCSGK	MAWPTVTSSGCSGK	14	Yes						734.8316++ (01-09)
265	NR_103529.1.5	CLASRP	20.5522	PAETAPPMTPISGHPR	PAETAPPMTPISGHPR	16	Yes					829.9196++ (02)
266	NR_103558.3.2	TMEM75	12.71	TIIHAIHSHR	TIIHAIHSHR	10	Yes						592.8360++ (01-04)		592.8360++ (01-04)
267	NR_103804.1.2	PDLIM7	10.2175	MARMRVASHTSK	MARMRVASHTSK	12	Yes						687.8583++ (01-11)
268	NR_103821.2.4	EMC3-AS1	6.71162	MVPSLAPPGDTR	MVPSIAPPGDTR	12	No
269	NR_103858.2.1	LINC01006	7.2362	MLPSRPTSDLGSFHGR	MIPSRPTSDIGSFHGR	16	Yes					879.4412++ (02)		879.4412++ (02)
270	NR_104148.2.1	ZNF107	6.05	MPRICHNTHIMIK	MPRICHNTHIMIK	13	Yes					825.9231++ (02)		825.9231++ (02)
271	NR_104171.1.3	LOC339539	12.44	VGAPQVEGADHQR	VGAPQVEGADHQR	13	No
272	NR_104171.2.6	LOC339539	10.0447	NSEKMWTATAQPSAVPRHR	NSEKMWTATAQPSAVPRHR	19	No
273	NR_104219.3.1	PTGES3	19.4485	DLPEVDGADDVSLK	DIPEVDGADDVSIK	14	No
274	NR_104262.1.2	CCAR1	64.03	AITGIDISVCTQWMK	AITGIDISVCTQWMK	15	Yes						861.9313++ (01-12)
275	NR_104269.1.9	RALGAPA1P	5.98	TNTPFSPIQEEVKHMK	TNTPFSPIQEEVKHMK	16	Yes					629.3207+++ (02)		629.3207+++ (02)
276	NR_104286.2.7	GUCD1	7.42171	KMEPESLDIR	KMEPESIDIR	10	Yes						609.3134++ (01-12)
277	NR_104292.1.9	TBC1D22A	14.39	IHDPWNAGR	IHDPWNAGR	9	Yes						533.2649++ (01-07)
278	NR_104604.2.7	TTLL13	7.28	IISGMAIWAVR	IISGMAIWAVR	11	No
279	NR_105014.1.1	LOC728769	6.41434	SVPHATSPR	SVPHATSPR	9	Yes						476.2540++ (01-02)		476.2540++ (01-02)
280	NR_105018.1.3	LOC101929380	6.5	INSANNIDEPGQKPEPR	INSANNIDEPGQKPEPR	17	Yes					626.9817+++ (01)		626.9817+++ (01)
281	NR_105045.3.2	LOC101927934	8.89635	GLGGSMALAAPQFGMSIFR	GIGGSMAIAAPQFGMSIFR	19	Yes						955.9844++ (01-08)
282	NR_108066.2.3	LOC101927181	11.74	MNTFIIIIIR	MNTFIIIIIR	10	Yes						617.3730++ (01-01)
283	NR_109783.2.2	HP09025	5.74547	RDPSPGGALGQSPR	RDPSPGGAIGQSPR	14	Yes						697.8604++ (01-07)
284	NR_110157.1.10	LOC101927914	7.88168	SVLPSGGAGSPGWPR	SVIPSGGAGSPGWPR	15	No
285	NR_110229.1.10	ASTE1	6.83	NIYSMPQGHMPPIK	NIYSMPQGHMPPIK	14	Yes						806.9024++ (01-07)
286	NR_110257.1.5	LOC101929567	15.38	TVQVPANSIGSAGSPK	TVQVPANSIGSAGSPK	16	No
287	NR_110257.3.20	LOC101929567	6.01978	MGVHISLQD	MGVHISIQD	9	Yes							500.2500++ (01)
288	NR_110303.3.2	LOC101929295	6.05185	HPHLPNSALPFGAPGPSNR	HPHIPNSAIPFGAPGPSNR	19	Yes					656.0063+++ (01)		656.0063+++ (01)
289	NR_110439.2.4	OTUD6B-AS1	8.04524	YINQELSLKILLK	YINQEISIKIIIK	13	Yes					787.9794++ (01)		787.9794++ (01)
290	NR_110456.2.8	LINC01155	8.44952	PTITPWCRGHLMMEGNTAQGPSIPSK	PTITPWCRGHIMMEGNTAQGPSIPSK	26	No
291	NR_110562.3.1	CTD-2151A2	6.80485	DRGHSALLSPR	DRGHSAIISPR	11	Yes						604.8284++ (01-09)		604.8284++ (01-08)
292	NR_110611.3.1	LOC101929395	6.30521	VMEMPIHGIR	VMEMPIHGIR	10	Yes						591.8097++ (01-04)
293	NR_110695.2.1	LOC101928372	5.255	WGAPLPGCDPVWELR	WGAPIPGCDPVWEIR	15	Yes						876.9300++ (01-12)		876.9300++ (01-12)
294	NR_110696.1.8	PTPRD-AS2	8.24	QISHISIIR	QISHISIIR	9	No
295	NR_110697.2.1	SEMA3B	5.6354	CAPETRLVPR	CAPETRIVPR	10	Yes						599.8217++ (02)
296	NR_110764.1.3	LOC101060542	7.6426	MLPTMGISKR	MIPTMGISKR	10	Yes						567.3121++ (01-11)		567.3121++ (01-11)
297	NR_110809.3.10	LOC101927666	7.97914	APLSTQAQAR	APISTQAQAR	10	No
298	NR_110828.3.5	LOC101928266	6.08	SIEVSHFFQR	SIEVSHFFQR	10	No
299	NR_110837.1.6	LOC101928514	17.8	SHHAIPDMRK	SHHAIPDMRK	10	Yes						596.3062++ (01-11)		596.3062++ (01-11)
300	NR_110850.2.9	LOC101928766	10.99	IAVIGTPMWKK	IAVIGTPMWKK	11	No
301	NR_110854.1.3	LOC101927919	15.37	MSIRSDKIK	MSIRSDKIK	9	Yes						539.3079++ (01-07)	539.3079++ (01)
302	NR_111003.1.5	LOC642943	10.4587	MQLWDELPGK	MQIWDEIPGK	10	Yes						608.8052++ (01-08)		608.8052++ (01-08)
303	NR_111950.1.2	LINC00869	10.1606	MNPLSPLAFSPLKR	MNPISPIAFSPIKR	14	Yes						785.9423++ (01-06)	785.9423++ (01)
304	NR_111987.3.9	NPHP4	6.31212	LEAQGAGLCRR	IEAQGAGICRR	11	Yes						615.8222++ (01-09)		615.8222++ (01-09)
305	NR_119376.1.2	FER1L4	8.52759	EGDPPTHRHCQPRHSSVVK	EGDPPTHRHCQPRHSSVVK	19	Yes						742.0311+++ (01-02)
306	NR_120317.2.2	LOC100996492	6.73383	EEPTPEPVYVDVDK	EEPTPEPVYVDVDK	14	Yes						808.8881++ (01-01)
307	NR_120387.1.4	LOC339059	11.9453	MTSDLWRMGGVSSR	MTSDIWRMGGVSSR	14	No
308	NR_120465.1.1	LOC101928290	8.97018	MRALPTRSSD	MRAIPTRSSD	10
